# Supplementary material for: Genomics of an endemic cystic fibrosis Burkholderia multivorans strain reveals low within-patient evolution but high between-patient diversity
Source: PLoS Pathog. 2021 Mar 15;17(3):e1009418. doi: 10.1371/journal.ppat.1009418 (PMC7993779; doi:10.1371/journal.ppat.1009418)
Supplement: S1 Tables — The thirteen ST-742 isolates are listed with a summary description of their sequencing and the related genomics data available the NCBI GenBank database. Table B: antibiotic resistance profile. The table contains the MIC values for all strains organized by type of antibiotics. The EUCAST or PK/PD interpretations are given by color (RED = resistant, ORANGE = intermediate, GREEN = sensitive). Table C: location of genomic islands and genetic clusters. Results from the three different software tools to predict the genomic locations of mobile elements and secondary metabolites clusters. Table D: list of isolates from NCBI used for the population structure. The genome sequences of the isolates were downloaded from the RefSeq database (release 98). Table E: features of plasmid pP1Bm2009. List of annotated features of plasmid 1 in patient 1 annotated using hmmer and eggNOG with a summary count of genes per COG categories. Table F: features of plasmid pP2Bm2011a. List of annotated features of plasmid 1 in patient 2 annotated using hmmer and eggNOG with a summary count of genes per COG categories and a comparison of COG categories between pP1Bm2009 and pP2Bm2011a. Table G: master list of large structural variations. List of all structural variations identified using the long reads (Nanopore data). Table H: filtered list of large structural variations. The filtering steps are described in the Materials and Methods section. Table I: master list SNPs. List of all SNPs identified when comparing the 13 isolates against P1Bm2009. Table J: regions of high SNPs density. Detailed start and stop positions of the regions displayed on the Figs 5, 6 and 7. Table K: SNPs isolates patient 2. List of SNPs identified when comparing the P2Bm2011b against P2Bm2011a. Table L: List of loci under selection reported in previous studies. This list contains the loci that were highlighted in previous longitudinal studies of B. multivorans infections of patients with cystic fibrosis. For each study, we [file ppat.1009418.s005.xlsx]

## Sheet: A. Isolates
					NCBI Accession Numbers
Patient	Isolate name	Isolation year	Illumina	Nanopore	BioProject	BioSample	Genome	Illumina SRA	Nanopore SRA
1	P1Bm2009	2009	HiSeq 4000, NEB	MinION, rapid barcoding kit	PRJNA601875	SAMN13876236	CP048460-63	SRR12412662	SRR12412661
1	P1Bm2011a	2011	HiSeq 4000, NEB	MinION, rapid barcoding kit	PRJNA601875	SAMN13876237	CP048557-59	SRR12412650	SRR12412643
1	P1Bm2011b	2011	HiSeq 4000, nextera	MinION, 1D ligation kit	PRJNA601875	SAMN13876238	CP048454-56	SRR12412642	SRR12412641
1	P1Bm2012a	2012	HiSeq 4000, nextera	MinION, 1D ligation kit	PRJNA601875	SAMN13876239	JAAEEF0000000000	SRR12412640	SRR12412653
1	P1Bm2012b	2012	HiSeq 4000, nextera	MinION, 1D ligation kit	PRJNA601875	SAMN13876240	CP048451-53	SRR12412638	SRR12412637
1	P1Bm2013	2013	HiSeq 4000, nextera	MinION, 1D ligation kit	PRJNA601875	SAMN13876241	JAAEEE0000000000	SRR12412660	SRR12412659
1	P1Bm2014	2014	HiSeq 4000, nextera	MinION, 1D ligation kit	PRJNA601875	SAMN13876242	CP048448-50	SRR12412658	SRR12412657
1	P1Bm2015	2015	HiSeq 4000, nextera	MinION, 1D ligation kit	PRJNA601875	SAMN13876243	CP048445-47	SRR12412656	SRR12412655
2	P2Bm2011a	2011	HiSeq 4000, nextera	MinION, rapid barcoding kit	PRJNA601875	SAMN13876244	CP048441-44	SRR12412654	SRR12412639
2	P2Bm2011b	2011	HiSeq 4000, nextera	MinION, rapid barcoding kit	PRJNA601875	SAMN13876245	JAAEED0000000000	SRR12412652	SRR12412651
2	P2Bm2018	2018	HiSeq 4000, nextera	MinION, rapid barcoding kit	PRJNA601875	SAMN15758488	JACKVR0000000000	SRR12412647	SRR12412646
3	P3Bm2015	2015	HiSeq 4000, nextera	MinION, rapid barcoding kit	PRJNA601875	SAMN13876246	JAAEEC0000000000	SRR12412649	SRR12412648
4	P4Bm2019	2019	NextSeq550, Nextera	MinION, rapid barcoding kit	PRJNA601875	SAMN15758489	JACKVS0000000000	SRR12412645	SRR12412644

## Sheet: B. ABRmic
		Patient 1								Patient 2			Patient 3	Patient 4
		P1Bm2009	P1Bm2011a	P1Bm2011b	P1Bm2012a	P1Bm2012b	P1Bm2013	P1Bm2014	P1Bm2015	P2Bm2011a	P2Bm2011b	P2Bm2018	P3Bm2015	P4Bm2019
AMINOGLYCOSIDES: intrinsic resistance
Amikacine	Extrapolation from P. aeruginosa	32	64	64	64	64	>64	64	64	>64	>64	>64	>64	>32
Gentamicin	Extrapolation from P. aeruginosa	>8	>8	>8	>8	>8	>8	>8	>8	>8	>8	>8	>8	>8
Tobramycine	Extrapolation from P. aeruginosa	16	>16	>16	>16	>16	>16	>16	>16	>16	>16	>16	>16	>16
BETA-LACTAM ANTIBIOTICS, aminopenicillins = intrinsic resistance
Amoxicillin/clav (2 fix)	PK-PD (Non-species related) breakpoints	>64	>64	>64	>64	>64	>64	>64	>64	>64	>64	>64	>64	>64
BETA-LACTAM ANTIBIOTICS, piperacilline is active (no synegy with tazobactam)
Piperacillin	PK-PD (Non-species related) breakpoints	<=2	32	32	>64	16	64	16	>64	16	<=2	16	<=2	<=2
Piperacillin/tazobactam	PK-PD (Non-species related) breakpoints	2	16	16	>64	16	16	8	32	8	2	16	2	2
BETA-LACTAM ANTIBIOTICS: temocilline, resistant
Temocillin	Aanbevelingen National Antibiogrogram Comittee (Belgium)	16	>64	>64	32	64	64	64	>64	32	16	64	16	16
CEPHALOSPORINES C3, C4: active
Cefotaxime	PK-PD (Non-species related) breakpoints	4	>8	>8	>8	>8	>8	>8	>8	>8	4	>8	8	4
Ceftazidime	PK-PD (Non-species related) breakpoints	2	16	16	32	16	16	16	32	8	2	16	2	2
Ceftazidime/avibactam	PK-PD (Non-species related) breakpoints	2	16	16	8	8	16	16	>16	4	2	4	2	2
Cefepime	PK-PD (Non-species related) breakpoints	2	32	32	>32	16	32	16	32	32	4	16	4	2
Ceftolozane/tazobactam	PK-PD (Non-species related) breakpoints	1	8	8	32	8	8	8	>32	4	1	16	1	1
MONOBACTAMS:?
Aztreonam	PK-PD (Non-species related) breakpoints	4	16	32	>32	32	32	16	32	32	4	>32	4	2
CARBAPENEMS: active
Ertapenem	PK-PD (Non-species related) breakpoints	2	>2	2	>2	>2	>2	>2	>2	>2	2	>2	>2	>2
Imipenem	PK-PD (Non-species related) breakpoints	8	>16	16	16	16	16	>16	>16	16	8	>16	8	8
Meropenem	PK-PD (Non-species related) breakpoints	2	16	32	8	4	16	>16	32	8	2	8	2	2
FLUOROQUINOLONES: active
Ciprofloxacine	PK-PD (Non-species related) breakpoints	0.5	4	2	1	2	4	2	2	2	4	>16	0.5	0.25
Polymyxins: resistant
Colistin	PK-PD (Non-species related) breakpoints	>32	>32	>32	>32	>32	>32	16	16	>32	>32	>32	>32	16
Glycylcyclines ?
Tigecycline	PK-PD (Non-species related) breakpoints	1	8	4	2	2	4	16	8	2	8	>4	1	1
Trimethoprim/sulfamethoxazole: active
Trimethoprim/sulfamethoxazole	Extrapolation from Stenotrophomonas	<=0,5	<=0,5	<=0,5	<=0,5	<=0,5	<=0,5	<=0,5	2	<=0,5	<=0,5	1	<=0,5	1

## Sheet: C. IslandsProphages
Prophages prediction PHASTER
Chromosome	Start	Stop	Likelihood	#Proteins	Predicted Name
Chr1	2117444	2145048	Questionable	33	Unknown
Chr1	2140297	2172083	Incomplete	8	KS9 (NC_013055)
Chr1	3258988	3296070	Intact	44	KS5 (NC_015265)
Chr2	1151785	1166696	Incomplete	12	Phage Gorgon McGonagall (NC_030912)	additionally detected with PHAST (undetected by PHASTER)
Chr2	1873570	1926846	Intact	49	KS5 (NC_015265)
Chr3	128483	166590	Intact	52	KS10 (NC_011216)
Secondary metabolites prediction AntiSMASH
Region	Type	From	To	Most similar known cluster	Similarity	%
Region 1.1	hglE-KS	1300546	1346767	myxochromide D	NRP:Cyclic depsipeptide + Polyketide:Iterative type I	0.2
Region 1.2	NRPS	1627585	1682230	ornibactin	NRP	1
Region 1.3	terpene	1941089	1961922
Region 2.1	terpene	4511	26675
Region 2.2	NRPS-like	474852	517839
Region 2.3	hserlactone	904188	924796
Region 2.4	ectoine	1033189	1043587
Region 2.5	terpene	1332028	1353083
Region 2.6	arylpolyene	1418310	1463188	APE Vf	Other	0.35
Region 2.7	phosphonate	1500607	1542295	phosphinothricintripeptide	NRP	0.06
Region 3.1	terpene	197018	217873
Region 3.2	terpene	286727	307827
Region 3.3	betalactone	405700	436246
Region 3.4	bacteriocin	600060	610875
Genome Islands prediction IslandViewer4
Chromosome	Island start	Island end	Length	Method	Gene ID	Locus	Gene start	Gene end	Strand	Product
Chr1	202316	206494	4178	Predicted by at least one method	metF	pgaptmp_000188	201605	202435	1	methylenetetrahydrofolate reductase [NAD(P)H]
Chr1	202316	206494	4178	Predicted by at least one method		pgaptmp_000189	202501	203979	-1	amidase
Chr1	202316	206494	4178	Predicted by at least one method		pgaptmp_000190	204052	204744	-1	dienelactone hydrolase family protein
Chr1	202316	206494	4178	Predicted by at least one method		pgaptmp_000191	204976	206052	1	nitronate monooxygenase
Chr1	202316	206494	4178	Predicted by at least one method		pgaptmp_000192	206469	207611	1	branched-chain amino acid ABC transporter substrate-binding protein
Chr1	576893	582608	5715	Predicted by at least one method	gap	pgaptmp_000561	575917	576927	1	type I glyceraldehyde-3-phosphate dehydrogenase
Chr1	576893	582608	5715	Predicted by at least one method		pgaptmp_000562	577141	577575	1	winged helix-turn-helix transcriptional regulator
Chr1	576893	582608	5715	Predicted by at least one method		pgaptmp_000563	577607	578383	-1	enoyl-CoA hydratase
Chr1	576893	582608	5715	Predicted by at least one method		pgaptmp_000564	578647	579009	1	hypothetical protein
Chr1	576893	582608	5715	Predicted by at least one method		pgaptmp_000565	579165	580364	-1	MFS transporter
Chr1	576893	582608	5715	Predicted by at least one method	cynR	pgaptmp_000566	580657	581556	1	transcriptional regulator CynR
Chr1	576893	582608	5715	Predicted by at least one method		pgaptmp_000567	581564	582256	-1	FadR family transcriptional regulator
Chr1	576893	582608	5715	Predicted by at least one method		pgaptmp_000568	582496	583815	1	C4-dicarboxylate transporter DctA
Chr1	853320	874787	21467	Predicted by at least one method	hemN	pgaptmp_000831	853320	854711	-1	oxygen-independent coproporphyrinogen III oxidase
Chr1	853320	874787	21467	Predicted by at least one method		pgaptmp_000832	854872	855210	1	YkgJ family cysteine cluster protein
Chr1	853320	874787	21467	Predicted by at least one method		pgaptmp_000833	855380	855961	1	DUF1439 domain-containing protein
Chr1	853320	874787	21467	Predicted by at least one method		pgaptmp_000834	856038	856868	1	undecaprenyl-diphosphate phosphatase
Chr1	853320	874787	21467	Predicted by at least one method		pgaptmp_000835	857379	858083	1	hypothetical protein
Chr1	853320	874787	21467	Predicted by at least one method		pgaptmp_000836	858093	858956	1	hypothetical protein
Chr1	853320	874787	21467	Predicted by at least one method	trmB	pgaptmp_000837	859369	860133	-1	tRNA (guanosine(46)-N7)-methyltransferase TrmB
Chr1	853320	874787	21467	Predicted by at least one method		pgaptmp_000839	860518	861567	1	hypothetical protein
Chr1	853320	874787	21467	Predicted by at least one method		pgaptmp_000840	861719	861970	1	hypothetical protein
Chr1	853320	874787	21467	Predicted by at least one method		pgaptmp_000841	862082	863263	-1	DUF4236 domain-containing protein
Chr1	853320	874787	21467	Predicted by at least one method		pgaptmp_000842	863370	863600	1	hypothetical protein
Chr1	853320	874787	21467	Predicted by at least one method		pgaptmp_000843	863604	864002	-1	helix-turn-helix transcriptional regulator
Chr1	853320	874787	21467	Predicted by at least one method		pgaptmp_000844	864176	864655	1	MarR family transcriptional regulator
Chr1	853320	874787	21467	Predicted by at least one method		pgaptmp_000845	864677	865027	1	hypothetical protein
Chr1	853320	874787	21467	Predicted by at least one method		pgaptmp_000846	865027	865386	1	hypothetical protein
Chr1	853320	874787	21467	Predicted by at least one method		pgaptmp_000847	865502	866650	-1	site-specific integrase
Chr1	853320	874787	21467	Predicted by at least one method		pgaptmp_000848	867414	870635	1	hypothetical protein
Chr1	853320	874787	21467	Predicted by at least one method		pgaptmp_000849	870969	871277	1	hypothetical protein
Chr1	853320	874787	21467	Predicted by at least one method		pgaptmp_000850	871371	872093	-1	hypothetical protein
Chr1	853320	874787	21467	Predicted by at least one method		pgaptmp_000851	872107	872643	-1	hypothetical protein
Chr1	853320	874787	21467	Predicted by at least one method		pgaptmp_000852	873109	873384	-1	hypothetical protein
Chr1	853320	874787	21467	Predicted by at least one method		pgaptmp_000853	873643	874182	-1	chromate transporter
Chr1	853320	874787	21467	Predicted by at least one method		pgaptmp_000854	874179	874787	-1	chromate transporter
Chr1	1077491	1091988	14497	Predicted by at least one method	pgsA	pgaptmp_001069	1077491	1078078	1	CDP-diacylglycerol--glycerol-3-phosphate 3-phosphatidyltransferase
Chr1	1077491	1091988	14497	Predicted by at least one method		pgaptmp_001074	1078898	1080090	1	site-specific integrase
Chr1	1077491	1091988	14497	Predicted by at least one method		pgaptmp_001075	1080154	1081161	-1	hypothetical protein
Chr1	1077491	1091988	14497	Predicted by at least one method		pgaptmp_001076	1081154	1081717	-1	hypothetical protein
Chr1	1077491	1091988	14497	Predicted by at least one method		pgaptmp_001077	1081724	1081912	1	hypothetical protein
Chr1	1077491	1091988	14497	Predicted by at least one method		pgaptmp_001078	1082172	1082669	1	DUF4123 domain-containing protein
Chr1	1077491	1091988	14497	Predicted by at least one method		pgaptmp_001079	1082659	1083129	1	hypothetical protein
Chr1	1077491	1091988	14497	Predicted by at least one method		pgaptmp_001080	1083017	1083628	1	hypothetical protein
Chr1	1077491	1091988	14497	Predicted by at least one method		pgaptmp_001081	1084034	1084357	1	hypothetical protein
Chr1	1077491	1091988	14497	Predicted by at least one method		pgaptmp_001082	1084722	1085848	-1	IS3 family transposase
Chr1	1077491	1091988	14497	Predicted by at least one method		pgaptmp_001083	1085881	1087752	-1	ATP-binding protein
Chr1	1077491	1091988	14497	Predicted by at least one method		pgaptmp_001085	1088109	1088774	-1	hypothetical protein
Chr1	1077491	1091988	14497	Predicted by at least one method		pgaptmp_001086	1089082	1090029	-1	DUF4238 domain-containing protein
Chr1	1077491	1091988	14497	Predicted by at least one method		pgaptmp_001087	1090360	1090914	-1	N-acetyltransferase
Chr1	1077491	1091988	14497	Predicted by at least one method		pgaptmp_001088	1090967	1091584	-1	XRE family transcriptional regulator
Chr1	1077491	1091988	14497	Predicted by at least one method		pgaptmp_001089	1091755	1091988	1	ParD-like family protein
Chr1	1078725	1086326	7601	Predicted by at least one method		pgaptmp_001074	1078898	1080090	1	site-specific integrase
Chr1	1078725	1086326	7601	Predicted by at least one method		pgaptmp_001075	1080154	1081161	-1	hypothetical protein
Chr1	1078725	1086326	7601	Predicted by at least one method		pgaptmp_001076	1081154	1081717	-1	hypothetical protein
Chr1	1078725	1086326	7601	Predicted by at least one method		pgaptmp_001077	1081724	1081912	1	hypothetical protein
Chr1	1078725	1086326	7601	Predicted by at least one method		pgaptmp_001078	1082172	1082669	1	DUF4123 domain-containing protein
Chr1	1078725	1086326	7601	Predicted by at least one method		pgaptmp_001079	1082659	1083129	1	hypothetical protein
Chr1	1078725	1086326	7601	Predicted by at least one method		pgaptmp_001080	1083017	1083628	1	hypothetical protein
Chr1	1078725	1086326	7601	Predicted by at least one method		pgaptmp_001081	1084034	1084357	1	hypothetical protein
Chr1	1078725	1086326	7601	Predicted by at least one method		pgaptmp_001082	1084722	1085848	-1	IS3 family transposase
Chr1	1078725	1086326	7601	Predicted by at least one method		pgaptmp_001083	1085881	1087752	-1	ATP-binding protein
Chr1	1114357	1120652	6295	Predicted by at least one method		pgaptmp_001113	1113597	1114565	1	alpha/beta hydrolase
Chr1	1114357	1120652	6295	Predicted by at least one method		pgaptmp_001114	1114644	1115642	-1	LLM class flavin-dependent oxidoreductase
Chr1	1114357	1120652	6295	Predicted by at least one method		pgaptmp_001115	1115620	1116087	-1	hypothetical protein
Chr1	1114357	1120652	6295	Predicted by at least one method		pgaptmp_001116	1116274	1117452	1	glycosyltransferase
Chr1	1114357	1120652	6295	Predicted by at least one method	hpnJ	pgaptmp_001117	1117648	1119069	1	hopanoid biosynthesis associated radical SAM protein HpnJ
Chr1	1114357	1120652	6295	Predicted by at least one method	hpnK	pgaptmp_001118	1119073	1119957	1	hopanoid biosynthesis-associated protein HpnK
Chr1	1114357	1120652	6295	Predicted by at least one method		pgaptmp_001119	1119954	1120985	1	hypothetical protein
Chr1	1210270	1223654	13384	Predicted by at least one method		pgaptmp_001199	1209288	1210310	1	histone deacetylase family protein
Chr1	1210270	1223654	13384	Predicted by at least one method		pgaptmp_001200	1210474	1211679	-1	MFS transporter
Chr1	1210270	1223654	13384	Predicted by at least one method		pgaptmp_001201	1212356	1213466	-1	DUF2242 domain-containing protein
Chr1	1210270	1223654	13384	Predicted by at least one method		pgaptmp_001202	1213617	1214510	-1	LysR family transcriptional regulator
Chr1	1210270	1223654	13384	Predicted by at least one method		pgaptmp_001203	1214618	1215385	1	TerC family protein
Chr1	1210270	1223654	13384	Predicted by at least one method		pgaptmp_001204	1215458	1215736	1	hypothetical protein
Chr1	1210270	1223654	13384	Predicted by at least one method		pgaptmp_001205	1215836	1216249	-1	Hsp20/alpha crystallin family protein
Chr1	1210270	1223654	13384	Predicted by at least one method		pgaptmp_001206	1216266	1216706	-1	Hsp20/alpha crystallin family protein
Chr1	1210270	1223654	13384	Predicted by at least one method		pgaptmp_001207	1216931	1217848	1	3-hydroxyacyl-CoA dehydrogenase
Chr1	1210270	1223654	13384	Predicted by at least one method		pgaptmp_001208	1217928	1218776	-1	LysR family transcriptional regulator
Chr1	1210270	1223654	13384	Predicted by at least one method	madL	pgaptmp_001209	1219103	1219498	1	malonate transporter subunit MadL
Chr1	1210270	1223654	13384	Predicted by at least one method	madM	pgaptmp_001210	1219510	1220277	1	malonate transporter subunit MadM
Chr1	1210270	1223654	13384	Predicted by at least one method	mdcA	pgaptmp_001211	1220424	1222070	1	malonate decarboxylase subunit alpha
Chr1	1210270	1223654	13384	Predicted by at least one method		pgaptmp_001212	1222081	1222395	1	malonate decarboxylase acyl carrier protein
Chr1	1210270	1223654	13384	Predicted by at least one method		pgaptmp_001213	1222392	1223327	1	biotin-independent malonate decarboxylase subunit beta
Chr1	1210270	1223654	13384	Predicted by at least one method	mdcE	pgaptmp_001214	1223314	1224021	1	biotin-independent malonate decarboxylase subunit gamma
Chr1	1223878	1228034	4156	Predicted by at least one method	mdcE	pgaptmp_001214	1223314	1224021	1	biotin-independent malonate decarboxylase subunit gamma
Chr1	1223878	1228034	4156	Predicted by at least one method	mdcG	pgaptmp_001215	1224008	1224676	1	malonate decarboxylase holo-[acyl-carrier-protein] synthase
Chr1	1223878	1228034	4156	Predicted by at least one method	mdcB	pgaptmp_001216	1224673	1225542	1	triphosphoribosyl-dephospho-CoA synthase MdcB
Chr1	1223878	1228034	4156	Predicted by at least one method	mdcH	pgaptmp_001217	1225539	1226471	1	malonate decarboxylase subunit epsilon
Chr1	1223878	1228034	4156	Predicted by at least one method		pgaptmp_001218	1226577	1227098	1	hypothetical protein
Chr1	1223878	1228034	4156	Predicted by at least one method		pgaptmp_001219	1227267	1227935	1	phosphoribosyltransferase
Chr1	1223878	1228034	4156	Predicted by at least one method		pgaptmp_001220	1227922	1229169	-1	polyhydroxyalkanoate depolymerase
Chr1	1274206	1278800	4594	Predicted by at least one method		pgaptmp_001273	1273417	1274223	1	GNAT family N-acetyltransferase
Chr1	1274206	1278800	4594	Predicted by at least one method		pgaptmp_001274	1274923	1276284	-1	MATE family efflux transporter
Chr1	1274206	1278800	4594	Predicted by at least one method		pgaptmp_001275	1276295	1276618	-1	DUF2288 domain-containing protein
Chr1	1274206	1278800	4594	Predicted by at least one method		pgaptmp_001276	1276684	1278303	-1	AMP-binding protein
Chr1	1274206	1278800	4594	Predicted by at least one method		pgaptmp_001277	1278670	1279362	-1	peptidoglycan DD-metalloendopeptidase family protein
Chr1	1281950	1301697	19747	Predicted by at least one method		pgaptmp_001281	1282353	1282559	-1	hypothetical protein
Chr1	1281950	1301697	19747	Predicted by at least one method		pgaptmp_001282	1282894	1285962	1	autotransporter outer membrane beta-barrel domain-containing protein
Chr1	1281950	1301697	19747	Predicted by at least one method		pgaptmp_001283	1286537	1286809	1	hypothetical protein
Chr1	1281950	1301697	19747	Predicted by at least one method		pgaptmp_001284	1286965	1287285	1	hypothetical protein
Chr1	1281950	1301697	19747	Predicted by at least one method		pgaptmp_001285	1287344	1287844	1	ShlB/FhaC/HecB family hemolysin secretion/activation protein
Chr1	1281950	1301697	19747	Predicted by at least one method		pgaptmp_001286	1287982	1289470	1	hypothetical protein
Chr1	1281950	1301697	19747	Predicted by at least one method		pgaptmp_001287	1289917	1290120	1	hypothetical protein
Chr1	1281950	1301697	19747	Predicted by at least one method		pgaptmp_001288	1290176	1290717	1	ShlB/FhaC/HecB family hemolysin secretion/activation protein
Chr1	1281950	1301697	19747	Predicted by at least one method		pgaptmp_001289	1290726	1291793	-1	SDR family oxidoreductase
Chr1	1281950	1301697	19747	Predicted by at least one method		pgaptmp_001290	1291888	1292802	1	LysR family transcriptional regulator
Chr1	1281950	1301697	19747	Predicted by at least one method		pgaptmp_001291	1293060	1293227	1	LysR family transcriptional regulator
Chr1	1281950	1301697	19747	Predicted by at least one method		pgaptmp_001292	1293376	1293684	-1	hypothetical protein
Chr1	1281950	1301697	19747	Predicted by at least one method		pgaptmp_001293	1293697	1294251	-1	sigma-70 family RNA polymerase sigma factor
Chr1	1281950	1301697	19747	Predicted by at least one method		pgaptmp_001294	1294427	1295329	-1	LysR family transcriptional regulator
Chr1	1281950	1301697	19747	Predicted by at least one method		pgaptmp_001295	1295431	1296306	1	aldo/keto reductase family oxidoreductase
Chr1	1281950	1301697	19747	Predicted by at least one method		pgaptmp_001296	1296400	1296708	-1	DUF3331 domain-containing protein
Chr1	1281950	1301697	19747	Predicted by at least one method		pgaptmp_001297	1296861	1297541	-1	hydrolase
Chr1	1281950	1301697	19747	Predicted by at least one method		pgaptmp_001298	1297842	1298765	1	LysR family transcriptional regulator
Chr1	1281950	1301697	19747	Predicted by at least one method		pgaptmp_001299	1298826	1299152	1	EthD family reductase
Chr1	1281950	1301697	19747	Predicted by at least one method		pgaptmp_001300	1299258	1299746	1	winged helix-turn-helix transcriptional regulator
Chr1	1281950	1301697	19747	Predicted by at least one method		pgaptmp_001301	1299961	1301283	1	MFS transporter
Chr1	1281950	1301697	19747	Predicted by at least one method		pgaptmp_001302	1301357	1302769	1	amidase
Chr1	1352967	1358729	5762	Predicted by at least one method		pgaptmp_001338	1352290	1353051	1	hypothetical protein
Chr1	1352967	1358729	5762	Predicted by at least one method		pgaptmp_001339	1353170	1353763	1	flavin reductase family protein
Chr1	1352967	1358729	5762	Predicted by at least one method		pgaptmp_001340	1353828	1354721	-1	LysR family transcriptional regulator
Chr1	1352967	1358729	5762	Predicted by at least one method		pgaptmp_001341	1354820	1356118	1	citrate transporter
Chr1	1352967	1358729	5762	Predicted by at least one method		pgaptmp_001342	1356162	1357523	1	DUF1446 domain-containing protein
Chr1	1352967	1358729	5762	Predicted by at least one method		pgaptmp_001343	1357520	1357831	1	hypothetical protein
Chr1	1352967	1358729	5762	Predicted by at least one method		pgaptmp_001344	1358065	1358235	1	hypothetical protein
Chr1	1352967	1358729	5762	Predicted by at least one method	bcsB	pgaptmp_001345	1358446	1360767	1	cellulose biosynthesis cyclic di-GMP-binding regulatory protein BcsB
Chr1	1501315	1510339	9024	Predicted by at least one method		pgaptmp_001474	1501315	1501725	1	transposase
Chr1	1501315	1510339	9024	Predicted by at least one method		pgaptmp_001475	1501827	1502288	-1	DUF2147 domain-containing protein
Chr1	1501315	1510339	9024	Predicted by at least one method		pgaptmp_001476	1502454	1504139	-1	ShlB/FhaC/HecB family hemolysin secretion/activation protein
Chr1	1501315	1510339	9024	Predicted by at least one method		pgaptmp_001477	1504281	1505633	-1	collagen-like triple helix repeat-containing protein
Chr1	1501315	1510339	9024	Predicted by at least one method		pgaptmp_001478	1505674	1507350	-1	collagen-like triple helix repeat-containing protein
Chr1	1501315	1510339	9024	Predicted by at least one method		pgaptmp_001479	1507343	1507561	-1	hypothetical protein
Chr1	1501315	1510339	9024	Predicted by at least one method		pgaptmp_001480	1508038	1508259	1	Flp family type IVb pilin
Chr1	1501315	1510339	9024	Predicted by at least one method		pgaptmp_001481	1508359	1508859	1	prepilin peptidase
Chr1	1501315	1510339	9024	Predicted by at least one method		pgaptmp_001482	1508856	1509347	1	pilus assembly protein
Chr1	1501315	1510339	9024	Predicted by at least one method	cpaB	pgaptmp_001483	1509413	1510339	1	Flp pilus assembly protein CpaB
Chr1	1527505	1533096	5591	Predicted by at least one method		pgaptmp_001498	1526289	1527509	-1	MFS transporter
Chr1	1527505	1533096	5591	Predicted by at least one method		pgaptmp_001499	1527784	1528326	1	GNAT family N-acetyltransferase
Chr1	1527505	1533096	5591	Predicted by at least one method		pgaptmp_001500	1528453	1529079	1	chromosome partitioning protein ParB
Chr1	1527505	1533096	5591	Predicted by at least one method		pgaptmp_001501	1529102	1530826	1	SulP family inorganic anion transporter
Chr1	1527505	1533096	5591	Predicted by at least one method		pgaptmp_001502	1530851	1531810	-1	carbohydrate kinase
Chr1	1527505	1533096	5591	Predicted by at least one method		pgaptmp_001503	1531939	1532883	-1	ABC transporter substrate-binding protein
Chr1	1527505	1533096	5591	Predicted by at least one method		pgaptmp_001504	1532968	1534005	-1	ribose ABC transporter permease
Chr1	1537778	1542751	4973	Predicted by at least one method		pgaptmp_001508	1537573	1538142	1	flavodoxin family protein
Chr1	1537778	1542751	4973	Predicted by at least one method		pgaptmp_001510	1538704	1539693	-1	aliphatic sulfonate ABC transporter substrate-binding protein
Chr1	1537778	1542751	4973	Predicted by at least one method		pgaptmp_001511	1539914	1540438	1	DNA-binding protein
Chr1	1537778	1542751	4973	Predicted by at least one method		pgaptmp_001512	1540613	1542145	-1	CYTH and CHAD domain-containing protein
Chr1	1537778	1542751	4973	Predicted by at least one method		pgaptmp_001513	1542552	1544297	1	STAS domain-containing protein
Chr1	1556879	1560932	4053	Predicted by at least one method		pgaptmp_001523	1556155	1557054	1	LysR family transcriptional regulator
Chr1	1556879	1560932	4053	Predicted by at least one method		pgaptmp_001524	1557088	1558317	-1	MFS transporter
Chr1	1556879	1560932	4053	Predicted by at least one method		pgaptmp_001525	1558365	1559267	-1	amidohydrolase family protein
Chr1	1556879	1560932	4053	Predicted by at least one method		pgaptmp_001526	1559538	1559777	1	xanthine dehydrogenase family protein molybdopterin-binding subunit
Chr1	1556879	1560932	4053	Predicted by at least one method		pgaptmp_001527	1560009	1560185	-1	helix-turn-helix transcriptional regulator
Chr1	1556879	1560932	4053	Predicted by at least one method	rnr	pgaptmp_001529	1560925	1563381	1	ribonuclease R
Chr1	1592231	1596431	4200	Predicted by at least one method		pgaptmp_001568	1591056	1592489	-1	M20 family metallopeptidase
Chr1	1592231	1596431	4200	Predicted by at least one method		pgaptmp_001569	1592655	1593608	1	LysR family transcriptional regulator
Chr1	1592231	1596431	4200	Predicted by at least one method	mnmH	pgaptmp_001570	1593674	1594807	1	tRNA 2-selenouridine(34) synthase MnmH
Chr1	1592231	1596431	4200	Predicted by at least one method		pgaptmp_001571	1594804	1595862	1	permease
Chr1	1592231	1596431	4200	Predicted by at least one method		pgaptmp_001572	1595892	1596389	1	hypothetical protein
Chr1	1592231	1596431	4200	Predicted by at least one method		pgaptmp_001573	1596429	1597268	-1	nodulation protein NodJ
Chr1	1620908	1628264	7356	Predicted by at least one method		pgaptmp_001594	1620070	1621374	1	MFS transporter
Chr1	1620908	1628264	7356	Predicted by at least one method		pgaptmp_001595	1621371	1621566	1	hypothetical protein
Chr1	1620908	1628264	7356	Predicted by at least one method		pgaptmp_001596	1621816	1622631	1	ABC transporter substrate-binding protein
Chr1	1620908	1628264	7356	Predicted by at least one method		pgaptmp_001597	1622636	1623358	1	amino acid ABC transporter permease
Chr1	1620908	1628264	7356	Predicted by at least one method		pgaptmp_001598	1623361	1624113	1	amino acid ABC transporter permease
Chr1	1620908	1628264	7356	Predicted by at least one method		pgaptmp_001599	1624098	1625336	-1	M23 family metallopeptidase
Chr1	1620908	1628264	7356	Predicted by at least one method		pgaptmp_001600	1625654	1626319	-1	TetR family transcriptional regulator
Chr1	1620908	1628264	7356	Predicted by at least one method		pgaptmp_001601	1626470	1627663	1	MexX/AxyX family multidrug efflux RND transporter periplasmic adaptor subunit
Chr1	1620908	1628264	7356	Predicted by at least one method		pgaptmp_001602	1627679	1630816	1	multidrug efflux RND transporter permease subunit
Chr1	1631801	1651856	20055	Predicted by at least one method		pgaptmp_001603	1630813	1632219	1	efflux transporter outer membrane subunit
Chr1	1631801	1651856	20055	Predicted by at least one method		pgaptmp_001604	1632943	1633467	1	fimbrial protein
Chr1	1631801	1651856	20055	Predicted by at least one method		pgaptmp_001605	1633589	1636045	1	fimbria/pilus outer membrane usher protein
Chr1	1631801	1651856	20055	Predicted by at least one method		pgaptmp_001606	1636057	1636803	1	molecular chaperone
Chr1	1631801	1651856	20055	Predicted by at least one method		pgaptmp_001607	1636800	1637831	1	fimbrial protein
Chr1	1631801	1651856	20055	Predicted by at least one method		pgaptmp_001608	1638081	1638320	-1	hypothetical protein
Chr1	1631801	1651856	20055	Predicted by at least one method		pgaptmp_001609	1638753	1639331	1	RNA polymerase factor sigma-70
Chr1	1631801	1651856	20055	Predicted by at least one method		pgaptmp_001610	1639417	1639659	1	MbtH family NRPS accessory protein
Chr1	1631801	1651856	20055	Predicted by at least one method		pgaptmp_001611	1639704	1640714	1	TauD/TfdA family dioxygenase
Chr1	1631801	1651856	20055	Predicted by at least one method		pgaptmp_001612	1640711	1641553	1	ABC transporter ATP-binding protein
Chr1	1631801	1651856	20055	Predicted by at least one method	fhuB	pgaptmp_001613	1641550	1643640	1	Fe(3+)-hydroxamate ABC transporter permease FhuB
Chr1	1631801	1651856	20055	Predicted by at least one method	fhuF	pgaptmp_001614	1643637	1644437	1	siderophore-iron reductase FhuF
Chr1	1631801	1651856	20055	Predicted by at least one method		pgaptmp_001615	1644434	1645468	1	iron-siderophore ABC transporter substrate-binding protein
Chr1	1631801	1651856	20055	Predicted by at least one method		pgaptmp_001616	1645553	1647298	-1	cyclic peptide export ABC transporter
Chr1	1631801	1651856	20055	Predicted by at least one method		pgaptmp_001617	1647295	1647614	-1	hypothetical protein
Chr1	1631801	1651856	20055	Predicted by at least one method		pgaptmp_001618	1647585	1657244	1	amino acid adenylation domain-containing protein
Chr1	1663008	1690327	27319	Predicted by at least one method		pgaptmp_001620	1662220	1663236	1	acetyltransferase
Chr1	1663008	1690327	27319	Predicted by at least one method		pgaptmp_001621	1663268	1664632	1	lysine N(6)-hydroxylase/L-ornithine N(5)-oxygenase family protein
Chr1	1663008	1690327	27319	Predicted by at least one method		pgaptmp_001622	1664676	1666877	1	TonB-dependent siderophore receptor
Chr1	1663008	1690327	27319	Predicted by at least one method		pgaptmp_001623	1666936	1667775	1	N(5)-hydroxyornithine transformylase PvdF
Chr1	1663008	1690327	27319	Predicted by at least one method		pgaptmp_001624	1667775	1668785	1	acetyltransferase
Chr1	1663008	1690327	27319	Predicted by at least one method		pgaptmp_001625	1668835	1669761	-1	nucleotidyltransferase
Chr1	1663008	1690327	27319	Predicted by at least one method		pgaptmp_001626	1669730	1670791	-1	hypothetical protein
Chr1	1663008	1690327	27319	Predicted by at least one method		pgaptmp_001627	1670753	1671049	1	hypothetical protein
Chr1	1663008	1690327	27319	Predicted by at least one method		pgaptmp_001628	1671046	1672209	1	amidohydrolase
Chr1	1663008	1690327	27319	Predicted by at least one method		pgaptmp_001629	1672259	1673563	-1	cobyrinate a,c-diamide synthase
Chr1	1663008	1690327	27319	Predicted by at least one method	cobO	pgaptmp_001630	1673567	1674169	-1	cob(I)yrinic acid a,c-diamide adenosyltransferase
Chr1	1663008	1690327	27319	Predicted by at least one method		pgaptmp_001631	1674197	1674571	-1	cobalamin biosynthesis protein CbiG
Chr1	1663008	1690327	27319	Predicted by at least one method	cobA	pgaptmp_001632	1674571	1675335	-1	uroporphyrinogen-III C-methyltransferase
Chr1	1663008	1690327	27319	Predicted by at least one method		pgaptmp_001633	1676225	1677283	1	HoxN/HupN/NixA family nickel/cobalt transporter
Chr1	1663008	1690327	27319	Predicted by at least one method	cobW	pgaptmp_001634	1677310	1678434	1	cobalamin biosynthesis protein CobW
Chr1	1663008	1690327	27319	Predicted by at least one method	cobN	pgaptmp_001635	1678441	1682250	1	cobaltochelatase subunit CobN
Chr1	1663008	1690327	27319	Predicted by at least one method		pgaptmp_001636	1682247	1683329	1	AAA domain-containing protein
Chr1	1663008	1690327	27319	Predicted by at least one method		pgaptmp_001637	1683398	1684006	1	VWA domain-containing protein
Chr1	1663008	1690327	27319	Predicted by at least one method		pgaptmp_001638	1684106	1684558	1	YaiI/YqxD family protein
Chr1	1663008	1690327	27319	Predicted by at least one method		pgaptmp_001639	1684651	1685283	1	DUF1993 domain-containing protein
Chr1	1663008	1690327	27319	Predicted by at least one method		pgaptmp_001640	1685346	1685534	1	hypothetical protein
Chr1	1663008	1690327	27319	Predicted by at least one method		pgaptmp_001641	1685627	1685812	1	hypothetical protein
Chr1	1663008	1690327	27319	Predicted by at least one method		pgaptmp_001642	1685858	1686262	-1	NUDIX domain-containing protein
Chr1	1663008	1690327	27319	Predicted by at least one method		pgaptmp_001643	1686432	1686674	-1	hypothetical protein
Chr1	1663008	1690327	27319	Predicted by at least one method		pgaptmp_001644	1686756	1686950	1	hypothetical protein
Chr1	1663008	1690327	27319	Predicted by at least one method		pgaptmp_001645	1686947	1688098	1	CoA transferase
Chr1	1663008	1690327	27319	Predicted by at least one method		pgaptmp_001646	1688186	1689487	1	citrate transporter
Chr1	1663008	1690327	27319	Predicted by at least one method		pgaptmp_001647	1689525	1690691	1	acyl-CoA/acyl-ACP dehydrogenase
Chr1	1692529	1701713	9184	Predicted by at least one method	cobJ	pgaptmp_001649	1691535	1693250	-1	precorrin-3B C(17)-methyltransferase
Chr1	1692529	1701713	9184	Predicted by at least one method		pgaptmp_001650	1693247	1693981	-1	precorrin-2 C(20)-methyltransferase
Chr1	1692529	1701713	9184	Predicted by at least one method		pgaptmp_001651	1693978	1694604	-1	precorrin-8X methylmutase
Chr1	1692529	1701713	9184	Predicted by at least one method	cobG	pgaptmp_001652	1694597	1696087	-1	precorrin-3B synthase
Chr1	1692529	1701713	9184	Predicted by at least one method	cbiE	pgaptmp_001653	1696578	1697816	1	precorrin-6y C5,15-methyltransferase (decarboxylating) subunit CbiE
Chr1	1692529	1701713	9184	Predicted by at least one method		pgaptmp_001654	1697816	1698904	1	cobalt-precorrin-5B (C(1))-methyltransferase
Chr1	1692529	1701713	9184	Predicted by at least one method		pgaptmp_001655	1698901	1699632	1	cobalt-precorrin-6A reductase
Chr1	1692529	1701713	9184	Predicted by at least one method	cobM	pgaptmp_001656	1699673	1700401	1	precorrin-4 C(11)-methyltransferase
Chr1	1692529	1701713	9184	Predicted by at least one method		pgaptmp_001657	1700433	1701626	-1	CynX/NimT family MFS transporter
Chr1	1705318	1709471	4153	Predicted by at least one method		pgaptmp_001661	1704684	1705763	1	ABC transporter ATP-binding protein
Chr1	1705318	1709471	4153	Predicted by at least one method		pgaptmp_001662	1705825	1706697	1	sugar ABC transporter permease
Chr1	1705318	1709471	4153	Predicted by at least one method		pgaptmp_001663	1706697	1707620	1	ABC transporter permease
Chr1	1705318	1709471	4153	Predicted by at least one method		pgaptmp_001664	1707772	1708212	1	hypothetical protein
Chr1	1705318	1709471	4153	Predicted by at least one method		pgaptmp_001665	1708347	1708593	-1	DUF4148 domain-containing protein
Chr1	1705318	1709471	4153	Predicted by at least one method		pgaptmp_001666	1708812	1709024	1	hypothetical protein
Chr1	1705318	1709471	4153	Predicted by at least one method		pgaptmp_001667	1709451	1710641	1	CoA transferase
Chr1	1710373	1720592	10219	Predicted by at least one method		pgaptmp_001667	1709451	1710641	1	CoA transferase
Chr1	1710373	1720592	10219	Predicted by at least one method		pgaptmp_001668	1710654	1711631	1	hydroxymethylglutaryl-CoA lyase
Chr1	1710373	1720592	10219	Predicted by at least one method		pgaptmp_001669	1711628	1712011	1	VOC family protein
Chr1	1710373	1720592	10219	Predicted by at least one method		pgaptmp_001670	1712230	1713123	1	LysR family transcriptional regulator
Chr1	1710373	1720592	10219	Predicted by at least one method		pgaptmp_001671	1713178	1714635	-1	MFS transporter
Chr1	1710373	1720592	10219	Predicted by at least one method		pgaptmp_001672	1714946	1715221	1	LysR family transcriptional regulator
Chr1	1710373	1720592	10219	Predicted by at least one method		pgaptmp_001673	1715403	1716503	1	nitronate monooxygenase
Chr1	1710373	1720592	10219	Predicted by at least one method		pgaptmp_001674	1716631	1717002	1	GFA family protein
Chr1	1710373	1720592	10219	Predicted by at least one method		pgaptmp_001675	1717278	1717724	1	MarR family transcriptional regulator
Chr1	1710373	1720592	10219	Predicted by at least one method		pgaptmp_001676	1717798	1717992	-1	hypothetical protein
Chr1	1710373	1720592	10219	Predicted by at least one method		pgaptmp_001677	1718036	1718368	-1	DUF4148 domain-containing protein
Chr1	1710373	1720592	10219	Predicted by at least one method		pgaptmp_001678	1718440	1718757	-1	DUF4148 domain-containing protein
Chr1	1710373	1720592	10219	Predicted by at least one method		pgaptmp_001679	1718818	1719141	-1	DUF4148 domain-containing protein
Chr1	1710373	1720592	10219	Predicted by at least one method		pgaptmp_001680	1719201	1719620	-1	organic hydroperoxide resistance protein
Chr1	1710373	1720592	10219	Predicted by at least one method		pgaptmp_001681	1719884	1720198	-1	RidA family protein
Chr1	1710373	1720592	10219	Predicted by at least one method		pgaptmp_001682	1720403	1720582	-1	hypothetical protein
Chr1	1710373	1720592	10219	Predicted by at least one method		pgaptmp_001683	1720579	1721397	-1	helix-turn-helix transcriptional regulator
Chr1	1724711	1730870	6159	Predicted by at least one method		pgaptmp_001687	1724711	1726111	-1	ISNCY family transposase
Chr1	1724711	1730870	6159	Predicted by at least one method		pgaptmp_001688	1726017	1726231	1	hypothetical protein
Chr1	1724711	1730870	6159	Predicted by at least one method		pgaptmp_001689	1726251	1726544	-1	tryptophan--tRNA ligase
Chr1	1724711	1730870	6159	Predicted by at least one method		pgaptmp_001690	1727273	1727593	1	hypothetical protein
Chr1	1724711	1730870	6159	Predicted by at least one method		pgaptmp_001691	1727601	1728134	1	hypothetical protein
Chr1	1724711	1730870	6159	Predicted by at least one method		pgaptmp_001692	1728322	1728810	-1	YbaK/EbsC family protein
Chr1	1724711	1730870	6159	Predicted by at least one method		pgaptmp_001693	1729278	1729565	1	YciI family protein
Chr1	1724711	1730870	6159	Predicted by at least one method	corA	pgaptmp_001694	1729572	1730549	-1	magnesium/cobalt transporter CorA
Chr1	1724711	1730870	6159	Predicted by at least one method	cydX	pgaptmp_001695	1730727	1730870	1	cytochrome bd-I oxidase subunit CydX
Chr1	1724711	1730870	6159	Predicted by at least one method		pgaptmp_001696	1730867	1731484	1	ATP-binding protein
Chr1	2106222	2159301	53079	Predicted by at least one method		pgaptmp_002069	2106222	2107025	1	inositol monophosphatase
Chr1	2106222	2159301	53079	Predicted by at least one method		pgaptmp_002070	2107229	2108032	-1	hypothetical protein
Chr1	2106222	2159301	53079	Predicted by at least one method		pgaptmp_002071	2109254	2109661	1	PAAR domain-containing protein
Chr1	2106222	2159301	53079	Predicted by at least one method		pgaptmp_002072	2109666	2110169	1	DUF4123 domain-containing protein
Chr1	2106222	2159301	53079	Predicted by at least one method		pgaptmp_002073	2110162	2110626	1	hypothetical protein
Chr1	2106222	2159301	53079	Predicted by at least one method		pgaptmp_002074	2110517	2111116	1	hypothetical protein
Chr1	2106222	2159301	53079	Predicted by at least one method		pgaptmp_002075	2111121	2111849	1	hypothetical protein
Chr1	2106222	2159301	53079	Predicted by at least one method		pgaptmp_002076	2111887	2112016	-1	DNA adenine methylase
Chr1	2106222	2159301	53079	Predicted by at least one method		pgaptmp_002077	2112719	2113631	-1	LysR family transcriptional regulator
Chr1	2106222	2159301	53079	Predicted by at least one method		pgaptmp_002078	2113848	2114300	1	response regulator
Chr1	2106222	2159301	53079	Predicted by at least one method		pgaptmp_002079	2114693	2114932	1	hypothetical protein
Chr1	2106222	2159301	53079	Predicted by at least one method		pgaptmp_002080	2114985	2115269	-1	hypothetical protein
Chr1	2106222	2159301	53079	Predicted by at least one method		pgaptmp_002081	2115471	2115698	1	hypothetical protein
Chr1	2106222	2159301	53079	Predicted by at least one method		pgaptmp_002082	2115720	2116037	-1	hypothetical protein
Chr1	2106222	2159301	53079	Predicted by at least one method		pgaptmp_002083	2116776	2117030	-1	hypothetical protein
Chr1	2106222	2159301	53079	Predicted by at least one method		pgaptmp_002084	2117217	2117459	-1	hypothetical protein
Chr1	2106222	2159301	53079	Predicted by at least one method		pgaptmp_002085	2117444	2117795	1	hypothetical protein
Chr1	2106222	2159301	53079	Predicted by at least one method		pgaptmp_002086	2117835	2118622	-1	DNA adenine methylase
Chr1	2106222	2159301	53079	Predicted by at least one method		pgaptmp_002087	2118791	2119285	-1	DUF2514 family protein
Chr1	2106222	2159301	53079	Predicted by at least one method		pgaptmp_002088	2119282	2119776	-1	glycoside hydrolase family 104 protein
Chr1	2106222	2159301	53079	Predicted by at least one method		pgaptmp_002089	2119779	2120063	-1	holin
Chr1	2106222	2159301	53079	Predicted by at least one method		pgaptmp_002090	2120138	2121190	-1	late control protein
Chr1	2106222	2159301	53079	Predicted by at least one method		pgaptmp_002091	2121201	2121407	-1	phage tail protein
Chr1	2106222	2159301	53079	Predicted by at least one method		pgaptmp_002092	2121382	2122263	-1	phage tail protein
Chr1	2106222	2159301	53079	Predicted by at least one method		pgaptmp_002093	2122273	2124690	-1	phage tail tape measure protein
Chr1	2106222	2159301	53079	Predicted by at least one method		pgaptmp_002094	2124746	2125075	-1	phage tail assembly protein
Chr1	2106222	2159301	53079	Predicted by at least one method		pgaptmp_002095	2125169	2125672	-1	phage major tail tube protein
Chr1	2106222	2159301	53079	Predicted by at least one method		pgaptmp_002096	2125683	2126852	-1	phage tail sheath family protein
Chr1	2106222	2159301	53079	Predicted by at least one method		pgaptmp_002097	2126928	2127383	-1	phage tail protein
Chr1	2106222	2159301	53079	Predicted by at least one method		pgaptmp_002098	2128064	2128480	-1	hypothetical protein
Chr1	2106222	2159301	53079	Predicted by at least one method		pgaptmp_002099	2128477	2129043	-1	phage tail protein I
Chr1	2106222	2159301	53079	Predicted by at least one method		pgaptmp_002100	2129036	2129929	-1	baseplate J protein
Chr1	2106222	2159301	53079	Predicted by at least one method		pgaptmp_002101	2129926	2130270	-1	phage baseplate protein
Chr1	2106222	2159301	53079	Predicted by at least one method		pgaptmp_002102	2130267	2130473	-1	hypothetical protein
Chr1	2106222	2159301	53079	Predicted by at least one method		pgaptmp_002103	2130560	2131294	-1	hypothetical protein
Chr1	2106222	2159301	53079	Predicted by at least one method		pgaptmp_002104	2131407	2132087	-1	phage baseplate assembly protein V
Chr1	2106222	2159301	53079	Predicted by at least one method		pgaptmp_002105	2132084	2132611	-1	hypothetical protein
Chr1	2106222	2159301	53079	Predicted by at least one method		pgaptmp_002106	2132604	2133131	-1	phage tail protein
Chr1	2106222	2159301	53079	Predicted by at least one method		pgaptmp_002107	2133137	2133427	-1	hypothetical protein
Chr1	2106222	2159301	53079	Predicted by at least one method		pgaptmp_002108	2133429	2134424	-1	major capsid protein
Chr1	2106222	2159301	53079	Predicted by at least one method		pgaptmp_002109	2134495	2134839	-1	head decoration protein
Chr1	2106222	2159301	53079	Predicted by at least one method		pgaptmp_002110	2134870	2135925	-1	Clp protease ClpP
Chr1	2106222	2159301	53079	Predicted by at least one method		pgaptmp_002111	2135922	2137412	-1	phage portal protein
Chr1	2106222	2159301	53079	Predicted by at least one method		pgaptmp_002112	2137409	2137615	-1	hypothetical protein
Chr1	2106222	2159301	53079	Predicted by at least one method		pgaptmp_002113	2137625	2139739	-1	phage terminase large subunit family protein
Chr1	2106222	2159301	53079	Predicted by at least one method		pgaptmp_002114	2140359	2140610	1	hypothetical protein
Chr1	2106222	2159301	53079	Predicted by at least one method		pgaptmp_002115	2140880	2141491	-1	hypothetical protein
Chr1	2106222	2159301	53079	Predicted by at least one method		pgaptmp_002116	2141750	2142337	-1	hypothetical protein
Chr1	2106222	2159301	53079	Predicted by at least one method		pgaptmp_002117	2142553	2145048	-1	virulence protein E
Chr1	2106222	2159301	53079	Predicted by at least one method		pgaptmp_002118	2145191	2145661	-1	hypothetical protein
Chr1	2106222	2159301	53079	Predicted by at least one method		pgaptmp_002119	2145663	2146103	1	hypothetical protein
Chr1	2106222	2159301	53079	Predicted by at least one method		pgaptmp_002120	2146142	2146525	-1	hypothetical protein
Chr1	2106222	2159301	53079	Predicted by at least one method		pgaptmp_002121	2146527	2147054	-1	hypothetical protein
Chr1	2106222	2159301	53079	Predicted by at least one method		pgaptmp_002122	2147184	2147456	1	hypothetical protein
Chr1	2106222	2159301	53079	Predicted by at least one method		pgaptmp_002123	2147775	2148008	-1	hypothetical protein
Chr1	2106222	2159301	53079	Predicted by at least one method		pgaptmp_002124	2148007	2148633	1	hypothetical protein
Chr1	2106222	2159301	53079	Predicted by at least one method		pgaptmp_002125	2148948	2149166	1	hypothetical protein
Chr1	2106222	2159301	53079	Predicted by at least one method		pgaptmp_002126	2149218	2149580	1	beta-hexosaminidase
Chr1	2106222	2159301	53079	Predicted by at least one method		pgaptmp_002127	2149580	2150176	1	hypothetical protein
Chr1	2106222	2159301	53079	Predicted by at least one method		pgaptmp_002128	2150176	2151153	1	chromosome partitioning protein ParB
Chr1	2106222	2159301	53079	Predicted by at least one method		pgaptmp_002129	2151150	2151626	1	hypothetical protein
Chr1	2106222	2159301	53079	Predicted by at least one method		pgaptmp_002130	2151635	2151880	1	AlpA family phage regulatory protein
Chr1	2106222	2159301	53079	Predicted by at least one method		pgaptmp_002131	2151991	2152905	1	DNA adenine methylase
Chr1	2106222	2159301	53079	Predicted by at least one method		pgaptmp_002132	2152883	2153932	-1	hypothetical protein
Chr1	2106222	2159301	53079	Predicted by at least one method		pgaptmp_002133	2153886	2155025	-1	chromosome partitioning protein ParB
Chr1	2106222	2159301	53079	Predicted by at least one method		pgaptmp_002134	2155141	2156454	-1	integrase family protein
Chr1	2106222	2159301	53079	Predicted by at least one method	mutS	pgaptmp_002135	2156626	2159301	1	DNA mismatch repair protein MutS
Chr1	2106222	2159301	53079	Predicted by at least one method		pgaptmp_002136	2159282	2160544	1	hypothetical protein
Chr1	2240123	2244602	4479	Predicted by at least one method		pgaptmp_002209	2238832	2240238	-1	MHS family MFS transporter
Chr1	2240123	2244602	4479	Predicted by at least one method		pgaptmp_002210	2240322	2241578	-1	CoA transferase
Chr1	2240123	2244602	4479	Predicted by at least one method		pgaptmp_002211	2241575	2243324	-1	DNA alkylation response protein
Chr1	2240123	2244602	4479	Predicted by at least one method		pgaptmp_002212	2243537	2244439	1	LysR family transcriptional regulator
Chr1	2244672	2248982	4310	Predicted by at least one method	cysC	pgaptmp_002214	2244917	2245456	1	adenylyl-sulfate kinase
Chr1	2244672	2248982	4310	Predicted by at least one method		pgaptmp_002215	2245474	2246871	-1	aspartate aminotransferase family protein
Chr1	2244672	2248982	4310	Predicted by at least one method		pgaptmp_002216	2246900	2248237	-1	glutamine synthetase
Chr1	2244672	2248982	4310	Predicted by at least one method		pgaptmp_002217	2248250	2249056	-1	gamma-glutamyl-gamma-aminobutyrate hydrolase family protein
Chr1	2258945	2263199	4254	Predicted by at least one method		pgaptmp_002228	2258124	2259029	1	glutamate/aspartate ABC transporter substrate-binding protein
Chr1	2258945	2263199	4254	Predicted by at least one method		pgaptmp_002229	2259043	2259798	-1	4'-phosphopantetheinyl transferase superfamily protein
Chr1	2258945	2263199	4254	Predicted by at least one method		pgaptmp_002230	2259919	2260965	-1	alpha/beta fold hydrolase
Chr1	2258945	2263199	4254	Predicted by at least one method		pgaptmp_002231	2261103	2262044	1	LysR family transcriptional regulator
Chr1	2258945	2263199	4254	Predicted by at least one method		pgaptmp_002232	2262244	2263476	1	MFS transporter
Chr1	2263676	2268997	5321	Predicted by at least one method		pgaptmp_002233	2263927	2264907	-1	acetyltransferase
Chr1	2263676	2268997	5321	Predicted by at least one method		pgaptmp_002234	2265416	2266783	1	MFS transporter
Chr1	2263676	2268997	5321	Predicted by at least one method		pgaptmp_002235	2266770	2267816	1	lactonase family protein
Chr1	2263676	2268997	5321	Predicted by at least one method		pgaptmp_002236	2267878	2268498	-1	HAD family hydrolase
Chr1	2263676	2268997	5321	Predicted by at least one method		pgaptmp_002237	2268762	2270975	1	TonB-dependent siderophore receptor
Chr1	2448355	2473933	25578	Predicted by at least one method		pgaptmp_002423	2448355	2448813	-1	hypothetical protein
Chr1	2448355	2473933	25578	Predicted by at least one method	parC	pgaptmp_002424	2449058	2451379	-1	DNA topoisomerase IV subunit A
Chr1	2448355	2473933	25578	Predicted by at least one method	parE	pgaptmp_002425	2451447	2453429	-1	DNA topoisomerase IV subunit B
Chr1	2448355	2473933	25578	Predicted by at least one method		pgaptmp_002426	2453696	2455645	-1	ATP-binding cassette domain-containing protein
Chr1	2448355	2473933	25578	Predicted by at least one method		pgaptmp_002427	2455616	2455798	1	peptide chain release factor 1
Chr1	2448355	2473933	25578	Predicted by at least one method		pgaptmp_002428	2455785	2456189	-1	DUF4399 domain-containing protein
Chr1	2448355	2473933	25578	Predicted by at least one method		pgaptmp_002429	2456202	2456390	-1	hypothetical protein
Chr1	2448355	2473933	25578	Predicted by at least one method		pgaptmp_002430	2456389	2456571	1	rubredoxin
Chr1	2448355	2473933	25578	Predicted by at least one method		pgaptmp_002432	2456952	2458181	1	tyrosine-type recombinase/integrase
Chr1	2448355	2473933	25578	Predicted by at least one method		pgaptmp_002433	2458241	2459689	-1	hypothetical protein
Chr1	2448355	2473933	25578	Predicted by at least one method		pgaptmp_002434	2459715	2460449	-1	hypothetical protein
Chr1	2448355	2473933	25578	Predicted by at least one method		pgaptmp_002435	2460511	2460723	-1	AlpA family phage regulatory protein
Chr1	2448355	2473933	25578	Predicted by at least one method		pgaptmp_002436	2460716	2461384	-1	hypothetical protein
Chr1	2448355	2473933	25578	Predicted by at least one method		pgaptmp_002437	2461377	2461689	-1	hypothetical protein
Chr1	2448355	2473933	25578	Predicted by at least one method		pgaptmp_002438	2461692	2462417	-1	hypothetical protein
Chr1	2448355	2473933	25578	Predicted by at least one method		pgaptmp_002439	2462616	2462777	-1	hypothetical protein
Chr1	2448355	2473933	25578	Predicted by at least one method		pgaptmp_002440	2462932	2463444	-1	hypothetical protein
Chr1	2448355	2473933	25578	Predicted by at least one method		pgaptmp_002441	2463452	2463745	-1	hypothetical protein
Chr1	2448355	2473933	25578	Predicted by at least one method		pgaptmp_002442	2463779	2464366	-1	hypothetical protein
Chr1	2448355	2473933	25578	Predicted by at least one method		pgaptmp_002443	2464887	2465132	1	hypothetical protein
Chr1	2448355	2473933	25578	Predicted by at least one method		pgaptmp_002444	2465155	2465925	-1	SDR family oxidoreductase
Chr1	2448355	2473933	25578	Predicted by at least one method		pgaptmp_002445	2466087	2468114	1	protein-L-isoaspartate(D-aspartate) O-methyltransferase
Chr1	2448355	2473933	25578	Predicted by at least one method		pgaptmp_002446	2468241	2468981	-1	SDR family NAD(P)-dependent oxidoreductase
Chr1	2448355	2473933	25578	Predicted by at least one method		pgaptmp_002447	2469097	2469726	1	TetR/AcrR family transcriptional regulator
Chr1	2448355	2473933	25578	Predicted by at least one method	eco	pgaptmp_002448	2469755	2470252	-1	serine protease inhibitor ecotin
Chr1	2448355	2473933	25578	Predicted by at least one method		pgaptmp_002449	2470396	2470740	1	hypothetical protein
Chr1	2448355	2473933	25578	Predicted by at least one method		pgaptmp_002450	2470873	2471235	-1	hypothetical protein
Chr1	2448355	2473933	25578	Predicted by at least one method		pgaptmp_002451	2471391	2471771	1	hypothetical protein
Chr1	2448355	2473933	25578	Predicted by at least one method		pgaptmp_002452	2471945	2473312	1	MFS transporter
Chr1	2448355	2473933	25578	Predicted by at least one method		pgaptmp_002453	2473337	2473933	-1	AAA family ATPase
Chr1	2448355	2473933	25578	Predicted by at least one method	otsA	pgaptmp_002454	2473926	2475347	-1	alpha,alpha-trehalose-phosphate synthase (UDP-forming)
Chr1	2738076	2751512	13436	Predicted by at least one method	sucC	pgaptmp_002712	2738076	2739242	-1	ADP-forming succinate--CoA ligase subunit beta
Chr1	2738076	2751512	13436	Predicted by at least one method		pgaptmp_002713	2739311	2739910	-1	DUF2889 domain-containing protein
Chr1	2738076	2751512	13436	Predicted by at least one method	recX	pgaptmp_002714	2740057	2740914	-1	recombination regulator RecX
Chr1	2738076	2751512	13436	Predicted by at least one method	recA	pgaptmp_002715	2740914	2741987	-1	recombinase RecA
Chr1	2738076	2751512	13436	Predicted by at least one method		pgaptmp_002716	2742176	2742934	1	response regulator transcription factor
Chr1	2738076	2751512	13436	Predicted by at least one method		pgaptmp_002717	2742953	2744500	1	HAMP domain-containing protein
Chr1	2738076	2751512	13436	Predicted by at least one method		pgaptmp_002718	2744727	2746385	1	MHS family MFS transporter
Chr1	2738076	2751512	13436	Predicted by at least one method		pgaptmp_002720	2746902	2748071	1	ImmA/IrrE family metallo-endopeptidase
Chr1	2738076	2751512	13436	Predicted by at least one method		pgaptmp_002721	2748068	2748577	1	DUF4411 family protein
Chr1	2738076	2751512	13436	Predicted by at least one method		pgaptmp_002722	2748764	2750032	-1	IS256 family transposase
Chr1	2738076	2751512	13436	Predicted by at least one method		pgaptmp_002723	2750092	2750406	1	transposase
Chr1	2738076	2751512	13436	Predicted by at least one method		pgaptmp_002724	2750544	2751512	-1	LysR family transcriptional regulator
Chr1	2777246	2782688	5442	Predicted by at least one method		pgaptmp_002748	2776461	2777696	-1	pyridine nucleotide-disulfide oxidoreductase
Chr1	2777246	2782688	5442	Predicted by at least one method		pgaptmp_002749	2777701	2778009	-1	non-heme iron oxygenase ferredoxin subunit
Chr1	2777246	2782688	5442	Predicted by at least one method		pgaptmp_002750	2778045	2779181	-1	fatty acid desaturase family protein
Chr1	2777246	2782688	5442	Predicted by at least one method		pgaptmp_002751	2779304	2780365	1	LacI family transcriptional regulator
Chr1	2777246	2782688	5442	Predicted by at least one method		pgaptmp_002752	2780387	2781604	1	xylose isomerase
Chr1	2777246	2782688	5442	Predicted by at least one method		pgaptmp_002753	2781601	2782428	1	TIM barrel protein
Chr1	2777246	2782688	5442	Predicted by at least one method	iolG	pgaptmp_002754	2782480	2783466	1	inositol 2-dehydrogenase
Chr1	2964135	2968696	4561	Predicted by at least one method		pgaptmp_002928	2962933	2964222	-1	dicarboxylate/amino acid:cation symporter
Chr1	2964135	2968696	4561	Predicted by at least one method		pgaptmp_002929	2964591	2966276	-1	sodium/solute symporter
Chr1	2964135	2968696	4561	Predicted by at least one method		pgaptmp_002930	2966288	2966593	-1	DUF485 domain-containing protein
Chr1	2964135	2968696	4561	Predicted by at least one method		pgaptmp_002931	2966681	2967886	-1	CoA transferase
Chr1	2964135	2968696	4561	Predicted by at least one method		pgaptmp_002932	2967917	2969053	-1	pimeloyl-CoA dehydrogenase small subunit
Chr1	2968975	2973999	5024	Predicted by at least one method		pgaptmp_002932	2967917	2969053	-1	pimeloyl-CoA dehydrogenase small subunit
Chr1	2968975	2973999	5024	Predicted by at least one method		pgaptmp_002933	2969069	2970271	-1	pimeloyl-CoA dehydrogenase large subunit
Chr1	2968975	2973999	5024	Predicted by at least one method		pgaptmp_002934	2970333	2972465	-1	3-hydroxyacyl-CoA dehydrogenase
Chr1	2968975	2973999	5024	Predicted by at least one method		pgaptmp_002935	2972708	2973634	1	LysR family transcriptional regulator
Chr1	2968975	2973999	5024	Predicted by at least one method	ggt	pgaptmp_002936	2973713	2975584	1	gamma-glutamyltransferase
Chr1	3097292	3104749	7457	Predicted by at least one method		pgaptmp_003055	3096277	3097767	-1	aldehyde dehydrogenase
Chr1	3097292	3104749	7457	Predicted by at least one method		pgaptmp_003056	3097851	3098402	-1	cupin domain-containing protein
Chr1	3097292	3104749	7457	Predicted by at least one method		pgaptmp_003057	3098858	3099040	1	hypothetical protein
Chr1	3097292	3104749	7457	Predicted by at least one method		pgaptmp_003058	3099324	3100109	1	gamma-glutamyl-gamma-aminobutyrate hydrolase family protein
Chr1	3097292	3104749	7457	Predicted by at least one method		pgaptmp_003059	3100138	3101475	1	glutamine synthetase
Chr1	3097292	3104749	7457	Predicted by at least one method		pgaptmp_003060	3101504	3102931	1	aspartate aminotransferase family protein
Chr1	3097292	3104749	7457	Predicted by at least one method		pgaptmp_003061	3102993	3104108	1	polyamine ABC transporter substrate-binding protein
Chr1	3097292	3104749	7457	Predicted by at least one method	potA	pgaptmp_003062	3104297	3105451	1	polyamine ABC transporter ATP-binding protein
Chr1	3109886	3114182	4296	Predicted by at least one method		pgaptmp_003066	3109078	3110379	1	FAD-binding oxidoreductase
Chr1	3109886	3114182	4296	Predicted by at least one method		pgaptmp_003067	3110405	3111706	1	FAD-binding oxidoreductase
Chr1	3109886	3114182	4296	Predicted by at least one method		pgaptmp_003068	3111804	3112478	-1	DUF799 domain-containing protein
Chr1	3109886	3114182	4296	Predicted by at least one method		pgaptmp_003069	3112489	3112860	-1	DUF4810 domain-containing protein
Chr1	3109886	3114182	4296	Predicted by at least one method		pgaptmp_003070	3112915	3113538	-1	curli production assembly protein CsgG
Chr1	3109886	3114182	4296	Predicted by at least one method		pgaptmp_003071	3113589	3113837	-1	hypothetical protein
Chr1	3109886	3114182	4296	Predicted by at least one method	gor	pgaptmp_003072	3114171	3115526	-1	glutathione-disulfide reductase
Chr1	3257490	3266007	8517	Predicted by at least one method		pgaptmp_003220	3257490	3258356	-1	patatin-like phospholipase family protein
Chr1	3257490	3266007	8517	Predicted by at least one method		pgaptmp_003221	3258365	3258769	-1	PaaI family thioesterase
Chr1	3257490	3266007	8517	Predicted by at least one method		pgaptmp_003223	3259219	3259737	1	PAAR domain-containing protein
Chr1	3257490	3266007	8517	Predicted by at least one method		pgaptmp_003224	3259734	3260465	1	VRR-NUC domain-containing protein
Chr1	3257490	3266007	8517	Predicted by at least one method		pgaptmp_003225	3260475	3261593	1	DUF3396 domain-containing protein
Chr1	3257490	3266007	8517	Predicted by at least one method		pgaptmp_003226	3261703	3262344	1	hypothetical protein
Chr1	3257490	3266007	8517	Predicted by at least one method		pgaptmp_003227	3262838	3263581	1	DUF1275 domain-containing protein
Chr1	3257490	3266007	8517	Predicted by at least one method		pgaptmp_003228	3264052	3264219	-1	hypothetical protein
Chr1	3257490	3266007	8517	Predicted by at least one method		pgaptmp_003229	3264520	3264765	-1	hypothetical protein
Chr1	3257490	3266007	8517	Predicted by at least one method		pgaptmp_003230	3264958	3266007	-1	phage portal protein
Chr1	3263320	3286108	22788	Predicted by at least one method		pgaptmp_003227	3262838	3263581	1	DUF1275 domain-containing protein
Chr1	3263320	3286108	22788	Predicted by at least one method		pgaptmp_003228	3264052	3264219	-1	hypothetical protein
Chr1	3263320	3286108	22788	Predicted by at least one method		pgaptmp_003229	3264520	3264765	-1	hypothetical protein
Chr1	3263320	3286108	22788	Predicted by at least one method		pgaptmp_003230	3264958	3266007	-1	phage portal protein
Chr1	3263320	3286108	22788	Predicted by at least one method		pgaptmp_003231	3266007	3267758	-1	terminase ATPase subunit family protein
Chr1	3263320	3286108	22788	Predicted by at least one method		pgaptmp_003232	3267908	3268729	1	GPO family capsid scaffolding protein
Chr1	3263320	3286108	22788	Predicted by at least one method		pgaptmp_003233	3268767	3269786	1	phage major capsid protein, P2 family
Chr1	3263320	3286108	22788	Predicted by at least one method		pgaptmp_003234	3269783	3270469	1	terminase endonuclease subunit
Chr1	3263320	3286108	22788	Predicted by at least one method		pgaptmp_003235	3270574	3271050	1	head completion/stabilization protein
Chr1	3263320	3286108	22788	Predicted by at least one method		pgaptmp_003236	3271050	3271292	1	hypothetical protein
Chr1	3263320	3286108	22788	Predicted by at least one method		pgaptmp_003237	3271292	3271504	1	phage tail protein
Chr1	3263320	3286108	22788	Predicted by at least one method		pgaptmp_003238	3271507	3271881	1	hypothetical protein
Chr1	3263320	3286108	22788	Predicted by at least one method		pgaptmp_003239	3271881	3272201	1	phage holin family protein
Chr1	3263320	3286108	22788	Predicted by at least one method		pgaptmp_003240	3272194	3272994	1	DUF3380 domain-containing protein
Chr1	3263320	3286108	22788	Predicted by at least one method		pgaptmp_003241	3272991	3273482	1	hypothetical protein
Chr1	3263320	3286108	22788	Predicted by at least one method		pgaptmp_003242	3273479	3273889	1	phage tail protein
Chr1	3263320	3286108	22788	Predicted by at least one method		pgaptmp_003243	3273889	3274338	1	phage virion morphogenesis protein
Chr1	3263320	3286108	22788	Predicted by at least one method		pgaptmp_003244	3274755	3275459	1	phage baseplate assembly protein V
Chr1	3263320	3286108	22788	Predicted by at least one method		pgaptmp_003245	3275456	3275833	1	hypothetical protein
Chr1	3263320	3286108	22788	Predicted by at least one method		pgaptmp_003246	3275830	3276735	1	baseplate assembly protein
Chr1	3263320	3286108	22788	Predicted by at least one method		pgaptmp_003247	3276728	3277282	1	phage tail protein I
Chr1	3263320	3286108	22788	Predicted by at least one method		pgaptmp_003248	3277285	3278895	1	phage tail protein
Chr1	3263320	3286108	22788	Predicted by at least one method		pgaptmp_003249	3278906	3279742	1	tail fiber assembly protein
Chr1	3263320	3286108	22788	Predicted by at least one method		pgaptmp_003250	3279786	3279971	-1	hypothetical protein
Chr1	3263320	3286108	22788	Predicted by at least one method		pgaptmp_003251	3280401	3280493	1	hypothetical protein
Chr1	3263320	3286108	22788	Predicted by at least one method		pgaptmp_003252	3280653	3280781	1	DNA methylase
Chr1	3263320	3286108	22788	Predicted by at least one method		pgaptmp_003253	3280966	3282138	1	phage tail sheath protein
Chr1	3263320	3286108	22788	Predicted by at least one method		pgaptmp_003254	3282168	3282677	1	phage major tail tube protein
Chr1	3263320	3286108	22788	Predicted by at least one method		pgaptmp_003255	3282711	3283022	1	phage tail assembly protein
Chr1	3263320	3286108	22788	Predicted by at least one method		pgaptmp_003256	3283019	3283141	1	GpE family phage tail protein
Chr1	3263320	3286108	22788	Predicted by at least one method		pgaptmp_003257	3283138	3285900	1	hypothetical protein
Chr1	3263320	3286108	22788	Predicted by at least one method		pgaptmp_003258	3285913	3286341	1	phage tail protein
Chr1	3274755	3290119	15364	Predicted by at least one method		pgaptmp_003244	3274755	3275459	1	phage baseplate assembly protein V
Chr1	3274755	3290119	15364	Predicted by at least one method		pgaptmp_003245	3275456	3275833	1	hypothetical protein
Chr1	3274755	3290119	15364	Predicted by at least one method		pgaptmp_003246	3275830	3276735	1	baseplate assembly protein
Chr1	3274755	3290119	15364	Predicted by at least one method		pgaptmp_003247	3276728	3277282	1	phage tail protein I
Chr1	3274755	3290119	15364	Predicted by at least one method		pgaptmp_003248	3277285	3278895	1	phage tail protein
Chr1	3274755	3290119	15364	Predicted by at least one method		pgaptmp_003249	3278906	3279742	1	tail fiber assembly protein
Chr1	3274755	3290119	15364	Predicted by at least one method		pgaptmp_003250	3279786	3279971	-1	hypothetical protein
Chr1	3274755	3290119	15364	Predicted by at least one method		pgaptmp_003251	3280401	3280493	1	hypothetical protein
Chr1	3274755	3290119	15364	Predicted by at least one method		pgaptmp_003252	3280653	3280781	1	DNA methylase
Chr1	3274755	3290119	15364	Predicted by at least one method		pgaptmp_003253	3280966	3282138	1	phage tail sheath protein
Chr1	3274755	3290119	15364	Predicted by at least one method		pgaptmp_003254	3282168	3282677	1	phage major tail tube protein
Chr1	3274755	3290119	15364	Predicted by at least one method		pgaptmp_003255	3282711	3283022	1	phage tail assembly protein
Chr1	3274755	3290119	15364	Predicted by at least one method		pgaptmp_003256	3283019	3283141	1	GpE family phage tail protein
Chr1	3274755	3290119	15364	Predicted by at least one method		pgaptmp_003257	3283138	3285900	1	hypothetical protein
Chr1	3274755	3290119	15364	Predicted by at least one method		pgaptmp_003258	3285913	3286341	1	phage tail protein
Chr1	3274755	3290119	15364	Predicted by at least one method		pgaptmp_003259	3286338	3287486	1	phage late control D family protein
Chr1	3274755	3290119	15364	Predicted by at least one method		pgaptmp_003260	3287953	3288333	1	LysR family transcriptional regulator
Chr1	3274755	3290119	15364	Predicted by at least one method		pgaptmp_003261	3288339	3288830	-1	helix-turn-helix transcriptional regulator
Chr1	3274755	3290119	15364	Predicted by at least one method		pgaptmp_003262	3288948	3289133	1	hypothetical protein
Chr1	3274755	3290119	15364	Predicted by at least one method		pgaptmp_003263	3289149	3289343	1	hypothetical protein
Chr1	3274755	3290119	15364	Predicted by at least one method		pgaptmp_003264	3289369	3289560	1	hypothetical protein
Chr1	3274755	3290119	15364	Predicted by at least one method		pgaptmp_003265	3289588	3289836	1	ogr/Delta-like zinc finger family protein
Chr1	3274755	3290119	15364	Predicted by at least one method		pgaptmp_003266	3289925	3290119	1	hypothetical protein
Chr1	3286404	3301340	14936	Predicted by at least one method		pgaptmp_003259	3286338	3287486	1	phage late control D family protein
Chr1	3286404	3301340	14936	Predicted by at least one method		pgaptmp_003260	3287953	3288333	1	LysR family transcriptional regulator
Chr1	3286404	3301340	14936	Predicted by at least one method		pgaptmp_003261	3288339	3288830	-1	helix-turn-helix transcriptional regulator
Chr1	3286404	3301340	14936	Predicted by at least one method		pgaptmp_003262	3288948	3289133	1	hypothetical protein
Chr1	3286404	3301340	14936	Predicted by at least one method		pgaptmp_003263	3289149	3289343	1	hypothetical protein
Chr1	3286404	3301340	14936	Predicted by at least one method		pgaptmp_003264	3289369	3289560	1	hypothetical protein
Chr1	3286404	3301340	14936	Predicted by at least one method		pgaptmp_003265	3289588	3289836	1	ogr/Delta-like zinc finger family protein
Chr1	3286404	3301340	14936	Predicted by at least one method		pgaptmp_003266	3289925	3290119	1	hypothetical protein
Chr1	3286404	3301340	14936	Predicted by at least one method		pgaptmp_003267	3290123	3290326	1	hypothetical protein
Chr1	3286404	3301340	14936	Predicted by at least one method		pgaptmp_003268	3290370	3290564	1	hypothetical protein
Chr1	3286404	3301340	14936	Predicted by at least one method		pgaptmp_003269	3290569	3290928	1	hypothetical protein
Chr1	3286404	3301340	14936	Predicted by at least one method		pgaptmp_003270	3290925	3291185	1	hypothetical protein
Chr1	3286404	3301340	14936	Predicted by at least one method		pgaptmp_003271	3291188	3293983	1	hypothetical protein
Chr1	3286404	3301340	14936	Predicted by at least one method		pgaptmp_003272	3294602	3294871	1	DUF4224 domain-containing protein
Chr1	3286404	3301340	14936	Predicted by at least one method		pgaptmp_003273	3294872	3295951	1	tyrosine-type recombinase/integrase
Chr1	3286404	3301340	14936	Predicted by at least one method		pgaptmp_003274	3296266	3297459	-1	glycosyltransferase family 9 protein
Chr1	3286404	3301340	14936	Predicted by at least one method		pgaptmp_003275	3298040	3299110	1	O-antigen ligase family protein
Chr1	3286404	3301340	14936	Predicted by at least one method		pgaptmp_003276	3299097	3299921	1	glycosyltransferase
Chr1	3286404	3301340	14936	Predicted by at least one method		pgaptmp_003277	3300336	3301244	1	DUF3592 domain-containing protein
Chr1	3286404	3301340	14936	Predicted by at least one method	phnY	pgaptmp_003278	3301312	3302766	-1	phosphonoacetaldehyde dehydrogenase
Chr1	3313066	3319515	6449	Predicted by at least one method		pgaptmp_003286	3311817	3313481	-1	L-lactate permease
Chr1	3313066	3319515	6449	Predicted by at least one method		pgaptmp_003287	3313570	3313836	-1	hypothetical protein
Chr1	3313066	3319515	6449	Predicted by at least one method		pgaptmp_003288	3313840	3314151	1	DUF4148 domain-containing protein
Chr1	3313066	3319515	6449	Predicted by at least one method		pgaptmp_003289	3314236	3315837	-1	glutamate--cysteine ligase
Chr1	3313066	3319515	6449	Predicted by at least one method		pgaptmp_003290	3315834	3316049	-1	hypothetical protein
Chr1	3313066	3319515	6449	Predicted by at least one method		pgaptmp_003291	3316143	3317093	-1	DNA-3-methyladenine glycosylase 2 family protein
Chr1	3313066	3319515	6449	Predicted by at least one method	ada	pgaptmp_003292	3317111	3318208	-1	bifunctional DNA-binding transcriptional regulator/O6-methylguanine-DNA methyltransferase Ada
Chr1	3313066	3319515	6449	Predicted by at least one method		pgaptmp_003293	3318146	3318463	1	hypothetical protein
Chr1	3313066	3319515	6449	Predicted by at least one method		pgaptmp_003294	3318588	3319001	1	VOC family protein
Chr1	3313066	3319515	6449	Predicted by at least one method		pgaptmp_003295	3319026	3319580	-1	YaeQ family protein
Chr1	235250	244923	9673	Predicted by at least one method		pgaptmp_003528	235250	236233	-1	oxidoreductase
Chr1	235250	244923	9673	Predicted by at least one method		pgaptmp_003529	236276	236911	-1	TetR family transcriptional regulator
Chr2	235250	244923	9673	Predicted by at least one method		pgaptmp_003530	236992	238355	-1	IS3-like element ISBmu5 family transposase
Chr2	235250	244923	9673	Predicted by at least one method		pgaptmp_003531	238683	239373	-1	hypothetical protein
Chr2	235250	244923	9673	Predicted by at least one method		pgaptmp_003532	239480	240289	-1	helix-turn-helix domain-containing protein
Chr2	235250	244923	9673	Predicted by at least one method		pgaptmp_003533	240390	241970	1	alkaline phosphatase family protein
Chr2	235250	244923	9673	Predicted by at least one method		pgaptmp_003534	242061	243083	1	hypothetical protein
Chr2	235250	244923	9673	Predicted by at least one method		pgaptmp_003535	242996	243634	1	TRAP transporter small permease
Chr2	235250	244923	9673	Predicted by at least one method		pgaptmp_003536	243631	244923	1	TRAP transporter large permease
Chr2	252807	271659	18852	Predicted by at least one method		pgaptmp_003545	252807	253025	-1	enoyl-CoA hydratase/isomerase family protein
Chr2	252807	271659	18852	Predicted by at least one method		pgaptmp_003546	253121	253363	-1	hypothetical protein
Chr2	252807	271659	18852	Predicted by at least one method		pgaptmp_003547	253651	254908	-1	IS256 family transposase
Chr2	252807	271659	18852	Predicted by at least one method		pgaptmp_003548	255542	255829	-1	aminotransferase class I/II-fold pyridoxal phosphate-dependent enzyme
Chr2	252807	271659	18852	Predicted by at least one method		pgaptmp_003549	256112	257308	1	pimeloyl-CoA dehydrogenase large subunit
Chr2	252807	271659	18852	Predicted by at least one method		pgaptmp_003550	257321	258430	1	pimeloyl-CoA dehydrogenase small subunit
Chr2	252807	271659	18852	Predicted by at least one method		pgaptmp_003551	258455	259312	-1	NAD(P)-dependent oxidoreductase
Chr2	252807	271659	18852	Predicted by at least one method		pgaptmp_003552	259371	260123	-1	enoyl-CoA hydratase
Chr2	252807	271659	18852	Predicted by at least one method		pgaptmp_003553	260200	260625	-1	hypothetical protein
Chr2	252807	271659	18852	Predicted by at least one method		pgaptmp_003554	260622	261671	-1	phosphotransferase family protein
Chr2	252807	271659	18852	Predicted by at least one method		pgaptmp_003555	261816	263066	-1	acyl-CoA dehydrogenase
Chr2	252807	271659	18852	Predicted by at least one method		pgaptmp_003556	263086	264159	-1	phosphotransferase
Chr2	252807	271659	18852	Predicted by at least one method		pgaptmp_003557	264277	265431	-1	acyl-CoA dehydrogenase
Chr2	252807	271659	18852	Predicted by at least one method		pgaptmp_003558	265438	266265	-1	enoyl-CoA hydratase
Chr2	252807	271659	18852	Predicted by at least one method		pgaptmp_003559	266262	268049	-1	DUF1446 domain-containing protein
Chr2	252807	271659	18852	Predicted by at least one method		pgaptmp_003560	268046	270043	-1	ATP-grasp domain-containing protein
Chr2	252807	271659	18852	Predicted by at least one method		pgaptmp_003561	270061	271659	-1	acyl-CoA carboxylase subunit beta
Chr2	259798	264181	4383	Predicted by at least one method		pgaptmp_003552	259371	260123	-1	enoyl-CoA hydratase
Chr2	259798	264181	4383	Predicted by at least one method		pgaptmp_003553	260200	260625	-1	hypothetical protein
Chr2	259798	264181	4383	Predicted by at least one method		pgaptmp_003554	260622	261671	-1	phosphotransferase family protein
Chr2	259798	264181	4383	Predicted by at least one method		pgaptmp_003555	261816	263066	-1	acyl-CoA dehydrogenase
Chr2	259798	264181	4383	Predicted by at least one method		pgaptmp_003556	263086	264159	-1	phosphotransferase
Chr2	274250	295328	21078	Predicted by at least one method		pgaptmp_003563	274250	275428	1	acetyl-CoA C-acyltransferase
Chr2	274250	295328	21078	Predicted by at least one method		pgaptmp_003564	275504	276511	1	hypothetical protein
Chr2	274250	295328	21078	Predicted by at least one method		pgaptmp_003565	276513	278060	1	long-chain fatty acid--CoA ligase
Chr2	274250	295328	21078	Predicted by at least one method		pgaptmp_003566	278138	278632	1	PaaI family thioesterase
Chr2	274250	295328	21078	Predicted by at least one method		pgaptmp_003567	279822	280970	1	acyl-CoA dehydrogenase
Chr2	274250	295328	21078	Predicted by at least one method		pgaptmp_003568	281126	283048	1	NAD(P)/FAD-dependent oxidoreductase
Chr2	274250	295328	21078	Predicted by at least one method		pgaptmp_003569	283079	284035	1	alpha/beta hydrolase
Chr2	274250	295328	21078	Predicted by at least one method		pgaptmp_003570	284135	284908	1	SDR family oxidoreductase
Chr2	274250	295328	21078	Predicted by at least one method		pgaptmp_003571	284944	285603	-1	TetR/AcrR family transcriptional regulator
Chr2	274250	295328	21078	Predicted by at least one method		pgaptmp_003572	286442	286717	1	hypothetical protein
Chr2	274250	295328	21078	Predicted by at least one method		pgaptmp_003573	286809	288740	1	NAD(P)/FAD-dependent oxidoreductase
Chr2	274250	295328	21078	Predicted by at least one method		pgaptmp_003574	289263	290174	-1	alpha/beta hydrolase
Chr2	274250	295328	21078	Predicted by at least one method		pgaptmp_003575	290411	291307	1	SMP-30/gluconolactonase/LRE family protein
Chr2	274250	295328	21078	Predicted by at least one method		pgaptmp_003576	291385	293322	1	FAD-dependent oxidoreductase
Chr2	274250	295328	21078	Predicted by at least one method		pgaptmp_003577	293540	294982	1	carbohydrate porin
Chr2	274250	295328	21078	Predicted by at least one method		pgaptmp_003578	295119	295328	1	hypothetical protein
Chr2	277212	282538	5326	Predicted by at least one method		pgaptmp_003565	276513	278060	1	long-chain fatty acid--CoA ligase
Chr2	277212	282538	5326	Predicted by at least one method		pgaptmp_003566	278138	278632	1	PaaI family thioesterase
Chr2	277212	282538	5326	Predicted by at least one method		pgaptmp_003567	279822	280970	1	acyl-CoA dehydrogenase
Chr2	277212	282538	5326	Predicted by at least one method		pgaptmp_003568	281126	283048	1	NAD(P)/FAD-dependent oxidoreductase
Chr2	502856	506924	4068	Predicted by at least one method		pgaptmp_003769	502155	504512	1	CHASE2 domain-containing protein
Chr2	502856	506924	4068	Predicted by at least one method		pgaptmp_003770	505165	508866	1	adhesin
Chr2	651005	667847	16842	Predicted by at least one method		pgaptmp_003912	651005	651562	-1	helix-turn-helix transcriptional regulator
Chr2	651005	667847	16842	Predicted by at least one method		pgaptmp_003913	651782	652056	1	hypothetical protein
Chr2	651005	667847	16842	Predicted by at least one method		pgaptmp_003914	652073	653476	1	DUF308 domain-containing protein
Chr2	651005	667847	16842	Predicted by at least one method		pgaptmp_003915	653817	654548	1	ribonuclease T2
Chr2	651005	667847	16842	Predicted by at least one method		pgaptmp_003916	654719	655357	-1	cysteine hydrolase
Chr2	651005	667847	16842	Predicted by at least one method		pgaptmp_003917	655486	656022	-1	helix-turn-helix transcriptional regulator
Chr2	651005	667847	16842	Predicted by at least one method		pgaptmp_003918	655990	657480	1	NAD(P)/FAD-dependent oxidoreductase
Chr2	651005	667847	16842	Predicted by at least one method		pgaptmp_003919	657494	658438	1	alpha/beta hydrolase
Chr2	651005	667847	16842	Predicted by at least one method		pgaptmp_003920	658491	659567	1	saccharopine dehydrogenase
Chr2	651005	667847	16842	Predicted by at least one method		pgaptmp_003921	659849	660145	1	hypothetical protein
Chr2	651005	667847	16842	Predicted by at least one method		pgaptmp_003922	660159	661865	-1	carboxylesterase family protein
Chr2	651005	667847	16842	Predicted by at least one method		pgaptmp_003923	662200	663819	-1	tannase/feruloyl esterase family alpha/beta hydrolase
Chr2	651005	667847	16842	Predicted by at least one method		pgaptmp_003924	664620	665171	1	hypothetical protein
Chr2	651005	667847	16842	Predicted by at least one method		pgaptmp_003925	665303	666562	1	IS256 family transposase
Chr2	651005	667847	16842	Predicted by at least one method		pgaptmp_003926	666532	666687	-1	hypothetical protein
Chr2	651005	667847	16842	Predicted by at least one method		pgaptmp_003927	666704	667618	-1	glutaminase
Chr2	651005	667847	16842	Predicted by at least one method		pgaptmp_003928	667623	667847	-1	hypothetical protein
Chr2	651005	667847	16842	Predicted by at least one method		pgaptmp_003929	667846	668553	1	response regulator
Chr2	659849	665171	5322	Predicted by at least one method		pgaptmp_003921	659849	660145	1	hypothetical protein
Chr2	659849	665171	5322	Predicted by at least one method		pgaptmp_003922	660159	661865	-1	carboxylesterase family protein
Chr2	659849	665171	5322	Predicted by at least one method		pgaptmp_003923	662200	663819	-1	tannase/feruloyl esterase family alpha/beta hydrolase
Chr2	659849	665171	5322	Predicted by at least one method		pgaptmp_003924	664620	665171	1	hypothetical protein
Chr2	750469	754999	4530	Predicted by at least one method		pgaptmp_004004	750499	762357	-1	LWXIA domain-containing protein
Chr2	847477	854172	6695	Predicted by at least one method		pgaptmp_004091	846129	847481	1	nitrate/sulfonate/bicarbonate ABC transporter ATP-binding protein
Chr2	847477	854172	6695	Predicted by at least one method		pgaptmp_004092	847532	848650	-1	type VI secretion system protein TssA
Chr2	847477	854172	6695	Predicted by at least one method	tssG	pgaptmp_004093	848647	849720	-1	type VI secretion system baseplate subunit TssG
Chr2	847477	854172	6695	Predicted by at least one method	tssF	pgaptmp_004094	849720	851609	-1	type VI secretion system baseplate subunit TssF
Chr2	847477	854172	6695	Predicted by at least one method	tssE	pgaptmp_004095	851645	852211	-1	type VI secretion system baseplate subunit TssE
Chr2	847477	854172	6695	Predicted by at least one method		pgaptmp_004096	852321	852965	-1	TagK domain-containing protein
Chr2	847477	854172	6695	Predicted by at least one method	tssH	pgaptmp_004097	853504	856185	1	type VI secretion system ATPase TssH
Chr2	862512	868299	5787	Predicted by at least one method	tssI	pgaptmp_004103	860882	863404	1	type VI secretion system tip protein VgrG
Chr2	862512	868299	5787	Predicted by at least one method		pgaptmp_004104	863537	864133	1	DUF3304 domain-containing protein
Chr2	862512	868299	5787	Predicted by at least one method		pgaptmp_004105	864282	864860	1	DUF3304 domain-containing protein
Chr2	862512	868299	5787	Predicted by at least one method		pgaptmp_004106	865008	865607	1	DUF3304 domain-containing protein
Chr2	862512	868299	5787	Predicted by at least one method		pgaptmp_004107	865756	866334	1	DUF3304 domain-containing protein
Chr2	862512	868299	5787	Predicted by at least one method		pgaptmp_004108	866486	867082	1	DUF3304 domain-containing protein
Chr2	862512	868299	5787	Predicted by at least one method		pgaptmp_004109	867232	867825	1	DUF3304 domain-containing protein
Chr2	862512	868299	5787	Predicted by at least one method		pgaptmp_004110	867825	870050	1	DUF2235 domain-containing protein
Chr2	863537	871295	7758	Predicted by at least one method		pgaptmp_004104	863537	864133	1	DUF3304 domain-containing protein
Chr2	863537	871295	7758	Predicted by at least one method		pgaptmp_004105	864282	864860	1	DUF3304 domain-containing protein
Chr2	863537	871295	7758	Predicted by at least one method		pgaptmp_004106	865008	865607	1	DUF3304 domain-containing protein
Chr2	863537	871295	7758	Predicted by at least one method		pgaptmp_004107	865756	866334	1	DUF3304 domain-containing protein
Chr2	863537	871295	7758	Predicted by at least one method		pgaptmp_004108	866486	867082	1	DUF3304 domain-containing protein
Chr2	863537	871295	7758	Predicted by at least one method		pgaptmp_004109	867232	867825	1	DUF3304 domain-containing protein
Chr2	863537	871295	7758	Predicted by at least one method		pgaptmp_004110	867825	870050	1	DUF2235 domain-containing protein
Chr2	863537	871295	7758	Predicted by at least one method		pgaptmp_004111	870043	871002	1	DUF4123 domain-containing protein
Chr2	863537	871295	7758	Predicted by at least one method		pgaptmp_004112	871014	871295	1	PAAR domain-containing protein
Chr2	873876	878128	4252	Predicted by at least one method	tssM	pgaptmp_004114	872647	876744	1	type VI secretion system membrane subunit TssM
Chr2	873876	878128	4252	Predicted by at least one method		pgaptmp_004115	876764	877981	1	OmpA family protein
Chr2	900130	910076	9946	Predicted by at least one method	ribA	pgaptmp_004137	899482	900132	1	GTP cyclohydrolase II
Chr2	900130	910076	9946	Predicted by at least one method		pgaptmp_004138	900733	903141	1	hypothetical protein
Chr2	900130	910076	9946	Predicted by at least one method		pgaptmp_004139	903138	904436	1	ATP-binding protein
Chr2	900130	910076	9946	Predicted by at least one method		pgaptmp_004140	904408	906636	1	DEAD/DEAH box helicase
Chr2	900130	910076	9946	Predicted by at least one method		pgaptmp_004141	906977	907594	1	hypothetical protein
Chr2	900130	910076	9946	Predicted by at least one method		pgaptmp_004142	907668	908090	-1	putative toxin-antitoxin system toxin component, PIN family
Chr2	900130	910076	9946	Predicted by at least one method		pgaptmp_004143	908090	908329	-1	methionine repressor-like protein
Chr2	900130	910076	9946	Predicted by at least one method		pgaptmp_004144	908779	910023	1	Zn-dependent hydrolase
Chr2	900733	908329	7596	Predicted by at least one method		pgaptmp_004138	900733	903141	1	hypothetical protein
Chr2	900733	908329	7596	Predicted by at least one method		pgaptmp_004139	903138	904436	1	ATP-binding protein
Chr2	900733	908329	7596	Predicted by at least one method		pgaptmp_004140	904408	906636	1	DEAD/DEAH box helicase
Chr2	900733	908329	7596	Predicted by at least one method		pgaptmp_004141	906977	907594	1	hypothetical protein
Chr2	900733	908329	7596	Predicted by at least one method		pgaptmp_004142	907668	908090	-1	putative toxin-antitoxin system toxin component, PIN family
Chr2	900733	908329	7596	Predicted by at least one method		pgaptmp_004143	908090	908329	-1	methionine repressor-like protein
Chr2	1601998	1615333	13335	Predicted by at least one method		pgaptmp_004768	1602098	1604593	-1	c-type cytochrome
Chr2	1601998	1615333	13335	Predicted by at least one method		pgaptmp_004769	1604583	1605086	-1	(2Fe-2S)-binding protein
Chr2	1601998	1615333	13335	Predicted by at least one method		pgaptmp_004770	1605301	1606458	-1	NAD(P)-binding protein
Chr2	1601998	1615333	13335	Predicted by at least one method		pgaptmp_004771	1606758	1607510	1	Asp/Glu racemase
Chr2	1601998	1615333	13335	Predicted by at least one method		pgaptmp_004772	1607538	1608368	1	alpha/beta hydrolase
Chr2	1601998	1615333	13335	Predicted by at least one method		pgaptmp_004773	1608405	1609445	1	2,5-dihydroxypyridine 5,6-dioxygenase
Chr2	1601998	1615333	13335	Predicted by at least one method		pgaptmp_004774	1609457	1610110	1	isochorismatase family protein
Chr2	1601998	1615333	13335	Predicted by at least one method		pgaptmp_004775	1610332	1612623	1	xanthine dehydrogenase family protein molybdopterin-binding subunit
Chr2	1601998	1615333	13335	Predicted by at least one method		pgaptmp_004776	1612676	1613122	-1	winged helix-turn-helix transcriptional regulator
Chr2	1601998	1615333	13335	Predicted by at least one method		pgaptmp_004777	1613207	1613371	-1	hypothetical protein
Chr2	1601998	1615333	13335	Predicted by at least one method		pgaptmp_004778	1613632	1614939	1	MFS transporter
Chr2	1601998	1615333	13335	Predicted by at least one method		pgaptmp_004779	1615039	1615350	1	hypothetical protein
Chr2	1657685	1664742	7057	Predicted by at least one method		pgaptmp_004821	1657174	1658145	-1	PhnD/SsuA/transferrin family substrate-binding protein
Chr2	1657685	1664742	7057	Predicted by at least one method		pgaptmp_004822	1658278	1659294	-1	LysR family transcriptional regulator
Chr2	1657685	1664742	7057	Predicted by at least one method		pgaptmp_004823	1659323	1659862	-1	carboxymuconolactone decarboxylase
Chr2	1657685	1664742	7057	Predicted by at least one method		pgaptmp_004824	1659891	1661897	-1	hypothetical protein
Chr2	1657685	1664742	7057	Predicted by at least one method		pgaptmp_004825	1661946	1662800	-1	amidohydrolase
Chr2	1657685	1664742	7057	Predicted by at least one method		pgaptmp_004826	1662831	1663871	-1	hypothetical protein
Chr2	1657685	1664742	7057	Predicted by at least one method		pgaptmp_004827	1663996	1664964	-1	LysR family transcriptional regulator
Chr2	1844256	1851053	6797	Predicted by at least one method		pgaptmp_004995	1843668	1844378	1	IclR family transcriptional regulator
Chr2	1844256	1851053	6797	Predicted by at least one method		pgaptmp_004996	1844406	1845185	-1	cyclase family protein
Chr2	1844256	1851053	6797	Predicted by at least one method		pgaptmp_004997	1845402	1845851	1	winged helix-turn-helix transcriptional regulator
Chr2	1844256	1851053	6797	Predicted by at least one method		pgaptmp_004998	1845873	1846316	-1	acyl-CoA thioesterase
Chr2	1844256	1851053	6797	Predicted by at least one method		pgaptmp_004999	1846346	1847836	-1	indolepyruvate oxidoreductase subunit beta family protein
Chr2	1844256	1851053	6797	Predicted by at least one method		pgaptmp_005000	1847852	1850050	-1	indolepyruvate ferredoxin oxidoreductase subunit alpha
Chr2	1844256	1851053	6797	Predicted by at least one method		pgaptmp_005001	1850306	1851994	-1	carboxylesterase family protein
Chr2	1891638	1898868	7230	Predicted by at least one method		pgaptmp_005037	1891638	1891907	1	hypothetical protein
Chr2	1891638	1898868	7230	Predicted by at least one method		pgaptmp_005038	1892157	1892648	1	DUF523 domain-containing protein
Chr2	1891638	1898868	7230	Predicted by at least one method		pgaptmp_005039	1892661	1892840	1	hypothetical protein
Chr2	1891638	1898868	7230	Predicted by at least one method		pgaptmp_005040	1893228	1894712	1	hypothetical protein
Chr2	1891638	1898868	7230	Predicted by at least one method		pgaptmp_005041	1894730	1895626	1	DNA adenine methylase
Chr2	1891638	1898868	7230	Predicted by at least one method		pgaptmp_005042	1896050	1897102	-1	phage portal protein
Chr2	1891638	1898868	7230	Predicted by at least one method		pgaptmp_005043	1897102	1898868	-1	terminase ATPase subunit family protein
Chr2	1907772	1921180	13408	Predicted by at least one method		pgaptmp_005058	1906874	1907779	1	baseplate assembly protein
Chr2	1907772	1921180	13408	Predicted by at least one method		pgaptmp_005059	1907772	1908326	1	phage tail protein I
Chr2	1907772	1921180	13408	Predicted by at least one method		pgaptmp_005060	1908329	1909939	1	phage tail protein
Chr2	1907772	1921180	13408	Predicted by at least one method		pgaptmp_005061	1909950	1910786	1	tail fiber assembly protein
Chr2	1907772	1921180	13408	Predicted by at least one method		pgaptmp_005062	1910830	1911015	-1	hypothetical protein
Chr2	1907772	1921180	13408	Predicted by at least one method		pgaptmp_005063	1911386	1911568	1	Com family DNA-binding transcriptional regulator
Chr2	1907772	1921180	13408	Predicted by at least one method		pgaptmp_005064	1911727	1911855	1	DNA methylase
Chr2	1907772	1921180	13408	Predicted by at least one method		pgaptmp_005065	1912040	1913212	1	phage tail sheath protein
Chr2	1907772	1921180	13408	Predicted by at least one method		pgaptmp_005066	1913242	1913751	1	phage major tail tube protein
Chr2	1907772	1921180	13408	Predicted by at least one method		pgaptmp_005067	1913785	1914096	1	phage tail assembly protein
Chr2	1907772	1921180	13408	Predicted by at least one method		pgaptmp_005068	1914093	1914215	1	GpE family phage tail protein
Chr2	1907772	1921180	13408	Predicted by at least one method		pgaptmp_005069	1914212	1916974	1	hypothetical protein
Chr2	1907772	1921180	13408	Predicted by at least one method		pgaptmp_005070	1916988	1917416	1	phage tail protein
Chr2	1907772	1921180	13408	Predicted by at least one method		pgaptmp_005071	1917413	1918552	1	phage late control D family protein
Chr2	1907772	1921180	13408	Predicted by at least one method		pgaptmp_005072	1918573	1919322	-1	alpha/beta hydrolase
Chr2	1907772	1921180	13408	Predicted by at least one method		pgaptmp_005073	1919372	1919830	-1	helix-turn-helix domain-containing protein
Chr2	1907772	1921180	13408	Predicted by at least one method		pgaptmp_005074	1919955	1920149	1	hypothetical protein
Chr2	1907772	1921180	13408	Predicted by at least one method		pgaptmp_005075	1920153	1920431	1	DNA-binding protein
Chr2	1907772	1921180	13408	Predicted by at least one method		pgaptmp_005076	1920441	1920689	1	ogr/Delta-like zinc finger family protein
Chr2	1907772	1921180	13408	Predicted by at least one method		pgaptmp_005077	1920778	1920972	1	hypothetical protein
Chr2	1907772	1921180	13408	Predicted by at least one method		pgaptmp_005078	1920977	1921180	1	hypothetical protein
Chr2	2077148	2087777	10629	Predicted by at least one method		pgaptmp_005236	2077148	2077525	-1	hypothetical protein
Chr2	2077148	2087777	10629	Predicted by at least one method		pgaptmp_005237	2077803	2078048	-1	hypothetical protein
Chr2	2077148	2087777	10629	Predicted by at least one method		pgaptmp_005238	2079316	2079573	-1	hypothetical protein
Chr2	2077148	2087777	10629	Predicted by at least one method		pgaptmp_005239	2079570	2079917	-1	hypothetical protein
Chr2	2077148	2087777	10629	Predicted by at least one method		pgaptmp_005240	2079947	2080266	-1	adhesin
Chr2	2077148	2087777	10629	Predicted by at least one method		pgaptmp_005241	2080275	2080847	-1	hypothetical protein
Chr2	2077148	2087777	10629	Predicted by at least one method		pgaptmp_005242	2080858	2081085	-1	hypothetical protein
Chr2	2077148	2087777	10629	Predicted by at least one method		pgaptmp_005243	2082105	2082521	-1	adhesin
Chr2	2077148	2087777	10629	Predicted by at least one method		pgaptmp_005244	2083312	2083761	1	RNA 2'-phosphotransferase
Chr2	2077148	2087777	10629	Predicted by at least one method		pgaptmp_005245	2083742	2084146	-1	hypothetical protein
Chr2	2077148	2087777	10629	Predicted by at least one method		pgaptmp_005246	2084639	2085034	-1	hypothetical protein
Chr2	2077148	2087777	10629	Predicted by at least one method		pgaptmp_005247	2085468	2085884	-1	adhesin
Chr2	2077148	2087777	10629	Predicted by at least one method		pgaptmp_005248	2085965	2086138	-1	hypothetical protein
Chr2	2077148	2087777	10629	Predicted by at least one method		pgaptmp_005249	2086449	2086676	-1	hypothetical protein
Chr2	2077148	2087777	10629	Predicted by at least one method		pgaptmp_005250	2086742	2087104	-1	adhesin
Chr2	2077148	2087777	10629	Predicted by at least one method		pgaptmp_005251	2087253	2087582	-1	colicin immunity protein
Chr2	2077148	2087777	10629	Predicted by at least one method		pgaptmp_005252	2087589	2087777	-1	hypothetical protein
Chr2	2256934	2275030	18096	Predicted by at least one method		pgaptmp_005406	2256934	2257431	-1	Lrp/AsnC family transcriptional regulator
Chr2	2256934	2275030	18096	Predicted by at least one method	glmS	pgaptmp_005407	2257589	2259418	1	glutamine--fructose-6-phosphate transaminase (isomerizing)
Chr2	2256934	2275030	18096	Predicted by at least one method		pgaptmp_005408	2259753	2260304	1	very short patch repair endonuclease
Chr2	2256934	2275030	18096	Predicted by at least one method		pgaptmp_005409	2260407	2261582	-1	DNA cytosine methyltransferase
Chr2	2256934	2275030	18096	Predicted by at least one method		pgaptmp_005410	2261771	2264827	-1	helicase
Chr2	2256934	2275030	18096	Predicted by at least one method		pgaptmp_005411	2264872	2265998	1	IS3 family transposase
Chr2	2256934	2275030	18096	Predicted by at least one method		pgaptmp_005412	2266090	2268789	-1	hypothetical protein
Chr2	2256934	2275030	18096	Predicted by at least one method		pgaptmp_005413	2269359	2269556	-1	SDR family NAD(P)-dependent oxidoreductase
Chr2	2256934	2275030	18096	Predicted by at least one method		pgaptmp_005414	2269799	2270728	-1	DUF1624 domain-containing protein
Chr2	2256934	2275030	18096	Predicted by at least one method		pgaptmp_005415	2270860	2271072	1	hypothetical protein
Chr2	2256934	2275030	18096	Predicted by at least one method		pgaptmp_005416	2271069	2272547	1	TIGR01244 family phosphatase
Chr2	2256934	2275030	18096	Predicted by at least one method		pgaptmp_005417	2272697	2273086	-1	2-oxoglutarate dehydrogenase
Chr2	2256934	2275030	18096	Predicted by at least one method		pgaptmp_005418	2273180	2275030	-1	peptidase S10
Chr2	2259558	2264810	5252	Predicted by at least one method		pgaptmp_005408	2259753	2260304	1	very short patch repair endonuclease
Chr2	2259558	2264810	5252	Predicted by at least one method		pgaptmp_005409	2260407	2261582	-1	DNA cytosine methyltransferase
Chr2	2259558	2264810	5252	Predicted by at least one method		pgaptmp_005410	2261771	2264827	-1	helicase
Chr2	2259753	2269556	9803	Predicted by at least one method		pgaptmp_005408	2259753	2260304	1	very short patch repair endonuclease
Chr2	2259753	2269556	9803	Predicted by at least one method		pgaptmp_005409	2260407	2261582	-1	DNA cytosine methyltransferase
Chr2	2259753	2269556	9803	Predicted by at least one method		pgaptmp_005410	2261771	2264827	-1	helicase
Chr2	2259753	2269556	9803	Predicted by at least one method		pgaptmp_005411	2264872	2265998	1	IS3 family transposase
Chr2	2259753	2269556	9803	Predicted by at least one method		pgaptmp_005412	2266090	2268789	-1	hypothetical protein
Chr2	2259753	2269556	9803	Predicted by at least one method		pgaptmp_005413	2269359	2269556	-1	SDR family NAD(P)-dependent oxidoreductase
Chr2	2266015	2271095	5080	Predicted by at least one method		pgaptmp_005412	2266090	2268789	-1	hypothetical protein
Chr2	2266015	2271095	5080	Predicted by at least one method		pgaptmp_005413	2269359	2269556	-1	SDR family NAD(P)-dependent oxidoreductase
Chr2	2266015	2271095	5080	Predicted by at least one method		pgaptmp_005414	2269799	2270728	-1	DUF1624 domain-containing protein
Chr2	2266015	2271095	5080	Predicted by at least one method		pgaptmp_005415	2270860	2271072	1	hypothetical protein
Chr2	2266015	2271095	5080	Predicted by at least one method		pgaptmp_005416	2271069	2272547	1	TIGR01244 family phosphatase
Chr2	2346569	2351592	5023	Predicted by at least one method	dbpA	pgaptmp_005484	2345180	2346574	1	ATP-dependent RNA helicase DbpA
Chr2	2346569	2351592	5023	Predicted by at least one method		pgaptmp_005485	2346611	2347495	-1	LysR family transcriptional regulator
Chr2	2346569	2351592	5023	Predicted by at least one method	hndA	pgaptmp_005486	2347617	2348567	1	2-hydroxy-1-naphthoic acid nonoxidative decarboxylase
Chr2	2346569	2351592	5023	Predicted by at least one method		pgaptmp_005487	2348655	2349557	-1	phenol degradation protein meta
Chr2	2346569	2351592	5023	Predicted by at least one method		pgaptmp_005488	2349682	2350503	-1	alpha/beta fold hydrolase
Chr2	2346569	2351592	5023	Predicted by at least one method		pgaptmp_005489	2350537	2350731	-1	4-oxalocrotonate tautomerase family protein
Chr2	2346569	2351592	5023	Predicted by at least one method	dmpH	pgaptmp_005490	2350757	2351545	-1	2-oxo-3-hexenedioate decarboxylase
Chr2	2346569	2351592	5023	Predicted by at least one method	dmpG	pgaptmp_005491	2351542	2352588	-1	4-hydroxy-2-oxovalerate aldolase
Chr2	2354288	2363710	9422	Predicted by at least one method	dmpE	pgaptmp_005493	2353608	2354390	-1	2-oxopent-4-enoate hydratase
Chr2	2354288	2363710	9422	Predicted by at least one method		pgaptmp_005494	2354419	2355930	-1	2-hydroxymuconic semialdehyde dehydrogenase
Chr2	2354288	2363710	9422	Predicted by at least one method		pgaptmp_005495	2356007	2356471	-1	heme-binding protein
Chr2	2354288	2363710	9422	Predicted by at least one method		pgaptmp_005496	2356496	2357440	-1	catechol 2,3-dioxygenase
Chr2	2354288	2363710	9422	Predicted by at least one method		pgaptmp_005497	2357458	2357814	-1	2Fe-2S iron-sulfur cluster binding domain-containing protein
Chr2	2354288	2363710	9422	Predicted by at least one method		pgaptmp_005498	2357816	2358880	-1	2Fe-2S iron-sulfur cluster binding domain-containing protein
Chr2	2354288	2363710	9422	Predicted by at least one method		pgaptmp_005499	2358906	2359262	-1	phenol hydroxylase
Chr2	2354288	2363710	9422	Predicted by at least one method		pgaptmp_005500	2359332	2360882	-1	YHS domain-containing protein
Chr2	2354288	2363710	9422	Predicted by at least one method		pgaptmp_005501	2360921	2361190	-1	monooxygenase
Chr2	2354288	2363710	9422	Predicted by at least one method		pgaptmp_005502	2361219	2362217	-1	phenol hydroxylase
Chr2	2354288	2363710	9422	Predicted by at least one method		pgaptmp_005503	2362234	2362464	-1	phenol hydroxylase
Chr2	2354288	2363710	9422	Predicted by at least one method		pgaptmp_005504	2362751	2364439	1	AAA domain-containing protein
Chr2	65036	72773	7737	Predicted by at least one method		pgaptmp_005650	65036	66448	-1	PLP-dependent aminotransferase family protein
Chr2	65036	72773	7737	Predicted by at least one method		pgaptmp_005651	66775	67068	1	(2Fe-2S)-binding protein
Chr3	65036	72773	7737	Predicted by at least one method		pgaptmp_005652	67105	67857	1	iron-containing redox enzyme family protein
Chr3	65036	72773	7737	Predicted by at least one method		pgaptmp_005653	67876	69225	1	ATP-grasp domain-containing protein
Chr3	65036	72773	7737	Predicted by at least one method		pgaptmp_005654	69222	70568	1	biotin carboxylase
Chr3	65036	72773	7737	Predicted by at least one method		pgaptmp_005655	70581	71831	1	ATP-grasp domain-containing protein
Chr3	65036	72773	7737	Predicted by at least one method		pgaptmp_005656	71886	72773	1	EamA family transporter
Chr3	128483	169331	40848	Predicted by at least one method		pgaptmp_005713	128483	128974	-1	DUF1804 family protein
Chr3	128483	169331	40848	Predicted by at least one method		pgaptmp_005714	129006	130238	-1	phage head morphogenesis protein
Chr3	128483	169331	40848	Predicted by at least one method		pgaptmp_005715	130239	130499	-1	hypothetical protein
Chr3	128483	169331	40848	Predicted by at least one method		pgaptmp_005716	130544	132076	-1	DUF935 family protein
Chr3	128483	169331	40848	Predicted by at least one method	terL	pgaptmp_005717	132066	133682	-1	phage terminase large subunit
Chr3	128483	169331	40848	Predicted by at least one method		pgaptmp_005718	133689	134186	-1	DUF1804 family protein
Chr3	128483	169331	40848	Predicted by at least one method		pgaptmp_005719	134190	134480	-1	hypothetical protein
Chr3	128483	169331	40848	Predicted by at least one method		pgaptmp_005720	134477	134698	-1	hypothetical protein
Chr3	128483	169331	40848	Predicted by at least one method		pgaptmp_005721	134691	134864	-1	hypothetical protein
Chr3	128483	169331	40848	Predicted by at least one method		pgaptmp_005722	134809	135270	-1	hypothetical protein
Chr3	128483	169331	40848	Predicted by at least one method		pgaptmp_005723	135267	135938	-1	lytic transglycosylase domain-containing protein
Chr3	128483	169331	40848	Predicted by at least one method		pgaptmp_005724	135935	136309	-1	hypothetical protein
Chr3	128483	169331	40848	Predicted by at least one method		pgaptmp_005725	136426	136698	-1	hypothetical protein
Chr3	128483	169331	40848	Predicted by at least one method		pgaptmp_005726	136695	137177	-1	DUF2778 domain-containing protein
Chr3	128483	169331	40848	Predicted by at least one method		pgaptmp_005727	137226	137741	-1	hypothetical protein
Chr3	128483	169331	40848	Predicted by at least one method		pgaptmp_005728	137949	138485	-1	hypothetical protein
Chr3	128483	169331	40848	Predicted by at least one method		pgaptmp_005729	138529	139029	-1	helix-turn-helix transcriptional regulator
Chr3	128483	169331	40848	Predicted by at least one method		pgaptmp_005730	139094	139285	1	DNA-binding protein
Chr3	128483	169331	40848	Predicted by at least one method		pgaptmp_005731	139282	140331	1	hypothetical protein
Chr3	128483	169331	40848	Predicted by at least one method		pgaptmp_005732	140369	141994	1	transposase
Chr3	128483	169331	40848	Predicted by at least one method		pgaptmp_005733	142004	142996	1	AAA family ATPase
Chr3	128483	169331	40848	Predicted by at least one method		pgaptmp_005734	143004	143192	1	hypothetical protein
Chr3	128483	169331	40848	Predicted by at least one method		pgaptmp_005735	143189	143494	1	hypothetical protein
Chr3	128483	169331	40848	Predicted by at least one method		pgaptmp_005736	143481	144068	1	hypothetical protein
Chr3	128483	169331	40848	Predicted by at least one method		pgaptmp_005737	144065	144691	1	DUF3164 family protein
Chr3	128483	169331	40848	Predicted by at least one method		pgaptmp_005738	144702	145094	1	ASCH domain-containing protein
Chr3	128483	169331	40848	Predicted by at least one method		pgaptmp_005739	145158	145430	1	HU family DNA-binding protein
Chr3	128483	169331	40848	Predicted by at least one method		pgaptmp_005741	145506	145790	1	hypothetical protein
Chr3	128483	169331	40848	Predicted by at least one method		pgaptmp_005742	145954	146277	1	hypothetical protein
Chr3	128483	169331	40848	Predicted by at least one method		pgaptmp_005743	146279	146719	1	regulatory protein GemA
Chr3	128483	169331	40848	Predicted by at least one method		pgaptmp_005744	146716	147114	1	hypothetical protein
Chr3	128483	169331	40848	Predicted by at least one method		pgaptmp_005745	147328	148482	1	hypothetical protein
Chr3	128483	169331	40848	Predicted by at least one method		pgaptmp_005746	148517	148873	1	hypothetical protein
Chr3	128483	169331	40848	Predicted by at least one method		pgaptmp_005747	148925	149872	1	phage capsid protein
Chr3	128483	169331	40848	Predicted by at least one method		pgaptmp_005748	149946	150323	1	hypothetical protein
Chr3	128483	169331	40848	Predicted by at least one method		pgaptmp_005749	150320	150823	1	DUF1320 domain-containing protein
Chr3	128483	169331	40848	Predicted by at least one method		pgaptmp_005750	150820	151254	1	virion morphogenesis protein
Chr3	128483	169331	40848	Predicted by at least one method		pgaptmp_005751	151254	151874	1	hypothetical protein
Chr3	128483	169331	40848	Predicted by at least one method		pgaptmp_005752	151951	152130	1	hypothetical protein
Chr3	128483	169331	40848	Predicted by at least one method		pgaptmp_005753	152181	153659	1	phage tail protein
Chr3	128483	169331	40848	Predicted by at least one method		pgaptmp_005754	153707	154078	1	hypothetical protein
Chr3	128483	169331	40848	Predicted by at least one method		pgaptmp_005755	154168	154716	1	hypothetical protein
Chr3	128483	169331	40848	Predicted by at least one method		pgaptmp_005756	154765	157440	1	phage tail tape measure protein
Chr3	128483	169331	40848	Predicted by at least one method		pgaptmp_005757	157444	158820	1	multidrug DMT transporter
Chr3	128483	169331	40848	Predicted by at least one method		pgaptmp_005758	158824	159990	1	hypothetical protein
Chr3	128483	169331	40848	Predicted by at least one method		pgaptmp_005759	159987	160502	1	baseplate assembly protein
Chr3	128483	169331	40848	Predicted by at least one method		pgaptmp_005760	160588	161175	1	phage tail protein
Chr3	128483	169331	40848	Predicted by at least one method		pgaptmp_005761	161172	162293	1	baseplate J/gp47 family protein
Chr3	128483	169331	40848	Predicted by at least one method		pgaptmp_005762	162293	162889	1	DUF2313 domain-containing protein
Chr3	128483	169331	40848	Predicted by at least one method		pgaptmp_005763	162902	163885	1	phage tail protein
Chr3	128483	169331	40848	Predicted by at least one method		pgaptmp_005764	163888	164322	1	tail fiber assembly protein
Chr3	128483	169331	40848	Predicted by at least one method		pgaptmp_005765	164506	166590	1	TonB-dependent siderophore receptor
Chr3	128483	169331	40848	Predicted by at least one method		pgaptmp_005766	166658	167746	-1	porin
Chr3	128483	169331	40848	Predicted by at least one method		pgaptmp_005767	167928	169331	1	MFS transporter
Chr3	134691	139285	4594	Predicted by at least one method		pgaptmp_005720	134477	134698	-1	hypothetical protein
Chr3	134691	139285	4594	Predicted by at least one method		pgaptmp_005721	134691	134864	-1	hypothetical protein
Chr3	134691	139285	4594	Predicted by at least one method		pgaptmp_005722	134809	135270	-1	hypothetical protein
Chr3	134691	139285	4594	Predicted by at least one method		pgaptmp_005723	135267	135938	-1	lytic transglycosylase domain-containing protein
Chr3	134691	139285	4594	Predicted by at least one method		pgaptmp_005724	135935	136309	-1	hypothetical protein
Chr3	134691	139285	4594	Predicted by at least one method		pgaptmp_005725	136426	136698	-1	hypothetical protein
Chr3	134691	139285	4594	Predicted by at least one method		pgaptmp_005726	136695	137177	-1	DUF2778 domain-containing protein
Chr3	134691	139285	4594	Predicted by at least one method		pgaptmp_005727	137226	137741	-1	hypothetical protein
Chr3	134691	139285	4594	Predicted by at least one method		pgaptmp_005728	137949	138485	-1	hypothetical protein
Chr3	134691	139285	4594	Predicted by at least one method		pgaptmp_005729	138529	139029	-1	helix-turn-helix transcriptional regulator
Chr3	134691	139285	4594	Predicted by at least one method		pgaptmp_005730	139094	139285	1	DNA-binding protein
Chr3	134691	139285	4594	Predicted by at least one method		pgaptmp_005731	139282	140331	1	hypothetical protein
Chr3	149549	158332	8783	Predicted by at least one method		pgaptmp_005747	148925	149872	1	phage capsid protein
Chr3	149549	158332	8783	Predicted by at least one method		pgaptmp_005748	149946	150323	1	hypothetical protein
Chr3	149549	158332	8783	Predicted by at least one method		pgaptmp_005749	150320	150823	1	DUF1320 domain-containing protein
Chr3	149549	158332	8783	Predicted by at least one method		pgaptmp_005750	150820	151254	1	virion morphogenesis protein
Chr3	149549	158332	8783	Predicted by at least one method		pgaptmp_005751	151254	151874	1	hypothetical protein
Chr3	149549	158332	8783	Predicted by at least one method		pgaptmp_005752	151951	152130	1	hypothetical protein
Chr3	149549	158332	8783	Predicted by at least one method		pgaptmp_005753	152181	153659	1	phage tail protein
Chr3	149549	158332	8783	Predicted by at least one method		pgaptmp_005754	153707	154078	1	hypothetical protein
Chr3	149549	158332	8783	Predicted by at least one method		pgaptmp_005755	154168	154716	1	hypothetical protein
Chr3	149549	158332	8783	Predicted by at least one method		pgaptmp_005756	154765	157440	1	phage tail tape measure protein
Chr3	149549	158332	8783	Predicted by at least one method		pgaptmp_005757	157444	158820	1	multidrug DMT transporter
Chr3	158420	163471	5051	Predicted by at least one method		pgaptmp_005757	157444	158820	1	multidrug DMT transporter
Chr3	158420	163471	5051	Predicted by at least one method		pgaptmp_005758	158824	159990	1	hypothetical protein
Chr3	158420	163471	5051	Predicted by at least one method		pgaptmp_005759	159987	160502	1	baseplate assembly protein
Chr3	158420	163471	5051	Predicted by at least one method		pgaptmp_005760	160588	161175	1	phage tail protein
Chr3	158420	163471	5051	Predicted by at least one method		pgaptmp_005761	161172	162293	1	baseplate J/gp47 family protein
Chr3	158420	163471	5051	Predicted by at least one method		pgaptmp_005762	162293	162889	1	DUF2313 domain-containing protein
Chr3	158420	163471	5051	Predicted by at least one method		pgaptmp_005763	162902	163885	1	phage tail protein
Chr3	439817	445200	5383	Predicted by at least one method		pgaptmp_005994	439817	440260	-1	hypothetical protein
Chr3	439817	445200	5383	Predicted by at least one method		pgaptmp_005995	440304	440402	-1	ankyrin repeat domain-containing protein
Chr3	439817	445200	5383	Predicted by at least one method		pgaptmp_005996	440562	441110	-1	hypothetical protein
Chr3	439817	445200	5383	Predicted by at least one method		pgaptmp_005997	441959	442246	-1	PAAR domain-containing protein
Chr3	439817	445200	5383	Predicted by at least one method		pgaptmp_005998	442259	442807	-1	hypothetical protein
Chr3	439817	445200	5383	Predicted by at least one method		pgaptmp_005999	443293	445200	-1	alpha/beta hydrolase
Chr3	700476	706369	5893	Predicted by at least one method		pgaptmp_006230	700476	700890	1	GNAT family N-acetyltransferase
Chr3	700476	706369	5893	Predicted by at least one method		pgaptmp_006233	704145	704294	-1	hypothetical protein
Chr3	700476	706369	5893	Predicted by at least one method		pgaptmp_006237	706247	706369	-1	phenylacetate-CoA oxygenase

## Sheet: D. PopulationStructureList
GCF_000010545.1	PRJNA224116	SAMD00060926		na	395019	87883	Burkholderia multivorans ATCC 17616	strain=ATCC_17616		latest	Complete Genome	Major	Full	2008-06-03	ASM1054v1	Tohoku University	GCA_000010545.1	ftp://ftp.ncbi.nlm.nih.gov/genomes/all/GCF/000/010/545/GCF_000010545.1_ASM1054v1
GCF_000018505.1	PRJNA224116	SAMN00623032		na	395019	87883	Burkholderia multivorans ATCC 17616	strain=ATCC_17616b		latest	Complete Genome	Major	Full	2007-11-15	ASM1850v1	US DOE Joint Genome Institute	GCA_000018505.1	ftp://ftp.ncbi.nlm.nih.gov/genomes/all/GCF/000/018/505/GCF_000018505.1_ASM1850v1
GCF_000182255.1	PRJNA224116	SAMN02436263	ACFB00000000.1	na	513051	87883	Burkholderia multivorans CGD1	strain=CGD1		latest	Contig	Major	Full	2009-01-22	JCVI-gbv1-v1.0	J. Craig Venter Institute	GCA_000182255.1	ftp://ftp.ncbi.nlm.nih.gov/genomes/all/GCF/000/182/255/GCF_000182255.1_JCVI-gbv1-v1.0
GCF_000182275.1	PRJNA224116	SAMN02436264	ACFC00000000.1	na	513052	87883	Burkholderia multivorans CGD2	strain=CGD2		latest	Contig	Major	Full	2009-01-22	JCVI-gbv2-v1.0	The J. Craig Venter Institute	GCA_000182275.1	ftp://ftp.ncbi.nlm.nih.gov/genomes/all/GCF/000/182/275/GCF_000182275.1_JCVI-gbv2-v1.0
GCF_000182295.1	PRJNA224116	SAMN00000359	ACFD00000000.1	na	513053	87883	Burkholderia multivorans CGD2M	strain=CGD2M		latest	Contig	Major	Full	2009-01-22	JCVI-gbv2-v1.0	The J. Craig Venter Institute	GCA_000182295.1	ftp://ftp.ncbi.nlm.nih.gov/genomes/all/GCF/000/182/295/GCF_000182295.1_JCVI-gbv2-v1.0
GCF_000286555.1	PRJNA224116	SAMN00255228	ALIW00000000.1	na	985079	87883	Burkholderia multivorans ATCC BAA-247	strain=ATCC_BAA-247		latest	Contig	Major	Full	2012-08-10	gbmulcf1v1.0	J. Craig Venter Institute	GCA_000286555.1	ftp://ftp.ncbi.nlm.nih.gov/genomes/all/GCF/000/286/555/GCF_000286555.1_gbmulcf1v1.0
GCF_000286575.1	PRJNA224116	SAMN00255227	ALIX00000000.1	na	985078	87883	Burkholderia multivorans CF2	strain=CF2		latest	Contig	Major	Full	2012-08-10	gbmulcf2v1.0	J. Craig Venter Institute	GCA_000286575.1	ftp://ftp.ncbi.nlm.nih.gov/genomes/all/GCF/000/286/575/GCF_000286575.1_gbmulcf2v1.0
GCF_000756005.1	PRJNA224116	SAMN02848467		na	87883	87883	Burkholderia multivorans	strain=DDS_15A-1		latest	Complete Genome	Major	Full	2014-09-18	ASM75600v1	Los Alamos National Laboratory	GCA_000756005.1	ftp://ftp.ncbi.nlm.nih.gov/genomes/all/GCF/000/756/005/GCF_000756005.1_ASM75600v1
GCF_000756965.1	PRJNA224116	SAMN02839455	JNLW00000000.1	na	87883	87883	Burkholderia multivorans	strain=DWS_42B-1		latest	Scaffold	Major	Full	2014-09-23	BHV_1	Los Alamos National Laboratory	GCA_000756965.1	ftp://ftp.ncbi.nlm.nih.gov/genomes/all/GCF/000/756/965/GCF_000756965.1_BHV_1
GCF_000807815.1	PRJNA224116	SAMN02666821	JFHQ00000000.1	na	87883	87883	Burkholderia multivorans	strain=D2214	D2214	latest	Contig	Major	Full	2014-12-26	D2214.1	Instituto Superior Tecnico	GCA_000807815.1	ftp://ftp.ncbi.nlm.nih.gov/genomes/all/GCF/000/807/815/GCF_000807815.1_D2214.1
GCF_000807825.1	PRJNA224116	SAMN02666802	JFHP00000000.1	na	87883	87883	Burkholderia multivorans	strain=D2095	D2095	latest	Contig	Major	Full	2014-12-26	D2095.1	Instituto Superior Tecnico	GCA_000807825.1	ftp://ftp.ncbi.nlm.nih.gov/genomes/all/GCF/000/807/825/GCF_000807825.1_D2095.1
GCF_000959525.1	PRJNA224116	SAMN03140189		na	985079	87883	Burkholderia multivorans ATCC BAA-247	strain=ATCC_BAA-247		latest	Complete Genome	Major	Full	2015-03-20	ASM95952v1	Los Alamos National Laboratory	GCA_000959525.1	ftp://ftp.ncbi.nlm.nih.gov/genomes/all/GCF/000/959/525/GCF_000959525.1_ASM95952v1
GCF_001058485.1	PRJNA224116	SAMN03198014	JUSI00000000.1	na	87883	87883	Burkholderia multivorans	strain=800_BMUL		latest	Scaffold	Major	Full	2015-07-10	ASM105848v1	University of Washington	GCA_001058485.1	ftp://ftp.ncbi.nlm.nih.gov/genomes/all/GCF/001/058/485/GCF_001058485.1_ASM105848v1
GCF_001267755.1	PRJNA224116	SAMN02983075	JPZC00000000.1	na	1449334	87883	Burkholderia multivorans R-20526	strain=R-20526		latest	Contig	Major	Full	2015-08-17	ASM126775v1	LM-UGent	GCA_001267755.1	ftp://ftp.ncbi.nlm.nih.gov/genomes/all/GCF/001/267/755/GCF_001267755.1_ASM126775v1
GCF_001302465.1	PRJNA224116	SAMN04008114	LJJG00000000.1	na	87883	87883	Burkholderia multivorans	strain=NKI379		latest	Contig	Major	Full	2015-09-29	BMUNKI379.1	National Kaohsiung Normal University	GCA_001302465.1	ftp://ftp.ncbi.nlm.nih.gov/genomes/all/GCF/001/302/465/GCF_001302465.1_BMUNKI379.1
GCF_001526715.1	PRJNA224116	SAMN03449362	LPAZ00000000.1	na	87883	87883	Burkholderia multivorans	strain=MSMB1794WGS		latest	Contig	Major	Full	2016-01-22	ASM152671v1	Northern Arizona University	GCA_001526715.1	ftp://ftp.ncbi.nlm.nih.gov/genomes/all/GCF/001/526/715/GCF_001526715.1_ASM152671v1
GCF_001528045.1	PRJNA224116	SAMN03449386	LPBX00000000.1	na	87883	87883	Burkholderia multivorans	strain=MSMB2008WGS		latest	Contig	Major	Full	2016-01-22	ASM152804v1	Northern Arizona University	GCA_001528045.1	ftp://ftp.ncbi.nlm.nih.gov/genomes/all/GCF/001/528/045/GCF_001528045.1_ASM152804v1
GCF_001528425.1	PRJNA224116	SAMN03449396	LPCH00000000.1	na	87883	87883	Burkholderia multivorans	strain=MSMB2021WGS		latest	Contig	Major	Full	2016-01-22	ASM152842v1	Northern Arizona University	GCA_001528425.1	ftp://ftp.ncbi.nlm.nih.gov/genomes/all/GCF/001/528/425/GCF_001528425.1_ASM152842v1
GCF_001528605.1	PRJNA224116	SAMN03449412	LPCT00000000.1	na	87883	87883	Burkholderia multivorans	strain=HI3534		latest	Contig	Major	Full	2016-01-22	ASM152860v1	Northern Arizona University	GCA_001528605.1	ftp://ftp.ncbi.nlm.nih.gov/genomes/all/GCF/001/528/605/GCF_001528605.1_ASM152860v1
GCF_001529795.1	PRJNA224116	SAMN03449432	LPDN00000000.1	na	87883	87883	Burkholderia multivorans	strain=MSMB1128WGS		latest	Contig	Major	Full	2016-01-22	ASM152979v1	Northern Arizona University	GCA_001529795.1	ftp://ftp.ncbi.nlm.nih.gov/genomes/all/GCF/001/529/795/GCF_001529795.1_ASM152979v1
GCF_001529925.1	PRJNA224116	SAMN03449462	LPEO00000000.1	na	87883	87883	Burkholderia multivorans	strain=MSMB1272WGS		latest	Contig	Major	Full	2016-01-22	ASM152992v1	Northern Arizona University	GCA_001529925.1	ftp://ftp.ncbi.nlm.nih.gov/genomes/all/GCF/001/529/925/GCF_001529925.1_ASM152992v1
GCF_001530485.1	PRJNA224116	SAMN03449506	LPGG00000000.1	na	87883	87883	Burkholderia multivorans	strain=MSMB1535WGS		latest	Contig	Major	Full	2016-01-22	ASM153048v1	Northern Arizona University	GCA_001530485.1	ftp://ftp.ncbi.nlm.nih.gov/genomes/all/GCF/001/530/485/GCF_001530485.1_ASM153048v1
GCF_001530985.1	PRJNA224116	SAMN03449522	LPGW00000000.1	na	87883	87883	Burkholderia multivorans	strain=MSMB1916WGS		latest	Contig	Major	Full	2016-01-22	ASM153098v1	Northern Arizona University	GCA_001530985.1	ftp://ftp.ncbi.nlm.nih.gov/genomes/all/GCF/001/530/985/GCF_001530985.1_ASM153098v1
GCF_001531425.1	PRJNA224116	SAMN03449514	LPGO00000000.1	na	87883	87883	Burkholderia multivorans	strain=MSMB1641WGS		latest	Contig	Major	Full	2016-01-22	ASM153142v1	Northern Arizona University	GCA_001531425.1	ftp://ftp.ncbi.nlm.nih.gov/genomes/all/GCF/001/531/425/GCF_001531425.1_ASM153142v1
GCF_001531955.1	PRJNA224116	SAMN03449605	LPJZ00000000.1	na	87883	87883	Burkholderia multivorans	strain=MSMB576WGS		latest	Contig	Major	Full	2016-01-22	ASM153195v1	Northern Arizona University	GCA_001531955.1	ftp://ftp.ncbi.nlm.nih.gov/genomes/all/GCF/001/531/955/GCF_001531955.1_ASM153195v1
GCF_001532145.1	PRJNA224116	SAMN03449613	LPKG00000000.1	na	87883	87883	Burkholderia multivorans	strain=MSMB612WGS		latest	Contig	Major	Full	2016-01-22	ASM153214v1	Northern Arizona University	GCA_001532145.1	ftp://ftp.ncbi.nlm.nih.gov/genomes/all/GCF/001/532/145/GCF_001532145.1_ASM153214v1
GCF_001534105.1	PRJNA224116	SAMN03449604	LPJY00000000.1	na	87883	87883	Burkholderia multivorans	strain=MSMB575WGS		latest	Contig	Major	Full	2016-01-22	ASM153410v1	Northern Arizona University	GCA_001534105.1	ftp://ftp.ncbi.nlm.nih.gov/genomes/all/GCF/001/534/105/GCF_001534105.1_ASM153410v1
GCF_001718755.1	PRJNA224116	SAMN03449401		na	87883	87883	Burkholderia multivorans	strain=AU1185	AU1185	latest	Complete Genome	Major	Full	2016-09-02	ASM171875v1	Northern Arizona University	GCA_001718755.1	ftp://ftp.ncbi.nlm.nih.gov/genomes/all/GCF/001/718/755/GCF_001718755.1_ASM171875v1
GCF_001718995.1	PRJNA224116	SAMN03449689		na	87883	87883	Burkholderia multivorans	strain=MSMB1640WGS		latest	Complete Genome	Major	Full	2016-09-02	ASM171899v1	Northern Arizona University	GCA_001718995.1	ftp://ftp.ncbi.nlm.nih.gov/genomes/all/GCF/001/718/995/GCF_001718995.1_ASM171899v1
GCF_002980655.1	PRJNA224116	SAMN08627937	PVFE00000000.1	na	87883	87883	Burkholderia multivorans	strain=AU10047		latest	Contig	Major	Full	2018-03-07	ASM298065v1	JCVI	GCA_002980655.1	ftp://ftp.ncbi.nlm.nih.gov/genomes/all/GCF/002/980/655/GCF_002980655.1_ASM298065v1
GCF_002980675.1	PRJNA224116	SAMN08627936	PVFF00000000.1	na	87883	87883	Burkholderia multivorans	strain=AU10086		latest	Contig	Major	Full	2018-03-07	ASM298067v1	JCVI	GCA_002980675.1	ftp://ftp.ncbi.nlm.nih.gov/genomes/all/GCF/002/980/675/GCF_002980675.1_ASM298067v1
GCF_002980695.1	PRJNA224116	SAMN08628015	PVFH00000000.1	na	87883	87883	Burkholderia multivorans	strain=AU10398		latest	Contig	Major	Full	2018-03-07	ASM298069v1	JCVI	GCA_002980695.1	ftp://ftp.ncbi.nlm.nih.gov/genomes/all/GCF/002/980/695/GCF_002980695.1_ASM298069v1
GCF_002980715.1	PRJNA224116	SAMN08628014	PVFI00000000.1	na	87883	87883	Burkholderia multivorans	strain=AU10897		latest	Contig	Major	Full	2018-03-07	ASM298071v1	JCVI	GCA_002980715.1	ftp://ftp.ncbi.nlm.nih.gov/genomes/all/GCF/002/980/715/GCF_002980715.1_ASM298071v1
GCF_002980775.1	PRJNA224116	SAMN08628011	PVFL00000000.1	na	87883	87883	Burkholderia multivorans	strain=AU11233		latest	Contig	Major	Full	2018-03-07	ASM298077v1	JCVI	GCA_002980775.1	ftp://ftp.ncbi.nlm.nih.gov/genomes/all/GCF/002/980/775/GCF_002980775.1_ASM298077v1
GCF_002980785.1	PRJNA224116	SAMN08628012	PVFK00000000.1	na	87883	87883	Burkholderia multivorans	strain=AU11204		latest	Contig	Major	Full	2018-03-07	ASM298078v1	JCVI	GCA_002980785.1	ftp://ftp.ncbi.nlm.nih.gov/genomes/all/GCF/002/980/785/GCF_002980785.1_ASM298078v1
GCF_002980815.1	PRJNA224116	SAMN08628004	PVFS00000000.1	na	87883	87883	Burkholderia multivorans	strain=AU14364		latest	Contig	Major	Full	2018-03-07	ASM298081v1	JCVI	GCA_002980815.1	ftp://ftp.ncbi.nlm.nih.gov/genomes/all/GCF/002/980/815/GCF_002980815.1_ASM298081v1
GCF_002980825.1	PRJNA224116	SAMN08628005	PVFR00000000.1	na	87883	87883	Burkholderia multivorans	strain=AU14328		latest	Contig	Major	Full	2018-03-07	ASM298082v1	JCVI	GCA_002980825.1	ftp://ftp.ncbi.nlm.nih.gov/genomes/all/GCF/002/980/825/GCF_002980825.1_ASM298082v1
GCF_002980855.1	PRJNA224116	SAMN08628003	PVFT00000000.1	na	87883	87883	Burkholderia multivorans	strain=AU14371		latest	Contig	Major	Full	2018-03-07	ASM298085v1	JCVI	GCA_002980855.1	ftp://ftp.ncbi.nlm.nih.gov/genomes/all/GCF/002/980/855/GCF_002980855.1_ASM298085v1
GCF_002980875.1	PRJNA224116	SAMN08628002	PVFU00000000.1	na	87883	87883	Burkholderia multivorans	strain=AU14786		latest	Contig	Major	Full	2018-03-07	ASM298087v1	JCVI	GCA_002980875.1	ftp://ftp.ncbi.nlm.nih.gov/genomes/all/GCF/002/980/875/GCF_002980875.1_ASM298087v1
GCF_002980895.1	PRJNA224116	SAMN08628001	PVFV00000000.1	na	87883	87883	Burkholderia multivorans	strain=AU15814		latest	Contig	Major	Full	2018-03-07	ASM298089v1	JCVI	GCA_002980895.1	ftp://ftp.ncbi.nlm.nih.gov/genomes/all/GCF/002/980/895/GCF_002980895.1_ASM298089v1
GCF_002980905.1	PRJNA224116	SAMN08628000	PVFW00000000.1	na	87883	87883	Burkholderia multivorans	strain=AU15954		latest	Contig	Major	Full	2018-03-07	ASM298090v1	JCVI	GCA_002980905.1	ftp://ftp.ncbi.nlm.nih.gov/genomes/all/GCF/002/980/905/GCF_002980905.1_ASM298090v1
GCF_002980935.1	PRJNA224116	SAMN08627996	PVGA00000000.1	na	87883	87883	Burkholderia multivorans	strain=AU17534		latest	Contig	Major	Full	2018-03-07	ASM298093v1	JCVI	GCA_002980935.1	ftp://ftp.ncbi.nlm.nih.gov/genomes/all/GCF/002/980/935/GCF_002980935.1_ASM298093v1
GCF_002980995.1	PRJNA224116	SAMN08627995	PVGB00000000.1	na	87883	87883	Burkholderia multivorans	strain=AU17545		latest	Contig	Major	Full	2018-03-07	ASM298099v1	JCVI	GCA_002980995.1	ftp://ftp.ncbi.nlm.nih.gov/genomes/all/GCF/002/980/995/GCF_002980995.1_ASM298099v1
GCF_002981015.1	PRJNA224116	SAMN08628010	PVFM00000000.1	na	87883	87883	Burkholderia multivorans	strain=AU11358		latest	Contig	Major	Full	2018-03-07	ASM298101v1	JCVI	GCA_002981015.1	ftp://ftp.ncbi.nlm.nih.gov/genomes/all/GCF/002/981/015/GCF_002981015.1_ASM298101v1
GCF_002981035.1	PRJNA224116	SAMN08628009	PVFN00000000.1	na	87883	87883	Burkholderia multivorans	strain=AU11772		latest	Contig	Major	Full	2018-03-07	ASM298103v1	JCVI	GCA_002981035.1	ftp://ftp.ncbi.nlm.nih.gov/genomes/all/GCF/002/981/035/GCF_002981035.1_ASM298103v1
GCF_002981075.1	PRJNA224116	SAMN08628008	PVFO00000000.1	na	87883	87883	Burkholderia multivorans	strain=AU12481		latest	Contig	Major	Full	2018-03-07	ASM298107v1	JCVI	GCA_002981075.1	ftp://ftp.ncbi.nlm.nih.gov/genomes/all/GCF/002/981/075/GCF_002981075.1_ASM298107v1
GCF_002981095.1	PRJNA224116	SAMN08628006	PVFQ00000000.1	na	87883	87883	Burkholderia multivorans	strain=AU13919		latest	Contig	Major	Full	2018-03-07	ASM298109v1	JCVI	GCA_002981095.1	ftp://ftp.ncbi.nlm.nih.gov/genomes/all/GCF/002/981/095/GCF_002981095.1_ASM298109v1
GCF_002981135.1	PRJNA224116	SAMN08627997	PVFZ00000000.1	na	87883	87883	Burkholderia multivorans	strain=AU17135		latest	Contig	Major	Full	2018-03-07	ASM298113v1	JCVI	GCA_002981135.1	ftp://ftp.ncbi.nlm.nih.gov/genomes/all/GCF/002/981/135/GCF_002981135.1_ASM298113v1
GCF_002981145.1	PRJNA224116	SAMN08627993	PVGC00000000.1	na	87883	87883	Burkholderia multivorans	strain=AU18096		latest	Contig	Major	Full	2018-03-07	ASM298114v1	JCVI	GCA_002981145.1	ftp://ftp.ncbi.nlm.nih.gov/genomes/all/GCF/002/981/145/GCF_002981145.1_ASM298114v1
GCF_002981155.1	PRJNA224116	SAMN08627991	PVGE00000000.1	na	87883	87883	Burkholderia multivorans	strain=AU19564		latest	Contig	Major	Full	2018-03-07	ASM298115v1	JCVI	GCA_002981155.1	ftp://ftp.ncbi.nlm.nih.gov/genomes/all/GCF/002/981/155/GCF_002981155.1_ASM298115v1
GCF_002981195.1	PRJNA224116	SAMN08627992	PVGD00000000.1	na	87883	87883	Burkholderia multivorans	strain=AU19518		latest	Contig	Major	Full	2018-03-07	ASM298119v1	JCVI	GCA_002981195.1	ftp://ftp.ncbi.nlm.nih.gov/genomes/all/GCF/002/981/195/GCF_002981195.1_ASM298119v1
GCF_002981215.1	PRJNA224116	SAMN08627988	PVGH00000000.1	na	87883	87883	Burkholderia multivorans	strain=AU19729		latest	Contig	Major	Full	2018-03-07	ASM298121v1	JCVI	GCA_002981215.1	ftp://ftp.ncbi.nlm.nih.gov/genomes/all/GCF/002/981/215/GCF_002981215.1_ASM298121v1
GCF_002981255.1	PRJNA224116	SAMN08627990	PVGF00000000.1	na	87883	87883	Burkholderia multivorans	strain=AU19659		latest	Contig	Major	Full	2018-03-07	ASM298125v1	JCVI	GCA_002981255.1	ftp://ftp.ncbi.nlm.nih.gov/genomes/all/GCF/002/981/255/GCF_002981255.1_ASM298125v1
GCF_002981295.1	PRJNA224116	SAMN08627981	PVGO00000000.1	na	87883	87883	Burkholderia multivorans	strain=AU22892		latest	Contig	Major	Full	2018-03-07	ASM298129v1	JCVI	GCA_002981295.1	ftp://ftp.ncbi.nlm.nih.gov/genomes/all/GCF/002/981/295/GCF_002981295.1_ASM298129v1
GCF_002981315.1	PRJNA224116	SAMN08627983	PVGM00000000.1	na	87883	87883	Burkholderia multivorans	strain=AU21747		latest	Contig	Major	Full	2018-03-07	ASM298131v1	JCVI	GCA_002981315.1	ftp://ftp.ncbi.nlm.nih.gov/genomes/all/GCF/002/981/315/GCF_002981315.1_ASM298131v1
GCF_002981325.1	PRJNA224116	SAMN08627977	PVGR00000000.1	na	87883	87883	Burkholderia multivorans	strain=AU23690		latest	Contig	Major	Full	2018-03-07	ASM298132v1	JCVI	GCA_002981325.1	ftp://ftp.ncbi.nlm.nih.gov/genomes/all/GCF/002/981/325/GCF_002981325.1_ASM298132v1
GCF_002981335.1	PRJNA224116	SAMN08627976	PVGS00000000.1	na	87883	87883	Burkholderia multivorans	strain=AU23919		latest	Contig	Major	Full	2018-03-07	ASM298133v1	JCVI	GCA_002981335.1	ftp://ftp.ncbi.nlm.nih.gov/genomes/all/GCF/002/981/335/GCF_002981335.1_ASM298133v1
GCF_002981375.1	PRJNA224116	SAMN08627974	PVGU00000000.1	na	87883	87883	Burkholderia multivorans	strain=AU24277		latest	Contig	Major	Full	2018-03-07	ASM298137v1	JCVI	GCA_002981375.1	ftp://ftp.ncbi.nlm.nih.gov/genomes/all/GCF/002/981/375/GCF_002981375.1_ASM298137v1
GCF_002981395.1	PRJNA224116	SAMN08627968	PVHA00000000.1	na	87883	87883	Burkholderia multivorans	strain=AU27706		latest	Contig	Major	Full	2018-03-07	ASM298139v1	JCVI	GCA_002981395.1	ftp://ftp.ncbi.nlm.nih.gov/genomes/all/GCF/002/981/395/GCF_002981395.1_ASM298139v1
GCF_002981415.1	PRJNA224116	SAMN08627966	PVHC00000000.1	na	87883	87883	Burkholderia multivorans	strain=AU28442		latest	Contig	Major	Full	2018-03-07	ASM298141v1	JCVI	GCA_002981415.1	ftp://ftp.ncbi.nlm.nih.gov/genomes/all/GCF/002/981/415/GCF_002981415.1_ASM298141v1
GCF_002981455.1	PRJNA224116	SAMN08627965	PVHD00000000.1	na	87883	87883	Burkholderia multivorans	strain=AU29198		latest	Contig	Major	Full	2018-03-07	ASM298145v1	JCVI	GCA_002981455.1	ftp://ftp.ncbi.nlm.nih.gov/genomes/all/GCF/002/981/455/GCF_002981455.1_ASM298145v1
GCF_002981485.1	PRJNA224116	SAMN08627963	PVHF00000000.1	na	87883	87883	Burkholderia multivorans	strain=AU30050		latest	Contig	Major	Full	2018-03-07	ASM298148v1	JCVI	GCA_002981485.1	ftp://ftp.ncbi.nlm.nih.gov/genomes/all/GCF/002/981/485/GCF_002981485.1_ASM298148v1
GCF_002981515.1	PRJNA224116	SAMN08627961	PVHG00000000.1	na	87883	87883	Burkholderia multivorans	strain=AU30438		latest	Contig	Major	Full	2018-03-07	ASM298151v1	JCVI	GCA_002981515.1	ftp://ftp.ncbi.nlm.nih.gov/genomes/all/GCF/002/981/515/GCF_002981515.1_ASM298151v1
GCF_002981535.1	PRJNA224116	SAMN08627960	PVHH00000000.1	na	87883	87883	Burkholderia multivorans	strain=AU30441		latest	Contig	Major	Full	2018-03-07	ASM298153v1	JCVI	GCA_002981535.1	ftp://ftp.ncbi.nlm.nih.gov/genomes/all/GCF/002/981/535/GCF_002981535.1_ASM298153v1
GCF_002981555.1	PRJNA224116	SAMN08627958	PVHJ00000000.1	na	87883	87883	Burkholderia multivorans	strain=AU30760		latest	Contig	Major	Full	2018-03-07	ASM298155v1	JCVI	GCA_002981555.1	ftp://ftp.ncbi.nlm.nih.gov/genomes/all/GCF/002/981/555/GCF_002981555.1_ASM298155v1
GCF_002981595.1	PRJNA224116	SAMN08627956	PVHL00000000.1	na	87883	87883	Burkholderia multivorans	strain=AU4507		latest	Contig	Major	Full	2018-03-07	ASM298159v1	JCVI	GCA_002981595.1	ftp://ftp.ncbi.nlm.nih.gov/genomes/all/GCF/002/981/595/GCF_002981595.1_ASM298159v1
GCF_002981615.1	PRJNA224116	SAMN08627998	PVFY00000000.1	na	87883	87883	Burkholderia multivorans	strain=AU16734		latest	Contig	Major	Full	2018-03-07	ASM298161v1	JCVI	GCA_002981615.1	ftp://ftp.ncbi.nlm.nih.gov/genomes/all/GCF/002/981/615/GCF_002981615.1_ASM298161v1
GCF_002981635.1	PRJNA224116	SAMN08627986	PVGJ00000000.1	na	87883	87883	Burkholderia multivorans	strain=AU20929		latest	Contig	Major	Full	2018-03-07	ASM298163v1	JCVI	GCA_002981635.1	ftp://ftp.ncbi.nlm.nih.gov/genomes/all/GCF/002/981/635/GCF_002981635.1_ASM298163v1
GCF_002981675.1	PRJNA224116	SAMN08627984	PVGL00000000.1	na	87883	87883	Burkholderia multivorans	strain=AU21596		latest	Contig	Major	Full	2018-03-07	ASM298167v1	JCVI	GCA_002981675.1	ftp://ftp.ncbi.nlm.nih.gov/genomes/all/GCF/002/981/675/GCF_002981675.1_ASM298167v1
GCF_002981695.1	PRJNA224116	SAMN08627982	PVGN00000000.1	na	87883	87883	Burkholderia multivorans	strain=AU22436		latest	Contig	Major	Full	2018-03-07	ASM298169v1	JCVI	GCA_002981695.1	ftp://ftp.ncbi.nlm.nih.gov/genomes/all/GCF/002/981/695/GCF_002981695.1_ASM298169v1
GCF_002981715.1	PRJNA224116	SAMN08627980	PVGP00000000.1	na	87883	87883	Burkholderia multivorans	strain=AU23365		latest	Contig	Major	Full	2018-03-07	ASM298171v1	JCVI	GCA_002981715.1	ftp://ftp.ncbi.nlm.nih.gov/genomes/all/GCF/002/981/715/GCF_002981715.1_ASM298171v1
GCF_002981725.1	PRJNA224116	SAMN08627979	PVGQ00000000.1	na	87883	87883	Burkholderia multivorans	strain=AU23668		latest	Contig	Major	Full	2018-03-07	ASM298172v1	JCVI	GCA_002981725.1	ftp://ftp.ncbi.nlm.nih.gov/genomes/all/GCF/002/981/725/GCF_002981725.1_ASM298172v1
GCF_002981755.1	PRJNA224116	SAMN08627975	PVGT00000000.1	na	87883	87883	Burkholderia multivorans	strain=AU23995		latest	Contig	Major	Full	2018-03-07	ASM298175v1	JCVI	GCA_002981755.1	ftp://ftp.ncbi.nlm.nih.gov/genomes/all/GCF/002/981/755/GCF_002981755.1_ASM298175v1
GCF_002981775.1	PRJNA224116	SAMN08627972	PVGW00000000.1	na	87883	87883	Burkholderia multivorans	strain=AU25057		latest	Contig	Major	Full	2018-03-07	ASM298177v1	JCVI	GCA_002981775.1	ftp://ftp.ncbi.nlm.nih.gov/genomes/all/GCF/002/981/775/GCF_002981775.1_ASM298177v1
GCF_002981815.1	PRJNA224116	SAMN08627971	PVGX00000000.1	na	87883	87883	Burkholderia multivorans	strain=AU25543		latest	Contig	Major	Full	2018-03-07	ASM298181v1	JCVI	GCA_002981815.1	ftp://ftp.ncbi.nlm.nih.gov/genomes/all/GCF/002/981/815/GCF_002981815.1_ASM298181v1
GCF_002981835.1	PRJNA224116	SAMN08627970	PVGY00000000.1	na	87883	87883	Burkholderia multivorans	strain=AU26250		latest	Contig	Major	Full	2018-03-07	ASM298183v1	JCVI	GCA_002981835.1	ftp://ftp.ncbi.nlm.nih.gov/genomes/all/GCF/002/981/835/GCF_002981835.1_ASM298183v1
GCF_002981845.1	PRJNA224116	SAMN08627967	PVHB00000000.1	na	87883	87883	Burkholderia multivorans	strain=AU28069		latest	Contig	Major	Full	2018-03-07	ASM298184v1	JCVI	GCA_002981845.1	ftp://ftp.ncbi.nlm.nih.gov/genomes/all/GCF/002/981/845/GCF_002981845.1_ASM298184v1
GCF_003019965.1	PRJNA224116	SAMN05004755		na	87883	87883	Burkholderia multivorans	strain=FDAARGOS_246		latest	Complete Genome	Major	Full	2018-03-27	ASM301996v1	US Food and Drug Administration	GCA_003019965.1	ftp://ftp.ncbi.nlm.nih.gov/genomes/all/GCF/003/019/965/GCF_003019965.1_ASM301996v1
GCF_003048355.1	PRJNA224116	SAMN08848949	PZZC00000000.1	na	87883	87883	Burkholderia multivorans	strain=AU21015		latest	Contig	Major	Full	2018-04-11	ASM304835v1	JCVI	GCA_003048355.1	ftp://ftp.ncbi.nlm.nih.gov/genomes/all/GCF/003/048/355/GCF_003048355.1_ASM304835v1
GCF_003255945.1	PRJNA224116	SAMN09394272	QLEN00000000.1	na	87883	87883	Burkholderia multivorans	strain=Bmul_CF170.1a		latest	Scaffold	Major	Full	2018-06-19	ASM325594v1	University of Toronto	GCA_003255945.1	ftp://ftp.ncbi.nlm.nih.gov/genomes/all/GCF/003/255/945/GCF_003255945.1_ASM325594v1
GCF_003812365.1	PRJNA224116	SAMN10163240		na	87883	87883	Burkholderia multivorans	strain=FDAARGOS_547		latest	Complete Genome	Major	Full	2018-11-21	ASM381236v1	US Food and Drug Administration	GCA_003812365.1	ftp://ftp.ncbi.nlm.nih.gov/genomes/all/GCF/003/812/365/GCF_003812365.1_ASM381236v1
GCF_003812585.1	PRJNA224116	SAMN10163241		na	87883	87883	Burkholderia multivorans	strain=FDAARGOS_548		latest	Complete Genome	Major	Full	2018-11-21	ASM381258v1	US Food and Drug Administration	GCA_003812585.1	ftp://ftp.ncbi.nlm.nih.gov/genomes/all/GCF/003/812/585/GCF_003812585.1_ASM381258v1
GCF_003938705.1	PRJNA224116	SAMN10163239	RKIM00000000.1	na	87883	87883	Burkholderia multivorans	strain=FDAARGOS_546		latest	Contig	Major	Full	2018-12-11	ASM393870v1	US Food and Drug Administration	GCA_003938705.1	ftp://ftp.ncbi.nlm.nih.gov/genomes/all/GCF/003/938/705/GCF_003938705.1_ASM393870v1
GCF_008693485.1	PRJNA224116	SAMN11056338		na	87883	87883	Burkholderia multivorans	strain=FDAARGOS_623		latest	Complete Genome	Major	Full	2019-09-25	ASM869348v1	US Food and Drug Administration	GCA_008693485.1	ftp://ftp.ncbi.nlm.nih.gov/genomes/all/GCF/008/693/485/GCF_008693485.1_ASM869348v1
GCF_008693525.1	PRJNA224116	SAMN11056337		na	87883	87883	Burkholderia multivorans	strain=FDAARGOS_622		latest	Complete Genome	Major	Full	2019-09-25	ASM869352v1	US Food and Drug Administration	GCA_008693525.1	ftp://ftp.ncbi.nlm.nih.gov/genomes/all/GCF/008/693/525/GCF_008693525.1_ASM869352v1
GCF_009730035.1	PRJNA224116	SAMN11056434		na	87883	87883	Burkholderia multivorans	strain=FDAARGOS_719		latest	Complete Genome	Major	Full	2019-12-05	ASM973003v1	US Food and Drug Administration	GCA_009730035.1	ftp://ftp.ncbi.nlm.nih.gov/genomes/all/GCF/009/730/035/GCF_009730035.1_ASM973003v1
GCF_009730175.1	PRJNA224116	SAMN11056441		na	87883	87883	Burkholderia multivorans	strain=FDAARGOS_726		latest	Complete Genome	Major	Full	2019-12-05	ASM973017v1	US Food and Drug Administration	GCA_009730175.1	ftp://ftp.ncbi.nlm.nih.gov/genomes/all/GCF/009/730/175/GCF_009730175.1_ASM973017v1
GCF_009730195.1	PRJNA224116	SAMN11056437		na	87883	87883	Burkholderia multivorans	strain=FDAARGOS_722		latest	Complete Genome	Major	Full	2019-12-05	ASM973019v1	US Food and Drug Administration	GCA_009730195.1	ftp://ftp.ncbi.nlm.nih.gov/genomes/all/GCF/009/730/195/GCF_009730195.1_ASM973019v1
GCF_900079435.1	PRJNA224116	SAMEA3876907	FKJP00000000.1	na	87883	87883	Burkholderia multivorans	strain=LMG_29312	LMG 29312	latest	Contig	Major	Full	2017-04-11	ASM90007943v1	LM-UGent	GCA_900079435.1	ftp://ftp.ncbi.nlm.nih.gov/genomes/all/GCF/900/079/435/GCF_900079435.1_ASM90007943v1
GCF_900079455.1	PRJNA224116	SAMEA3876908	FKJV00000000.1	na	87883	87883	Burkholderia multivorans	strain=LMG_29306	LMG 29306	latest	Contig	Major	Full	2017-04-11	ASM90007945v1	LM-UGent	GCA_900079455.1	ftp://ftp.ncbi.nlm.nih.gov/genomes/all/GCF/900/079/455/GCF_900079455.1_ASM90007945v1
GCF_900079465.1	PRJNA224116	SAMEA3876906	FKJU00000000.1	na	87883	87883	Burkholderia multivorans	strain=LMG_29309	LMG 29309	latest	Contig	Major	Full	2017-04-11	ASM90007946v1	LM-UGent	GCA_900079465.1	ftp://ftp.ncbi.nlm.nih.gov/genomes/all/GCF/900/079/465/GCF_900079465.1_ASM90007946v1
GCF_900079495.1	PRJNA224116	SAMEA3876910	FKJX00000000.1	na	87883	87883	Burkholderia multivorans	strain=LMG_29308	LMG 29308	latest	Contig	Major	Full	2017-04-11	ASM90007949v1	LM-UGent	GCA_900079495.1	ftp://ftp.ncbi.nlm.nih.gov/genomes/all/GCF/900/079/495/GCF_900079495.1_ASM90007949v1
GCF_900079525.1	PRJNA224116	SAMEA3876911	FKJY00000000.1	na	87883	87883	Burkholderia multivorans	strain=LMG_29310	LMG 29310	latest	Contig	Major	Full	2017-04-11	ASM90007952v1	LM-UGent	GCA_900079525.1	ftp://ftp.ncbi.nlm.nih.gov/genomes/all/GCF/900/079/525/GCF_900079525.1_ASM90007952v1
GCF_900079585.1	PRJNA224116	SAMEA3876904	FKJT00000000.1	na	87883	87883	Burkholderia multivorans	strain=LMG_29305	LMG 29305	latest	Contig	Major	Full	2017-04-11	ASM90007958v1	LM-UGent	GCA_900079585.1	ftp://ftp.ncbi.nlm.nih.gov/genomes/all/GCF/900/079/585/GCF_900079585.1_ASM90007958v1
GCF_900079595.1	PRJNA224116	SAMEA3876905	FKJS00000000.1	na	87883	87883	Burkholderia multivorans	strain=LMG_29313	LMG 29313	latest	Contig	Major	Full	2017-04-11	ASM90007959v1	LM-UGent	GCA_900079595.1	ftp://ftp.ncbi.nlm.nih.gov/genomes/all/GCF/900/079/595/GCF_900079595.1_ASM90007959v1
GCF_900079605.1	PRJNA224116	SAMEA3876909	FKJW00000000.1	na	87883	87883	Burkholderia multivorans	strain=LMG_29311	LMG 29311	latest	Contig	Major	Full	2017-04-11	ASM90007960v1	LM-UGent	GCA_900079605.1	ftp://ftp.ncbi.nlm.nih.gov/genomes/all/GCF/900/079/605/GCF_900079605.1_ASM90007960v1
GCF_900446205.1	PRJNA224116	SAMEA4475694	UAQY00000000.1	na	87883	87883	Burkholderia multivorans	strain=51485_A01		latest	Contig	Major	Full	2018-06-30	51485_A01	SC	GCA_900446205.1	ftp://ftp.ncbi.nlm.nih.gov/genomes/all/GCF/900/446/205/GCF_900446205.1_51485_A01

## Sheet: E. P1Bm2009_p1
COG	Count of COG category		A	RNA processing and modification
C	1		B	Chromatin Structure and dynamics
CH	1		C	Energy production and conversion
D	1		D	Cell cycle control and mitosis
E	1		E	Amino Acid metabolis and transport
G	2		F	Nucleotide metabolism and transport
I	2		G	Carbohydrate metabolism and transport
IQ	1		H	Coenzyme metabolism
K	4		I	Lipid metabolism
L	8		J	Translation
M	4		K	Transcription
NU	6		L	Replication and repair
S	24		M	Cell wall/membrane/envelop biogenesis
U	5		N	Cell motility
Unknown	25		O	Post-translational modification, protein turnover, chaperone functions
Grand Total	85		P	Inorganic ion transport and metabolism
			Q	Secondary Structure
			T	Signal Transduction
			U	Intracellular trafficing and secretion
			Y	Nuclear structure
			Z	Cytoskeleton
			R	General Functional Prediction only
			V	Defense Mechanisms
			S	Function Unknown
Seq Num	Query	No. hits	Status	Top Target Hit	eggNOG Annotation	COG category	Sequence
1	G0D86_29590	1812	DONE	A0A4V1EIV8_9BURK, CagE_TrbE_VirB domain-containing protein, 0.0e+00	Type IV secretory pathway, VirB4 components	U	MSPETLDRHFDGSPIRYRSEGDLDQAADLKLVKEIPFGVDAYYNDHTLNTIDGAKIQVIRLTGLSAEMLDDDGVNWYKRGRNEALRAIADSSVGIYVHDIRRKQALWPAGEYRSWFPRVLNDRFKERYERSPLYHHEIYISVVRYRHYTGSAGLVERVFGALDPSGGLSRMEREERQVRDLEDKVKSLMTSLAHYAPVRLGAVESPEGKFCELARFLRYLVTLEDGPVRAGAYDLAQAISTAYIQCGRSAKLGKGVIEVKGLNHWRVGQVLAMSQWPAGSIPGMSDAFHRADAELIVTQKFFPIDKLDANLQASTYERRLGKTEDTAEQALQIKKVLKRQAANRSITGTHHMSVLVHVPIDPTARDPEGEALIELDDAVSRVGEVFKGWGVPPIVETTG…
2	G0D86_29595	128	DONE	A0A4P8J298_9BURK, Uncharacterized protein, 6.0e-48	Type IV secretion system proteins	S	MAGYAIAAAAAFQTDANAAGVPTISATELAALAQQYDTLVKQLKTAKDQYDAVIGAYNRGKQIVDSVKEIADAVPGSWQDIVNLQRSGKLGKLQANYESIINTLPIDKFVDPTTAANYKMATDAVRNGLVISQSLYDEAQKHIENFQRLATQVDSTANIKDAADLQNAMSAELGMAQASQAKLAAMSAQLLANQMNDVNQSRAERERFFTRSK
3	G0D86_29600	53	DONE	A0A4P8J0E2_9BURK, Type IV secretion system protein, 4.6e-59	Type IV secretion system proteins	S	MTVEQILQDIFNRAPVLVEQVLMSNYDKLGSAVSPFAVALATAWLGVKVLSQYMGREPADIWPWLRAVMLITIVFAALSWGGMGGKVYHVFTELRTDTAKALMGGKGLLEYMADSNTVFERASDDLMKHSVMEIGIVFIGAVIMVLNTILSVLVLVFGISSDVGTGVTMLLFPLFVIALFFESTRGSAMAWFGAMIKFALVGIILVVAVFFSTELAKAGLAQVKPAGLQVEDAQIVLCLEFFMILFVATGVWPLASALASSGAAGHGVASAAISFAAGKIAQGMGFGKAANQMAKAQDAASQALTQLAQGQADTARTLEKIASQLDRSGSIGRTSSQALQSGAGQPGGAGGQFSNSGSRVPANPKW
4	G0D86_29605	45	DONE	A0A4P8J430_9BURK, Type IV secretion system protein, 6.4e-75	Type IV secretion system proteins	S	MKLLNRRSSEGKSAKSGGRAIESHEAIRVSRNRAWLIALFSWPVMGITVLDNIVERANRDYDPPLVVTVKDDHVTKVQIGTPAVLSAEASLVESEASRYMVERYTLDPKFREERMTYVRLHSVGEVADFYNHLMAADNKKNPYYALPEGTVRRVRDIRIRIFDREAKRGEATFSTLVDGQPETAAVYWHVLFSYDFVKQALQPKNRYINGTGFVITAFTDNTEPGYRGPAGQ
5	G0D86_29610	1620	DONE	A0A4P8J4S8_9BURK, Type VI secretion protein, 2.8e-77	Conjugal transfer protein	U	MKTHTYRSVVFSAVLLALSCSTSLAASFPRALATDPRIKQLQYDPNQVVEVVGVYGNVTMIQFGPGEKILNKAIGDSIAWQTKKFRNQIAIKPVEADARTNMTVTTDRNVYYFNLSSTKDPSKATYAVRFVYPKAEDDDADSDIDESGFARPRFVNSDYLASGREDAFGLQRVADDGQFTYFLFAADKPKPQIYVVDEDGTEVLPEVRREGPYLVVPQMANRFTIRDGSRVLCVIRRAALVRQARSGTLAAGGTR
6	G0D86_29615	1860	DONE	A0A4P8J3K8_9BURK, TrbI/VirB10 family protein, 1.3e-85	Bacterial conjugation TrbI-like protein	U	MTDMEREPDDLPSEQSSEEDIAEQRKRGLASLRRESLAAKRKSENSARLFVTVGSLVFVGMAGIFILKHRHSTPEPTPQQTAAAKIDETPPPVTPLDDKQKPDGAASAVAASAVVVKDTQPDDEAEAERRRRAIAAAEAELAREKAEKARQIRLKSDIFDSESSSGGDGSDSSREAGESNAARTGDRSVNDPNAAFARSVNSEGLAVTKVQKFDRTECKVMPGQIIEASLRPRVTSDLPDSVSFLVTRDVYGHRGRKRLIPWGTVITGRTNPVVRPGQERTFMPTANAVLPDGAVIQLGSSVSDQLGTAGIDGDVNRHVGQIIGMSAVLAILGAGAATAGVSSDSGNNSASLYRQSVQQSFAQSSQQLLGGYANIPPTITNKQGTRVRIQVEQVLDFSD…
7	G0D86_29620	0	DONE	No matches found	Bacterial conjugation TrbI-like protein	U	MQTNNRESVAALRDRLYMAVGDALHARLLEMAGVGNLTDVLAKEARVRDVARRCWDARACLERHIVICAGAVARGERARRK
8	G0D86_29625	18736	DONE	A0A4P8J2J7_9BURK, P-type DNA transfer ATPase VirB11, 2.2e-118	Type II/IV secretion system protein	NU	MSILPAWHNRTGPIAPLLADPDITEIAINGPESVFALRRGARHMEARDVGRIPVNVLEDIARLVAFESRQNVDEKAPLLSASISSELTGHSDYRFQYVQAPAVPHGTVSITIRKPSPFDMDIDYWERSGAFDRINQKLPEEEDLDANLKTAFKDKEWKQFLRLAIAAKKNILITAPTNVGKTSFINTLCRLIGEHERIVTIQDALELQLRQRNVVNLIYSRGNQSVAKVSPSDLMEATLRMTPDRVIMGELRGAEAFTALEMLNTGHGGWMTTMHSNSPSHMWGRLADMVMRAGTTMLRSEIIDYARGLIDIVIQMHRFSDGVRGIREIHLVDR
9	G0D86_29630	386	DONE	A0A4P8J2E5_9BURK, Lytic transglycosylase domain-containing protein, 2.7e-65	Transglycosylase SLT domain	M	MVCEEFGRFTLSTGKTVGVAVAVAISLTTSHALASTDRGSVIRAFDTLAKVCAPDVHPKLLGRIGTVESGGNPYAIGVVGGHLVRQPRSKAEALATVAALEAGGWNYSMGLVQVNKYNLARYGRTAEEMFDACRNLNTGSAILKECYERAQKRFPDDDAAVRAALSCYYSGDFNRGRGYAMKVAASAPLSELKDVHPIGVVSDAKADVAPASRARSKRSDRTAPGDGRQEGWFTTYGDDDEDGVAARDRSRDQSGE
10	G0D86_29635	30	DONE	A0A103ELP1_9BURK, Uncharacterized protein, 1.4e-26		Unknown	MNRWTKEILKCVLGGVLSSVAASACADDYPCRVVMCILNPNGPWDEKTVCAPTMDRYVDDVVHGRFVPECKDSETTIRRTWNPFDPCPDGTREAGRGEWVVEGVRKSGARKGGFQWALSEYDFTLKGRPERSYGGNYGVPGERLACVGNAVGQFVTYLQGSGGRAGQAYSTDMETLNVYDRVIWQEPKNPFAFDVFNNGKLETRVHVP
11	G0D86_29640	3900	DONE	F3GA64_PSESJ, Endonuclease, 4.6e-57	PLD-like domain	I	MFPEIDMSLSLLRVTQRIFSGVASAVVAWALVGGAQVAHAADTVDHTTIQVGFSPDGSAEALVFDVIGHARYEIRVMAYSFTSPEIARALLKAKRRGVDVQLVVDAVESKNAAAAAALNLLSTAGVPIRLNDRYRIQHDKVIVVDRKHVETGSFNFSRAAARSNSENVIVLWDRSDVAAQYLNHWRSRWDSGTPFRSAY
12	G0D86_29645	1	DONE	A0A4V1EIV9_9BURK, Uncharacterized protein, 2.1e-42	PLD-like domain	I	MSILDSLKLRLSSDERQQELARREALLRERKQAAQAREQNIAYREEQAKENPQAVLDAIRADAQRKAEEAEQTKAADKLKRDFGLQSSDLIDTPEMRRALEDSLGQLDVEQEERARQIADRAALLAGLEQLAMIDAARARSILQQYKEATPPRTYLREEIASMFAEAMDRDGGRRYERNLDGWALSIADRERELRRQEAALDMREKALVAKIERQLGIESERTAPSAEQTSGGPIREGARPQSAAVEIHAAPANTPVAGEAGQRLQEERTAEVANSGAPIDATIQKANEHVNESVAQSMTAAGGQSGTSKLGRTREYAIRDLMEDPAKFAETAVEISKLTGKSVAEEARALRESLDYLAQNAPSEKALADHERRKFWEAWANGKQPDMKSAGNGGAELT…
13	G0D86_29650	639	DONE	A0A4P8J2A7_9BURK, Type VI secretion protein, 5.9e-229	TraM recognition site of TraD and TraG	U	MQKHEVVQTQIVCAVASVAAGAFASMALSGHVPLPFPAGTVRAVRSAFHEPLALWGALPGTCLAAYVAHVCRERLFDGFEGARYARFIRGTRMLNRYQLDAKIRAHNKRYQRVAKQRGDEPRPPVKVCGVEMPTDLETQNIMIVGAPGTGKSQAIQGLIASALDRGDRMVTVDPNGSLCARFFLPGDIIINPYDRRCVGWSLFNEAGHDFDFDRLSHSSIPPQVDAQAEEWAGYARSLLSDTMTRLHNDDMPDMRVLVDLTTRERREVLSKFLEQTGSAGFFAKDAERATASIIFTLNKYIRPLIKIPDGDFSIRKWMRDESAGNIWITWREDQRTALGPTIPIWLDLVFAMILSDAPSFSRRLWVNMDELASIGRLYSFEPAVSKGRKHGLCVVGGLQ…
14	G0D86_29655	194	DONE	A0A4P8J0F1_9BURK, DUF1173 domain-containing protein, 4.1e-167	Protein of unknown function (DUF1173)	S	MSLDHKYRFDDVIVSANAADLQAYLRDAYGGNDRPLCMCTPAGVPMYIARVGDHFTIKRMPNTGGAHSPECPSYEPPAELSGLGELKGQAIRENVEEGVTELRLDFALSKTGTRTTPEPSGVQGDTVRTDGAKLTLRGMLHYLWDEAGLNRWHPAMEGKRSWYVIRRALLHAASDKVSKRAPLHQNLYVPETFSSDRETEIAQRRIAHMADLVAPGKTRKMMIVIAEAKEIAASRYGFKIVAKHLPKFPFMMNEDLHRRLQKRFANELALWDSMEDTHLVFIGTFWLGPTGVATLEALSVMVTSSNWIPFEHAYDKIVLDALTSGHRRFVKGLRYNLADDKPLATAVLVDVDGPPAALYICPPGDDEEADEVLQELVESSEMPAWIWRAGDEMPSFPPP…
15	G0D86_29660	31	DONE	C5ANU5_BURGB, Uncharacterized protein, 1.3e-90		Unknown	MTLPLDLPDGFQANQSATLPAAGARADDSSSNAGATRQERVWPTDLPEPLKENSPRILRTLNVRLQRYLDAPAKWLPALNAANGSRRQQRSERRVACVQLLRAMVKYCDLATLRLGVPGAQGWVDLTLPFFAAQAGLHIRRAERALHDLQTAGLAKVRRQCERQETDQGERYKGLAAIKYLPPSLFEAFGMGAWLRHERVRAHLRAQRRAAAVRKRDRRAFTDQLRGVLEAAATRRRQPTARTAVSDADFERMVMLRAGEVKARHPDWDREACYEQARRELGPPGRS
16	G0D86_29665	6268	DONE	A0A4P8J2F2_9BURK, Ti-type conjugative transfer relaxase TraA, 0.0e+00	MobA/MobL family	L	MSTYHLSVKPGKAAKAGEHAKYIAREDHYAYISRGGKYEVRGDLKMSESGNMPAWAQHDPSIFWQAADQYERVNGRPYREIEVSLPRELNDEQRVELVREFVANTIGDRHAYSWAIHNPTASDGLEQPHAHIMFTERVNDGIARDPEQFFKRWNRENPEKGGAGKDRYLATRQFVVDVREEWAMTANHFMARHGIEARIDHRSYKALGIELEPSLKVGIARYAGERGVMENVLAENRARARRNGERLLINPAIGVHALTATKSMFSRRDVEQFVFRNTDGEEQFRQVYARMMNSKELIALSVPGKEGEWFTSTELHHLEKRLVDRAERLSTAAAISVDDTRHDPLRMSRKFNAGQDEAFSLLTSGRRFAIVNGAAGTGKSYVLKAAREALEADGFRVIG…
17	G0D86_29670	64	DONE	A0A4P8J0A1_9BURK, Uncharacterized protein, 1.1e-15	Conjugal transfer protein TraD	S	MTRPEWLAVRLQYIKGLAAPTEAQRLLVELAERSQLDRSETRVFEQLMRTERINMRAEEAKAETERLLRARRIEQEKARAKALAELGGIVDAVGFPLDADMLAGVLLDAMERLAADSGLSERWKARGAARSASSNEEAKKAEAA
18	G0D86_29675	6	DONE	A0A0M2KDG7_9GAMM, Uncharacterized protein, 2.8e-12	Conjugal transfer protein TraD	S	MEELLKQAGINVRRTRCIGASLHVDSYKKYDLQLRGIFCRMGATRIQVLDGRHMDGTEGYRIVARFA
19	G0D86_29680	1	DONE	A0A0L8GN49_OCTBM, Uncharacterized protein, 2.9e-07	Conjugal transfer protein TraD	S	MKEITVIASTVRCGDLVVLPPIWPQGRLVIEVSRGLDNVVSVTFDGDDEPRAYYDASDTVVVRRATTYDGTARLLHS
20	G0D86_29685	2	DONE	A0A3M6QZW8_9BURK, Uncharacterized protein, 3.4e-29	Conjugal transfer protein TraD	S	MRQYGRDDVQFDSWYSEWMKQLAATYTLDELHRMLEATESEALRACKRHHESIRKSTSMQSCSARRAHARNLVEAAGERRIAIAGAIEIHELFPEHAKQSA
21	G0D86_29690	2	DONE	A0A3M6QZT4_9BURK, Uncharacterized protein, 7.6e-09	Conjugal transfer protein TraD	S	MDIAALNESARKIHGPDISFLVARAQAWGNSDNLILVSGKNRAHVAADLARAVAMTGKEAVISADSEYTKVQFD
22	G0D86_29695	3	DONE	A0A4V0YDU8_9MICO, Uncharacterized protein, 0.00032	Conjugal transfer protein TraD	S	MLNAIKAKMEAALANDGIAAEVTFCRKNMLSVFCEDAAQFCKAKGILSQAAKYEGEDCDPEIGFVAYFTF
23	G0D86_29700	1	DONE	A0A1Q8S5M4_9PEZI, LysM domain-containing protein-like protein 4, 0.0045	Conjugal transfer protein TraD	S	MSKIVGPMNAVTAAKLFEACKIINEEAINAVAAKNGVPVAQVLDAISNGNVQCIQQVKAFQEAGMREAIRLHEAGAISLTA
24	G0D86_29705	54	DONE	B2JXY4_PARP8, Antirestriction protein, 1.1e-09	Antirestriction protein	S	MNQVVELEVTRYEWPDHQRAGFFPYYLKRRAACAQLAVVRWAKLLFPAYTTSGWRFYGLEGKGFYVAPVLLHDEQIEVGGYRMSADAFGILVTLAALEEMGESDLYTALHGFACLHDEARAILGGGQVAHEALISAELAC
25	G0D86_29710	230	DONE	A0A225MR86_9BURK, Uncharacterized protein, 2.9e-13	Protein of unknown function (DUF3717)	S	MGGPAATSGRDTIIYTIGDIEAAINIWRNRFETGDDAALCRPARALAEPYALMVYARNDTISEQQLSPEARAALSVLNT
26	G0D86_29715	0	DONE	No matches found	Protein of unknown function (DUF3717)	S	MERYLIDAMLNAIATNTFGFPIIDHPAAPECTPDTVRIADLAHAMREAFRAGQLTRGRS
27	G0D86_29720	7983	DONE	A0A4V1EIW0_9BURK, Methyltransferase, 1.6e-106	Belongs to the N(4) N(6)-methyltransferase family	L	MSFLYNGDCLEVLPTIPDSVVDFVLTDPPYLVNYHDRSGRSIANDVNSDWLAPAFAEVYRVMKPNTLCVSFYGWTKTDLFFDAWKRAGLRIVGHIVFAKSYASKSRFVAYRHESAYVLAKGQPAVPDTPLPDVMRWEYSGNRHHPTQKPVPCLKRLIETYTAAGDVVLDPFAGSGSTCVAARELGRYYIGIELDPTYYTAACERLEIGRFALAA
28	G0D86_29725	1	DONE	W4YAL3_STRPU, Uncharacterized protein, 0.0002	Belongs to the N(4) N(6)-methyltransferase family	L	MTFFPNTSIDNEPLPPSRTERVSERIATMAAGSALSLQAIGAVPLHAVRDAGLGTIGWAADSIFDQFHGIASTVAPQAASWAEALPVSVAHGVYFGALALSTGALIVRLSLGMSREQKNSAGMRPFWLRGRDLANRRDTPALITSTVCAIALTLAIPKLSISITH
29	G0D86_29730	4	DONE	A0A1V6SEY0_9EURO, Uncharacterized protein, 1.8e-07	Belongs to the N(4) N(6)-methyltransferase family	L	MSSKTTWNTERKLPFWLRRVDVAVQGQAAAEQRIEFNWRLVSVPLNSIVAGLFGIAVGAFVAALFCFAVSLVKTFPVLAASVMIFLLFTVACGLGIQLNRKKWP
30	G0D86_29735	112	DONE	A0A0H3KS26_BURM1, Uncharacterized protein, 3.3e-109		Unknown	MSGDLHKLLVTLGERWLKRQGFAVVATELVTSGTREQADVIGFKSQCSAVIEAKVSRSDFLADARKPHRIAGGLGIYRFYLCPPDVIQVSDLPERWGLLYADGRTIRAILRPTGNAWPSPRSPFGDWSAFQHEADQDAERSVLFSIARRRSLSRSDEQYERKLQDERRRADRLARENVDLAEKVRKLELALYLAERGLNADKLSPIELKAAIRRKVA
31	G0D86_29740	0	DONE	No matches found		Unknown	MWGRQETTGKVRVLFRRGGEGQKANGTIFFDQLRRFPRMSEHDDRAYAALLAHHFPGVPVAWWPRQSPDAVQAFLRDWCRDQGLELTLISEYEHPSDCYFEWRFDYATPVSRWV
32	G0D86_29745	1	DONE	A0A267DHA7_9PLAT, Uncharacterized protein, 1.6e-05		Unknown	MLEKLNHVERRELDDWVQTPQSRERGGIDLMRGPGWNKAALHMQTEMRASWEQALDVTERVKSRGNE
33	G0D86_29750	26	DONE	C5AN20_BURGB, Uncharacterized protein, 3.7e-44		Unknown	MDHNSTMTMIDDARRYRQQEGLVGKGGVVVFFEGEVQGWVNQLRNPEHWRPGCVAIDEQGRTWTAIAGSERDGALMWLAHHEL
34	G0D86_29755	1	DONE	A0A0Q7Y4W8_9RHIZ, Uncharacterized protein, 1.5e-13		Unknown	MTNTNRKIFLIWAASVLALNATSTHAQSLPPIRNSIETYCAANPADWETTAECQSRQEFYSRQVESLISTKGVQRGREMIAECSNFTTGLRSLGSMETLDSELLAKCLVLPHREQVFQGCVTEVTGRPMTGSTIHWKRNEAIAIANCFNAQLARLR
35	G0D86_29760	1	DONE	A0A2A4J6C4_HELVI, Uncharacterized protein, 0.0028		Unknown	MKDYQILAIGAGILLSIALLCSGVTVENWQFWLAGLAIGLAYFAGQSYGRSTPRVPRHEDLEPPAFRKTWDNPEGR
36	G0D86_29770	5	DONE	A0A1Q8ILN3_9BURK, Uncharacterized protein, 3.6e-46		Unknown	MLENAAKTMGLTLIWSTDDDLSPREEGSRLVFNPLLSDGAAYRLLVANDIILSFADEPPSFAIAESGSLRRVENIADYTDKGAAGRAAILWVAAERGKSIVV
37	G0D86_29775	5	DONE	A8PBI4_COPC7, Ankyrin repeat domain-containing protein 50, 1.7e-07		Unknown	MTKTYDEKQVLERQVREWTAELTRLAGQIAAARGVPSAIVMITPRDEGYEDVVPELIAEDGLRVHTYGWPEGFEIEVLNQAC
38	G0D86_29780	9	DONE	A0A0Q5NQS4_9BURK, Uncharacterized protein, 1.8e-34		Unknown	MATLIECLREVPADLVMRDLAAIRDEVATVAAHIGRLHRDEDGYEVRKESRNYGRNELVAIGLIGGPAVYREVR
39	G0D86_29785	0	DONE	No matches found		Unknown	MVENKRMSPLSQTVFGVLAGLLSASGVAWALSALSVGTQQIVDGLPLIALLLAAILIAITAIRCWWVHSYFPIALCMLFVAGVGFALLLQSYSDAEVNFLMARMFLILPWLFVGLCLVSCIMSFMIESQSVQDQ
40	G0D86_29790	13	DONE	A0A161I0I6_9BURK, Uncharacterized protein, 3.2e-15		Unknown	MMKLIARPSRAGEPDLLTGNEREPLFLRALGGQATLRIVPASPWTHDALDAAAEREDVIAFVEENFGADAFLGGRWIGSSEV
41	G0D86_29795	93	DONE	A0A0H3KS58_BURM1, DNA-binding protein H-NS, 9.2e-40	Histone family protein nucleoid-structuring protein H-NS	S	MNDMLTDIEALQAQLREVNARLAEVKRDEKRAALDAIREQVALYGISEEELLLAAGFRKPRKRRAAAKYYDPSTGRCQVDECHQQNALKA
42	G0D86_29800	2893	DONE	A0A221AKI9_9BURK, DDE_Tnp_IS240 domain-containing protein, 3.2e-149	DDE domain	L	MKKTKSPYHGHRFPAVVISCAVRWYFRFSLSLRDIEELLLERGVVVTYETIRCWCDKFGAGFARGAKAVRRRPGQTWHLDEMFVTLRGEPYLLWRAVDEHGAELDVLVQKRRDKAAAKRFFRRVLRSNPVPRKIVTDQLRSYPAAKAEIPELIHVKHVFVKAAARVNNRAENSHQPTRRRERQMCGFRDARRTQAFLSCFGPIRQHFALPRHLMNAACHRGMLQERLAKWYDWTVTTSVSNTM
43	G0D86_29810	85799	DONE	A0A1X7HXD0_9BURK, DNA-binding transcriptional regulator, LysR family, 1.6e-167	LysR substrate binding domain	K	MRFKLRQMEVFRAVMLTGSINAAAKMLYVSQPAISKLVSHTETTLGLRLFERTKGRLIPTAEAQALFREVEQVYQSALRVDEFARALALGPASLLRVSCSPSLATTILAPAIVELKRKLPGLRVDWHTTLMAEMPLEVLSKTVDVAVTSMPIEHEHLDVVPFMRGRMVCALPADHPLAARPRIALADLEAEPMILFRRDIPFGTVIVRACQQADVELTSVVEVTRADQALALVRGGLGLAIVDEFAAQGADCVVRPLVENLEMIATFVYSKFSPPARNATLLMQSIYRRAEQLERQIGSPPFEAVRAARR
44	G0D86_29815	12996	DONE	A0A1N6LQ65_9BURK, Mannonate dehydratase, 1.3e-273	Mandelate racemase / muconate lactonizing enzyme, C-terminal domain	M	MTTPITDVKVILTAPEGINLIVVKIETAQPGLYGLGCATFAYRHVAVKCVIEAYLRPLLIGRDAEAIEELWQLMHQNAYWRNGPIENNAISGVDMALWDLKGKMANMPLYQLFGGKCREGVPVYRHADGRDLSELCENIQKYREQGITHIRCQSGGYGGDGYGAAPASAPHGAADGVYLDSRKYMRDTLKLFDGIRSKIGFDVELCHDVHERLKPVDAIRFARELEPFELFFLEDAIALEEGEWIRQLREKTSTPLAQGELFNNPYEWRFLITERLIDFIRVHLSQIGGITAGRKLQIFAEQFGVRTAWHGPGDMSPLAHAANIHIDLASRNFGVQEWSGTEPPNFVIQELKGPRAALLDVFPGLPEFRNGYVYANDKPGLGVDIDEAEAAKYPCENTV…
45	G0D86_29820	50156	DONE	A0A370MW69_9BURK, MFS transporter, 6.3e-258	Major Facilitator Superfamily	G	MESAQPVAPQRWWYLMPIIFITYSLAYLDRANYGFAAAAGIDKDLGITHGMSSLIGSLFFLGYCLFQVPGAIYAQRNSVKKLIFFSLILWGLCAAATGMVSNIPMLMVLRFMLGVVEAAVMPSMLMYISRWFTRTERSRANTFLILGNPVTVLWMSVVSGYLVHSFGWREMFVIEGVPALAWAVVWWFTVKDRPADAPWMTDAEKAELDARLKAEQAHIAPVRDYKAAFRSSVVLKCCAIHALWSIGVYGFIMWLPSILKSAATIDIVSVGWLAAVPYLAVIILMLLASWLSDRTRNRKLFVWPLLLVGTIALVGSYLVGESHFWLSFTLLVVAGATMYAPYGPFFALVPELVPSNVLGGAIGVINSSGALGAFLGSWVVGYLNGATGSPSVSYIFMAV…
46	G0D86_29825	255174	DONE	A0A1N6LQA1_9BURK, Gluconate 5-dehydrogenase, 7.6e-145	gluconate 5-dehydrogenase	IQ	MTSLFDLSGRTALVTGSARGIGFALAEGLATAGASVVLNGTQPDTVAAAVARLTAQGFDAQGRAFDVTDEQAVADAFQQWDDAGVQIDIVVNNAGIQFRKPLVELELADWQRVIDTNLTSAFIVARQAARRMIARGTGGKIVNIGSLTSEAARATVGAYTAAKGGIKMLTRAMSAEWASSNIQANAIGPGYILTDMNKPLVENAAFDAWVRNSNPTQRWGKPEELVGTAVYLASAASSYVNGQIIYVDGGWLAVL
47	G0D86_29830	38598	DONE	A0A158K8I9_9BURK, GntR family transcriptional regulator, 1.7e-129	FCD	K	MVTLHRQVLNQMGEQICSGQLAPGDVLPSEDELAEQLQVSRITIRETVKSLSAKGMLQVRRRYGTVVLPRSQWQLFDPDVITWRARAGTVDEALIQDLMELRLIIEPNAARLAARRATDEDRIAIRRAYRAMARAVAGDGAYVPADLAFHGAILTACHNQFVQQMQNALSSILQTSFELSSEIAGGPARSLPMHEALCIAIENGDEAAAEQAVLTLIRRAEQDFEDRAALNRTATRTRA
48	G0D86_29835	43080	DONE	A0A1A5XM78_9BURK, D-glycerate dehydrogenase, 9.5e-168	D-isomer specific 2-hydroxyacid dehydrogenase, NAD binding domain	CH	MPDDKRTRLLVARRVPAAVAARAESEFHAYVTDADMDAPSVVAFCNRYDTPAVLIGKKSGLQAEHIAALPPSVKIIANASAGFDHMDVAAARARGIVVSNAPDALTECTADFTMLLMLAACRRASEYERIVRAGWGKSFGMTDMLGTRVNGKTLGIVGFGRIGRAVAQRARGFGMHIVYTDRRQAPPDVEAGARYCADLDALLPQCDILTLHVPGGGTTLMTRREFGLLREGAVFVNAARGGLVDEDALYDALTSHRLFGAGLDVYRNEPNIDPRFATLDNVFLSPHMASATIETRDQMGFTALDNVAAVLDGRMAPNAL
49	G0D86_29840	224268	DONE	A0A182NM00_9DIPT, Uncharacterized protein, 9.2e-152	Belongs to the short-chain dehydrogenases reductases (SDR) family	S	MQARKKIAAVTGAGTGIGQAAAIALARAGFGVALLGRRIEPLLATKEAIEAAGGVASAIPTDVADEASVDTSFAQIEREFGRLDVLFNNAGRNAGAVPLDDYSLDFWNDVLATNLTGVFLCARAAWRQMKRQTPQGGRIINNGSISAHTPRPNTIAYTATKHAVLGITRSLALDGRPFNIACGQIDIGNAATSLTERMNSGVLQADGRVAPEPRVDVAHVAHAIVQMASLPLEANILNMTIMASAMPFVGRG
50	G0D86_29845	38783	DONE	A0A1A5XLV1_9BURK, Glucarate transporter, 1.5e-229	Major Facilitator Superfamily	G	MREFDAHAGAARRSRVRYGVLSMLLVATILNYVDRSALGIVAPALSRDLALTRVQMGELFAVFGLAYSIALLPAGVLADMLGSRVAYALSLVGWSLATLTQGLAHGYHMLLGSRLAMGALEAPAFPSNARAVTMWFPVQERGFATSVYVMGQYVGTPLFTGLLLWISSAFGWRAVFFATGGFGILFSIVWYKLYRDPSRHRSVNAAELQYITEGRPVVTARDRFDWRMALRLLGYRQILAICLGKFCNNTLLVFFTTWFMTYLVEERHMSMIKVGFFQAMPFIGATLGILIAGYLSDLCIRRGVSMSSSRKAPLVIGTFLGASIVLVNFVHSNALVIAILTVAFFAQGIGSMSWAAVSEIAPKRYVGLTSSITSLAANIAAVTTPLMIGYVTQHTGNFF…
51	G0D86_29850	799	DONE	A0A221A146_9BURK, VOC domain-containing protein, 5.3e-62	Glyoxalase/Bleomycin resistance protein/Dioxygenase superfamily	E	MIEFKWDHLQLCSADAEATATWFARCLNAEIVRRPGRVDLRIGTVNLFITALPDACSPEARNGARMQGIDHFGVLVEDLDAAYAHLVEHGAEIVQPVTGIRAGVRGCFVRAPGEILVEVLERRPAEMTFN
52	G0D86_29855	11995	DONE	A0A1Q8IWS5_9BURK, Citrate synthase, 1.1e-198	citrate synthase	C	MHNWISLTEAARRLGVRAQTVYAYASRGSIAVMQDPDDPRKSLYRAEDVVALCRKKQVGRKRAALAASTIFGAEPCIYSGITTFSKGRPWYRGRDSIQLSDTATLEETAALLWNATTPVSFDAPDMALPPGERDRQCAFTMLATLAAHGHSTLGRLDSALHVEAGQLVAIVSRAFGAHNDAGLASTHQRLAAGWGQDSHGADLLRRAMVLVADHEITSSAFAARITASTGASLAGCLLTGLATLSGPLHGDASGRVRAVFDDVERLGAGRVVDHHLKSAIPIPGFGHHLYPDGDPRAAALLARLDPPPELARFIDKVTALTGQRPTIDVALAMLSVQLQLPRDAAFGLFSIARSVGLLAHCIEQLRVGKVIRPRSRYTGPALDERHLRAEGEDDGKLPK…
53	G0D86_29860	1362	DONE	A4JSQ1_BURVG, GCN5-related N-acetyltransferase, 1.0e-107	Acetyltransferase (GNAT) domain	K	MGHVIVSSEHQGRGIGRALMEVLLDELGPRVTFLHATPAGQPLYEKLGFSVCGSLDQYQGNVSRPAAVALPEGARLRAGTPDDFRRLAELDARASGLERDALLSVLLKRGESVVLERDGEIAGFSVLRRFGRGDVIGPVVALRTSGDADAKALIGHWLSAREHEFVRIDVPSGTSLPDWLDAQGLKRVDTCSKMVRNAPAAAHVSAPDQVCGLYGLVSQAML
54	G0D86_29865	2893	DONE	A0A221AKI9_9BURK, DDE_Tnp_IS240 domain-containing protein, 3.2e-149	DDE domain	L	MKKTKSPYHGHRFPAVVISCAVRWYFRFSLSLRDIEELLLERGVVVTYETIRCWCDKFGAGFARGAKAVRRRPGQTWHLDEMFVTLRGEPYLLWRAVDEHGAELDVLVQKRRDKAAAKRFFRRVLRSNPVPRKIVTDQLRSYPAAKAEIPELIHVKHVFVKAAARVNNRAENSHQPTRRRERQMCGFRDARRTQAFLSCFGPIRQHFALPRHLMNAACHRGMLQERLAKWYDWTVTTSVSNTM
55	G0D86_29875	12	DONE	A0A072TCZ7_MEDTR, Transmembrane protein, putative, 8.9e-92		Unknown	MQSRPDRSMKAITVIVKALLAVAAVCLVVAVGWMFLPAGVRNAITIFSLANAKTAIITVTLILFVAYVIRLLKNLGHFSRVKGVGLTIVTLVFLALFYLIAIRGITTDETDCRRFNYNDKLNGGVKQVDGATYVVNICGSGRRGNGRFADQNEQVKITVSDANGSTLATRLFYVFWGGRPGYDPIEIYSGKLIYFDASDAYDSTRSISLPPTTFDWIAARMPLRLR
56	G0D86_29880	10	DONE	F6X270_MONDO, Uncharacterized protein, 2.1e-08		Unknown	MRKTLLVAAAVGSFSSFALASSPAAAPNTVHVKLEVQSNLYGSFTEERDVPVGQPSVFERTSGEHKRVEYSGPCRVDLPVGVPATILDRTRIVVAPFGGPDDGKIFAQTSIEASKFTGRREAEVKDCGTVAFANSSHAEFGNTWSYRLGEAETVYQADESPTTATGQHLIVKLTFTPATRKAD
57	G0D86_29885	12329	DONE	A0A4P8IYS5_9BURK, Integrase, 1.6e-267	Belongs to the 'phage' integrase family	L	MANQPQQLTLPPLRTYSRTEFTALRARVKGLPIATIARLYFDSDTTEPLDVERLLRTMRDDLVARALQEGSAVLVSHLQASIAKYGEPRLTPVSLQMIEQAAGAWAAAAPAADHPVSRWWRPLIADRLAAEGIATLGELVDFCNRRGGSWWRSVPRIGAWRARVLVAWLRRHADTIGRSVDADVDTAEPLMLAEQTVEPARGQLVPLERLAVPHALSGAAGTNRAAAYSYIQAPHDLAAVRAYLSRYAGQDATQRAYRRELERLLLWAVVERGVALSSMQVEDCEAYKAFLAAPSAAFSGPPASRASGRWRPFGPGGLSLESQLYAVRAIRAAFEWLVKVRYLAGNPWAAVVDPKPVKHAKRMQVSRALPVDLWARTRAALADWSEGSGPHASRWRAAR…
58	G0D86_29890	8	DONE	F2LQN2_BURGS, Uncharacterized protein, 3.5e-25		Unknown	MTAKRSLKIPPPQRVGGIVFHVALHFDRWVEVIGVPFEHRGRTWAIHRSTLSDPHTPALYSVSDVETGRSLGHIMEPSIDGARTTAIQIIDRATPEQWTAFFRVAKPRARARTASA
59	G0D86_29895	16	DONE	A0A0H3KQI4_BURM1, Uncharacterized protein, 2.5e-108		Unknown	MSAVEPLPASGIEQRVREFFFRRAMTLAMAKRAPDRIPMSGERLMQRDYFSVTLSNLSEGEVLIDKFDGDAVVGRAWVTLPERGEQGEYATEVRIPVSRAAVAKAQYTYYLRQYEFNENNAVTFWLRLIGGDYRVHAWTEDVRQGRYNRQRLARKQRMDLLQWLIDESVAAWRDEASGYRSATEFLTQQHTRRWFRHPAALDRLHYTTLQLESLRAQGLVKRDDFRRYQACPIALAELDKYNTEERRHKASQSLQWAVMVIGGVALIASIAQAAADIKQAWFSESATSDRPTPGASPRTTSARADHRTPSTEPNR
60	G0D86_29900	0	DONE	No matches found		Unknown	MWATVVGNTLKIFDEFPTDPISGKLRVQNPTFSPSPDETTSHRLAGNRLRFVDANGVERTFDVTVVEFA
61	G0D86_29905	1	DONE	A0A1S3PXQ4_SALSA, uncharacterized protein LOC106587863, 0.0038		Unknown	MKPVDTFLFIVTVVALAITLAVGVVWAGERVADWFVGREGEASESQRNTWIGVTAWVLAIVVVLGFNLL
62	G0D86_29910	13	DONE	F2LS32_BURGS, Transcriptional regulator, XRE family protein, 3.5e-37		Unknown	MEKIISGSVGRPPTAAELIHLRTRHGRTQAAVAARLDVTPRQVQRWEAGVGTMPIPSWQLLCLEWGTRFAEDFTPAPGITRGWDLHRDQRRETIERGDLVELQPHGAAFYLRAIVAGTASDAIDAVPSGDGYLAIVTGFAGVEDTGDELGGFRLGERVRFALANVFHVEQRVPRDSAVPICQERR
63	G0D86_29915	3	DONE	A0A2I0I5C6_PUNGR, Uncharacterized protein, 7.8e-23		Unknown	MIDRDEATREAAWSEAWRQAAHALAVDADTDDGETLDLIWDEAAKRMKAWDTPLPKSVTHGHVEQ
64	G0D86_29920	7598	DONE	A0A0C2CIU5_9BURK, DNA ligase D, 5.6e-126	ATP dependent DNA ligase C terminal region	L	MGRWAAPNRRRRSEADDTSGMPAFIEPALAVLLARLPQSGTWAYEIKYDGYRMLARLDAGNVRILTRNGHDWTDRLPHLRAALERTPVDRAWLDAEAVWFDVQGRPSFNGLQNAFDRRRTAGISLVVFDLMWLDDADLRPLPWRDRRAALSAIIGAIRGPAVRFSEAIDAAPEAMLASACELGLEGIIGKRVDAPYRSGRSDRWIKLKCNRRQEFVIGGFSRRKGAAAGVRAVLLGVYDSGGQLRYVGHVAPRFTPRQAREFEDRLTALARKRSPFADAPEPDVDREFHWLKPELVAEVAFLEWTPGGQLRHPSFQGLRSDKPARAVTREAPAAPGAEIDHGHRRSSR
65	G0D86_29925	19269	DONE	F2LRV5_BURGS, Chromosome partition protein ParA, 1.3e-109	PFAM Cobyrinic acid a,c-diamide synthase	D	MAAKLIAVYNQKGGSGKTTISTNLAGALGMDGWKTMVVDLDPQGTASIVLGNAPDDQPFPAALTNLAKSPKPHQEIRKFVDDYDFIVIDCPPAITSEAPSRALLIADLGLIPVGASGGNVWAVTEAKRLGKRAQELNEDLQLRTLANMNQNIAVVKHVFAELAEDEDVPCLKTKVGLRAAYKEAELMGKSVMQIKGATEAHREMTALKSEILKVLGV
66	G0D86_29930	7865	DONE	F2LRV6_BURGS, Chromosome partitioning protein ParB, 3.0e-133	Belongs to the ParB family	K	MGKNFGNQLKRGLQRDQAIRSDQVESRFDRVEKVLSGRASLLDDAAAAPREGFDVETLVPEDVKKFETTWPIDKVDDNPLNSRKIYNEEKVKERANSIAKVGQLVPVLAARHPTDSERLILIDGQYRKRARLSLNHKELFVRILENLSQIDFWRLARTANSEREQESVLDSAFGFRKLLDEGLARTEEELATMVGESKSSVNKHLALLDLPEAVIDIMAANPALFGINMAYELTLYRKVVGEAKTVSLAERIVKEQLSFRKVEAIRKSEEAGRRPRNPTARQFKFRRPDGTEVGVIKEWDDGRMQVDLQLGDRVAHFREALQQMLADDGAKTD
67	G0D86_29935	128	DONE	F2LTA2_BURGS, Uncharacterized protein, 3.1e-23		Unknown	MATRKKKPVDISQQEELQQAMEELGMTRKEFAARISVSVRTLHKWLLPSESSDFRKLPAMGRAYVREILEWHRQQHGATDDAEQ
68	G0D86_29940	2	DONE	A4JVB9_BURVG, Uncharacterized protein, 1.3e-08		Unknown	MKSIALEKLLFAKRQAMNLYFNVVCPLDDDDGFDRFLMFKSADEMVGNPEWGEIHLLESSAAFSLEQLQRVVRSEAIRTLCTFLDITPDVAASALARVKTLGSGATGLYTRCKYDGVLFE
69	G0D86_29945	521	DONE	A0A103ELR2_9BURK, bPH_2 domain-containing protein, 1.1e-17	Bacterial PH domain	S	MKSRFSQKVQASPATLRNEVLHTRNSEWAGERPAHTYKEREAQLVLRPAGSQMMPALLRLVVELAAVAAVTKYALEHHWKMPWWLPLAFALAFIARSVWVWLGIKTDYAAVDQGRITFRRGVLNRVSASVEFARIQNVLAHQAWWQRIFGTGTVLIQTTDRTIKNWTIAGVRNPHEMRERILRAALASRHYHGTSEALIGAL
70	G0D86_29950	2	DONE	A0A010SCH3_PSEFL, Uncharacterized protein, 1.9e-06	Bacterial PH domain	S	MALLVLSLISRKGSDMPAVTRKELLQLGQVFASYEKFPLSVALKEVVINGNRWWRMVVTLPDGKELDVQTALAKTKLFRRADIALDFVKDTLPGVTDVRFEFLKQEI
71	G0D86_29955	741	DONE	A4JDJ6_BURVG, Lytic transglycosylase, catalytic, 1.6e-49	PFAM Lytic transglycosylase catalytic	M	MAACILRQQWRLGASLRTAVAAVLLQVVPAHADCLDDAAAYHRVNPLLLRSIAAVESGFNPNAVNVNSNGSTDLGLMQINSWWLPRLAPYGITRSDLLDACKSAYIGAWILSQNFSKLGITWDAVGAYNAVSPAKRMRYARRVYDKLIQISQDTAGPGSVPPVTTPRARIQAALPRACSTRAAFSYPECHQQSEVTQ
72	G0D86_29960	22	DONE	A0A2N7W4U9_9BURK, Pili assembly chaperone, 2.6e-07	PFAM Lytic transglycosylase catalytic	M	MTGRAAVGRAVLLSLSTLAMSACGAPTYHAIGLQDASIPATEVVLVGDAYFKPLKSKRRSAGANDATGLEAQVPAADDGFELKAADGTLSVALKRWVEAEGGTLRWESPIEVPITADSRVPGPLTEAMSAVLHAMNDAGYPLTVAQVPGRKTWIVLDSPRDQPKKETK
73	G0D86_29965	82	DONE	A0A4Q4WI03_9PEZI, TcpQ domain-containing protein, 1.7e-25	Toxin co-regulated pilus biosynthesis protein Q	S	MSAASKSVAIAVGVLSFAAAVGAADGAAQGTSAIVHIAPYRPAAPAPAAAAATASETAAQAALEIAGAPADLGPEAVVLPATPLTTQATFALVAGQSIQTQLQSWASRAGWTVVWDVQQDWIVPNSATFPGGFESAAQQVIEALAANGADVRADLYTGNKSMVVHQAGNE
74	G0D86_29970	485	DONE	Q7WWZ1_CUPNH, Putative component of type II secretion apparatus, 3.6e-163	type IVB pilus formation outer membrane protein, R64 PilN family	NU	MAAATSLKRATIALTILATALSGCGVQQITAAQSSIANDAKTQATSKLATRPVVKVHSSSWLMGEEIRASKPQPAIYESEVVFNRSVRSLQDVADWISTRVGVRAVVDASVSAPSPMSTDRVAGAAPISAAGMPPLPPGMPTGAAVSVAPASTLATAPLDGGREYRYKGPLKGLLERVATAYGVWFTYRDGVVTFYRKETRTFDVSSLNEGGTLSGSITTQDSAANVGANGAASTSGSSGSNSGQTMTLSASVKPWDTLEATAKAIAGQGADVHADRELGVITITGTPPQCDRLERWIKELNASFSKSIAIDVSVYEVHLSNNENYGANLSLAYKSSSGHTGVSFSGASVPKVSGAASAMSLGATILSGPMAGSTAAVQALSALGNVSQVVQRSGMTQN…
75	G0D86_29975	6	DONE	A0A0F5JSN1_9BURK, Uncharacterized protein (Fragment), 1.5e-07	type IVB pilus formation outer membrane protein, R64 PilN family	NU	MQSVKHILAFTAALVAIVPAHAALAAPAASVSAAAPAAAASQAAVTVASNQPADVGESDGARLAQLQKRIAILQAQKQAAELEKAIREANGAGGTAVLPLGTPPAFGAAQHGDRQLPVARAESVGAPEVRGIDAYNGKFSATLAAAGRTEDVRVGDFFAGWRVTRITAADVTLSRAHGGRTETRVLRY
76	G0D86_29980	46	DONE	A0A494XAI1_9BURK, Uncharacterized protein, 1.3e-81	Component of type II secretion apparatus	S	MSAIQTVTLPEVRKPFVIGLVWRYEERAPSSSVLRRLAEHDGAWGVVRKSIHGVVQIGQGEPIPGRKPSEFRSLAATVADAHPQPWVGRYALGDGREWLIAVHEERGILPNGDIVGTSEQIDELMEQFGGESEWTQVSGTLDELVDLVRGARKTPPLRDFTASIWRRWTLPALGAAVAGAIGITAVLVHQHNAELEEQARIARIKAFRLQQEAKARAAKLAFPWAREASADAALNACGAAWESQDFARNGWMLSKWNCATFNGETRIEKTWRRAGGVASDAPGRLDDDGEHSVESTDGLKLPASSAGTALPAEEARRAVWTFAQRLGLTLTWEAPITPQLPGATAPSPEPQPWSTSGVTFDSVAPPWLLGASFDDVPGLRVRALSLDLQTQTWKVKAVV…
77	G0D86_29985	16620	DONE	Q7WWZ4_CUPNH, Putative traffic warden ATPase, 7.2e-129	type II secretion system protein E	NU	MNDNLIESDVAVAVDAVQARIVDTGRRSVAAAKSDPPYTNQLIHIPDPPQAIREQVLYARHFGKDFQTAAVSIGFLTSKQMLQAEKRAAERGCPVEQELVEANLMTPQEVAEVTRTSTDLFVDKSRRFDPALLTWLRDLQRVGVSPRVEYVTAERLATLREGGGDDPAEKVANDQLTLKRTRQLCLAIAEMGINDLSIYTRKQHTEIQVRYRGDIMDVVDSHLSMDRATGEAMVRCITGMAGQFDSYFKPGEVQGGQIDGAHFGDIGLDSVRFIRGPAWPDGVGGFLIARFQYSEHESTRRASGNSGRTLKLRVPAKPDGEPQFSQMGFTELQIQLLEQILWKPMGLFIVLGPTNSGKTTTIHELMKHQKRLFPATRQIAIENPTELPMPWALQLSTDD…
78	G0D86_29990	1342	DONE	Q7WWZ5_CUPNH, Putative component of type II secretion apparatus, 6.8e-63	Type II Secretion	NU	MKRAKLSWSRRRALYEIAEGLLGEAGQGDKGEKKLIDILRDYQKSLLERDTSSLFRRMWRKNRKAIAALAQIEKAVRDGRSFTAAMGQSLPSMERTILASGERSSNLSAAMRMVLELREMLFDIQWQFASSMAQPVVYIVAVYVFLVVIGAVVVPEYSSFFPAEKWTGWAAVMLGMSKLVSGPALIATVVGFLGAIFGIAWAMPRWTGWGRSFMDRYVFPFSTYQYVNGTMWVVSFAVLLKAGVADKSALSEQMQFGSPWLAARLRPIRDGIVGGKSLSRAMLDAKTDFPSYELIEAIRAREGSENFAEKIELVARKEMKKMRRRFILFSALWGLFVFLLLMGVVVVLQLGVNDLGAGSQAAVGGF
79	G0D86_29995	11	DONE	A0A4Q4X749_9PEZI, PilS domain-containing protein, 7.2e-50	Prepilin type IV pili	S	MEGILARLAVIALTVLAFAAAGVSAMSAFSRNKSAQMVMDTAHLITNARAGFAQSGNGYANFTTANGPDLINAGIIPSNMVRNGSTVVDVWGNSMSFASANNGAQGVVTFGGGGSETKAQCGDVVAGMKDYVSLAVGGTTFTASNPPDQLTASKACTDTASIVVTFQ
80	G0D86_30000	7	DONE	A0A4Q4WL89_9PEZI, Uncharacterized protein, 4.0e-21		Unknown	MGYALAPLVVLMAFAGLIYQAAGLATSVAGAGSIGLSDSNAAVVAERAITFADACMQTAIANAGLTGASVKVQLPSVIAAPVGANCRIDASASAGRVVYAWVPATPGAIAHVRDESEASEAWFITSVAGVATGVVSGAQHAVPTAIPQWNLLYQAEVRP
81	G0D86_30005	106	DONE	Q7WWZ9_CUPNH, Putative adhesin, 1.2e-68	Bacterial shufflon protein, N-terminal constant region	NU	MEAILGFLAALALSTISVGSFLGWSVEGAKNVKAAVTAGQAREFNSAAEKYVKDFASVLAQSATAGAPLIITPGMLRNAGYLNQAVSDTNAYQQTWVLQVRQPVPGQLQAIVTAEGAAIEPRQLVKIASNIYQRGGFVPYPRQMGDSTMDANTAVGTNGGWHVPMAGWRSPGSGHLVSLLTFGGAASSSNGYLYRVSVPGRPDLNEMQTALGMRGNDINNVGVLRGASGAFSGRVATSGLDPNDLPSGWGGGLRTWDIYAGGTIAAGNGGSTPVGMSSAGNMWANTFELNAGAQHCGWNQVQIRNNNQMFICNANGDWVPASNLVGNLTTTAQYSGYYNGWGVTPPTCGPGGSPWFSITPVTTGVEFANHNPPLSGAVYQMGWNGSQWVLQIYDVLADG…
82	G0D86_30010	131	DONE	A0A0J1CMC9_9BURK, Aspartate carbamoyltransferase catalytic chain, 3.2e-19		Unknown	MSVTGTTENGNLDELSQQELLRTAMSELGLTRRSLAQRIHAPLRSLNKWLLPENSADFRPMPDLGKAFVRDIIRWDRDSRKTA
83	G0D86_30015	178	DONE	A0A1Q8IM60_9BURK, SCP domain-containing protein, 1.4e-85	Cysteine-rich secretory protein family	S	MNGQGKKLSLTLMSVLIAGALAACGGGGDGGGSTGGNPSTGTGGNNGGTTPPANNSALPPQTSVPAATYPDQSATATLYAAINGYRQAMGVGLLRQDATLDVAATAHAKYEQTNLLSGALQALGHEESSTLPGFTGTWPLLRAQAAGAPTTQFVSEVVAGNFGSNGDAANALGCWSQFVNTVYHLVSVTGNTESVGVGVATPLQSTNPAYFCVLDFGTSTGLTRSPNPANSTDLNATPSEGGQQIDTNVVVTSPYDGEVNVATRMTAEAPNPAADLAQPGRPIMVRVNAAQSNKLTTTSFQLTDASGAVVPTRVLIPASAVSGSVAGAVADPNNLLPAGTAFLIPTSPLQPNTRYTVTFSGARDGSPRSKTWTFTTGAQ
84	G0D86_30020	4	DONE	A0A4P8J084_9BURK, Uncharacterized protein, 6.2e-16	Cysteine-rich secretory protein family	S	MLKTERFLNLQAWQKRKRFLSVAGLALLAAGVFAMPEFAHAASYDTGTQLAKDFVQWLFIDAGPYVFMAVLGFLVIAVSKGWVHMKAGVIAVIACFVFFCVPSAVVYLKQTAATAINNG
85	G0D86_30025	8	DONE	A0A4P8J7J1_9BURK, Mating pair formation protein, 1.2e-22	Cysteine-rich secretory protein family	S	MEPEVTEIPVGLVQPWMLWHCLAELFLGSWLLPAVIFLFWRNLWVLLLIPVFLIASYLITARDKFALAVWYESAGSAVRSRALNYWNGTKTYVP

## Sheet: F. P2Bm2011a_p1
COG	Count of COG category		A	RNA processing and modification			Category	P1Bm2009-p1	P2Bm2012a-p1
C	2		B	Chromatin Structure and dynamics			C	0.0117647	0.013986
CO	1		C	Energy production and conversion			CH	0.0117647	0
D	2		D	Cell cycle control and mitosis			CO	0	0.00699301
E	1		E	Amino Acid metabolis and transport			D	0.0117647	0.013986
EG	1		F	Nucleotide metabolism and transport			S	0.0117647	0.00699301
EH	4		G	Carbohydrate metabolism and transport			EG	0	0.00699301
F	1		H	Coenzyme metabolism			EH	0	0.027972
G	6		I	Lipid metabolism			F	0	0.00699301
I	4		J	Translation			G	0.0235294	0.041958
IQ	1		K	Transcription			I	0.0235294	0.027972
J	1		L	Replication and repair			IQ	0.0117647	0.00699301
K	8		M	Cell wall/membrane/envelop biogenesis			J	0	0.00699301
L	34		N	Cell motility			K	0.0470588	0.0559441
M	5		O	Post-translational modification, protein turnover, chaperone functions			L	0.0941176	0.237762
NU	2		P	Inorganic ion transport and metabolism			M	0.0470588	0.034965
O	8		Q	Secondary Structure			NU	0.0705882	0.013986
P	2		T	Signal Transduction			O	0	0.0559441
S	28		U	Intracellular trafficing and secretion			P	0	0.013986
U	6		Y	Nuclear structure			S	0.282353	0.195804
Unknown	26		Z	Cytoskeleton			U	0.0588235	0.041958
Grand Total	143		R	General Functional Prediction only			Unknown	0.294118	0.181818
			S	Function Unknown
			V	Defense Mechanisms
Seq Num	Query	No. hits	Status	Top Target Hit	eggNOG Annotation	COG category	sequence
1	G0D92_29610	8	DONE	A4JW07_BURVG, Uncharacterized protein, 5.3e-38		Unknown	MARMKYFNGTQELHGIHGMDREAFANAFPKARGRRYDGFTMMVGYPTDGNGGPVPVERVIEFKSNPSRHACDSRCLNAQGKVMRCECACGGQNHGRGVFSGLVQSQSA
2	G0D92_29615	59	DONE	I4YXC1_9RHIZ, Putative RNA methylase, 1.7e-65	DNA repair	J	MHEVDQLVALERRLTVDEREFVLKHYQEGARCDNSALGAFFTPQGLARDFALEVPGGCETIVDLCAGIGALAYWNEEKASRMVCVERCSEYLRVGKKVMPDAEWIHADVFGDWIKDFDSVDCIISNPPFGRRIRSDAFNGLYTGSTFEYRVIELASRIADYGVFIVPQGSAPFSYSGSQRYTPRMSRDCQKFVKETGIVMGMNCGIDTAGYGDQWHGVSPTCEVVVCDFDELARDGVLRTRLSSETLPVAQFDLFATA
3	G0D92_29620	55	DONE	A0A0H3KSH2_BURM1, Uncharacterized protein, 2.2e-70		Unknown	MVETIEIGPVPCDEACAQVGDMRYLERSRAECRAFINQIRRTLGEPPDGAGLFIKSSAHDFGTYREVVVKVTGGLSADAREAAIAYAYRCESESPTTWDDDARRELTEAGFPVSKVV
4	G0D92_29625	1488	DONE	A0A0H3KWG5_BURM1, Putative plasmid segregation protein, 0.0e+00	PFAM ParB domain protein nuclease	K	METVIAQDANVNADALPGDMPNMLRAGQREVMIPLKRLVASPYNQRKKKRDQATIVAIADNMLAVGQLQNLVVHKMPQRAKKAQEWGVDAGETRRQAFLFNVERGYMSMDDEVRCIEISEAQAILASASENDLHVPPHPADQFAAYKALADEGRSPEFIAAVFNVSPKVVAGRLKLASVSPKLFELFAADVISLEQIKALAITDDHKRQEAAWFGAKGQWNQSPSALRNVLKGEKLSFGDRMVRFVTVAAYEAAGGEVERDLFAAQDDGFIVNRELLARLFDEKIACTVESIKAEGWNWVEARPTFDYDDRNQFTQLYSTPVPLTGDEKAKYEEAQMRADELSEKIEASYDAEVGDAAYLSDEDREKLDAECNQLYAIMQEMDDRDGEFTSEQMKVSGA…
5	G0D92_29630	3	DONE	A0A160FX12_9BURK, Uncharacterized protein, 8.1e-08	PFAM ParB domain protein nuclease	K	MRETNQNEHVTPEHVAVRSAGRLRDALRTAVGATIYPSRAWDSSSRSSESDGVVVPDVRRSIEEEFASVKLADRYHIQLALEQPDTSWSFRRRAIAFFAYIVAIATAGALLWILAPHFASLVGWVVPSLEDLTDFREVVGCTAAARDWYLVKRVLVGYAAMCVLLLGGLFVCLGVRFLILKRKRRVAN
6	G0D92_29635	564	DONE	A0A0H3KRP6_BURM1, DNA primase, 0.0e+00	DNA primase	L	MYSTTMAKRSTSGQARAVERFLASVPQGKSSRQQGNIKSNASQAQRIYLAVPRRDIPKARSLGAHLDYDRRLCWIDASTDRTPFAEWIVDETVLANAGIDPEEAIADFSLAMRTFGLIPDTVRADGAWHTAKVETPAGPRNSGSYKLERVGGEWRGYIRNFKGASGPWRFQKGRLTREQRAALEAADSDRRAARAAKVIEEQREIAARALKVLVTLPEVECDAHPYLARKGVAAHGLRIASGRGMDMITLLNLEHFKSTSDEYLIVPGRDIQDRLRTVQALGPDGSKLFTKGARKTGAFHLIGARRVADLVSAPAVLLSEGYATGASIYEATGLPVVVCFDAGNLVAVAKDLVHVLPRRQPKLVCADNDQFFLETAVARIAELGSVAPETECSFKVNAG…
7	G0D92_29640	79	DONE	A0A0H3KS38_BURM1, Uncharacterized protein, 1.1e-94	DNA primase	L	MPTIRYFYELDSSQQLQARALVGDLLPEWHCYLVSARGEVEQAVPLHPIVETGRIKMSTAARAVLASLDRREMEFVIRHAIGDWSELPSTEHLANQLAIAEGGIVSSRFSLDPATWVYVTTQADRCQTHVSVGRVIPANQFPPVARLRQVTSESART
8	G0D92_29645	1202	DONE	A0A0H3KZY0_BURM1, Putative nuclease, 2.3e-125	PLD-like domain	I	MTLKLLSWTAPAVIAGWIAELAIAMAAFASPVASVATVLTTAAPEGRVTSYAFSPDGKGMDLVLYGVGSAHRSIHVLAYVMTYRPLIEALAAKARAGVDVAIAVDYGESIANDRDGYIRRGLDYLARAGAAICVVDRYRLMHDKAMILDHRSVQTGSINYTAAGAKSNSENVVIAWNDPVMAEAFEQHFRSRLAQCRPLDQVR
9	G0D92_29650	8	DONE	A0A0H3KZX8_BURM1, Uncharacterized protein, 1.5e-39		Unknown	MKSNLLRRIAAFFLGCDLNAEIRVLHRWRREEDDVRAVRVETVVNGQRKRVTLYRHAPGAWSPMPL
10	G0D92_29655	0	DONE	No matches found		Unknown	MTHIENHDAVDAHSFQFKPYGRKRVVPDRFQYPGLHMLYLELEQAIGIASHRPSAYDLACKYLRRGKWSFVGALLAEYARAFQVEDPWKEFDLVAIHARGNAALRAIAAGYLNEATSQRDEEEDLCCGGPHALRQVARRRAVVARMLRWLRAKRGEYKQMVTHWSQIGF
11	G0D92_29660	212	DONE	A0A0H3KWG0_BURM1, Uncharacterized protein, 4.0e-27		Unknown	MSLITIEQIERAINIWRARHPTPDGTNECPTLCAEARELANIYAVMIFNRETFIDAARLNASQAVALQGALDARKN
12	G0D92_29665	2	DONE	A0A0H3KRP2_BURM1, Uncharacterized protein, 5.2e-115		Unknown	MQIPCTITREHYADIDRAGRSYTLEFVHYAHAETGNRVRTKAHIIPNGAPFNREPDARESQLTDTDPARPTTRSSVYLDANENPAIRLSFGYSHQTRATTQILTVERGRVVTQWMTQEQFDAEYAESDVPPLVAAHALMNIGRTGGIDPTAHRYLLFALNAPAWRLALNAYRAVARNWIRRMTLQLY
13	G0D92_29670	1	DONE	A0A161I0I6_9BURK, Uncharacterized protein, 7.6e-07		Unknown	MIYPTRCGVKIVPAKDGLLTVSADSTVAVPPLILRDLAGSTLLEVPADGAWTIERLVGLLGSPRACECVTEAFGADVFIGKEWIGGTEV
14	G0D92_29675	8	DONE	A0A0H3KZX8_BURM1, Uncharacterized protein, 1.5e-39		Unknown	MKSNLLRRIAAFFLGCDLNAEIRVLHRWRREEDDVRAVRVETVVNGQRKRVTLYRHAPGAWSPMPL
15	G0D92_29680	2423	DONE	E5E3P6_9CAUD, ISBmu23 transposase, 2.0e-220	PFAM transposase, IS4 family protein	L	MQRQIGFAEAESAGKKRVTKRQRFLAEMEKVVPWSRLLSVIGPYYPKGERGRPPIGLERMLRIYLLQQWYGLSDEGLEDALYDSIAMRAFAGIDLARENVPDATTLLKFRRLLVEHALTRKLFDEIGIELCERGLMMKEGTLVDATIFEAAPSTKNAGKSRDPEMHQTKKGNDWYFGMKAHVGVDADSGLVHSVVTTAANEPDVSQAHALLHGHEQEAFGDAGYTGVDKREEMKGKTVKWHVALKRGKIRAMQEGPLKDLVIAVERTKAQIRARVEHPFHVVKNLFRHRKVRYKGLARNTAQLFSLFALANLVIAKNQLLSTHGSNPSCV
16	G0D92_29685	14	DONE	A0A0H3KSG2_BURM1, Uncharacterized protein, 7.9e-60		Unknown	MRGLDVRVNYALAKIKAIVDPQSDLVIASLYDAQAEGYYDYQAGVYSVPTMFADVPELVAEWEWGQQMAEECDAVSQCPDCQNDSGNPCPVHG
17	G0D92_29690	8	DONE	A0A0H3KWF7_BURM1, Uncharacterized protein, 9.8e-60		Unknown	MNQEKSGTHKPRGRRPAASLEERIAEAERLVASLKEQKKLEERQNLERNRKAILDLFKSEGVDTIPIEKWKAAMPELKTVLGVGRGATDVGSGVSEAKGAEQAA
18	G0D92_29695	2	DONE	A0A167WPR1_9BURK, Uncharacterized protein, 5.0e-22		Unknown	MTLKSVHFRVDWKEFELLEEEAKKRKLTPNAYAKLLHRDALANYDRRHEVLLDQLEALRGQYAELHTLLVKTAALSAGAVAAASIPPGMATSIPAPMREQVKGHITASVREGERISRAFDEGVFRVGGSDATAD
19	G0D92_29700	545	DONE	A0A0H3KRN8_BURM1, Type IV secretion system protein, 0.0e+00	Type IV secretory system Conjugative DNA transfer	U	MTEKVISDAGAGRALFMTRVKLTVHAASMAFFVGALPAMVLPSVWWMNTLTAHDVDLVKANILSHVVDQEVPRRWRIRDGVGENKILTVVKSDGELAQWLTPPQFRSVVPDLARPVTAFRYVAWVSVGLGAAGYYAVWRSLARLGRRARENKRVDGALDVVSAEELSKAVRREEAGPYTVLDVALPRSAPMQGIMFVGAQGTGKSLGIHDLMGQVFARGRKSVIYDHAGEYFRAYYRPGKDLFFNPALLGSVPWSMFMEMENTYDSDTLAHAFLPPKAGVVHGASAFFEDAARVLFSVMALRLRQRGAVYTRLISEAILSMPEDELELLIKNSVASSAVGGDSKGQRQGVISSIAIYLNGIAAVQDGTWTLREFYEKDDDTRLFLIGTEDTYAMFAPLF…
20	G0D92_29705	4	DONE	A0A161I3I3_9BURK, Uncharacterized protein, 1.0e-29	Type IV secretory system Conjugative DNA transfer	U	MKSLFRKWLLMVAAGAAIVSWLFSSQLWGIAADWMGRQDGATRVLSAAEIAEIRAIRYLPEDHQVTTVTVSDLRVLAHNGKAATVELQLASSKPTMLYPAIRVYLRSGSRTVRTLLYRATEYAHRDRLESEPVRLVIPLQAGETGFTATAFFDFSGV
21	G0D92_29710	87	DONE	A0A0H3KS30_BURM1, Relaxase, 1.5e-52	TIGRFAM conjugative relaxase domain protein	L	MISKEPIRSVADAARYHDKSFNKDAGKKADNYYVNEKATAHWQGRGADFLGIRGKAVTKEEFIQFLSGRMPHPDTGKIQNLANNSKGNADQ
22	G0D92_29715	2423	DONE	E5E3P6_9CAUD, ISBmu23 transposase, 2.0e-220	PFAM transposase, IS4 family protein	L	MQRQIGFAEAESAGKKRVTKRQRFLAEMEKVVPWSRLLSVIGPYYPKGERGRPPIGLERMLRIYLLQQWYGLSDEGLEDALYDSIAMRAFAGIDLARENVPDATTLLKFRRLLVEHALTRKLFDEIGIELCERGLMMKEGTLVDATIFEAAPSTKNAGKSRDPEMHQTKKGNDWYFGMKAHVGVDADSGLVHSVVTTAANEPDVSQAHALLHGHEQEAFGDAGYTGVDKREEMKGKTVKWHVALKRGKIRAMQEGPLKDLVIAVERTKAQIRARVEHPFHVVKNLFRHRKVRYKGLARNTAQLFSLFALANLVIAKNQLLSTHGSNPSCV
23	G0D92_29720	1892	DONE	A0A0H3KS30_BURM1, Relaxase, 0.0e+00	TrwC relaxase	L	MFPKGDKRRAGIDFTIAPPKSVSIAALVGKDDRVIAAHLAANARTMEWFEKHASLIRVKDENGRNRPEVAGNLLYATVLHETNRENEPQLHNHNVIVSAVYDGARHSWRSLTNDLLYTLRARGDIIYKAELAAALQHLGYQLEYAENGIDFELKGFSRDHVDTFSTRAVQVREALLKRGIDPGEASFDARRVAKLDSRAAKLEHPREILQSVWEETAKEANLDVASIVERAREAFADRQVTRRGVERTVEREPAMGQDSGPSRGAAVSVSNDARANALRAVSWAIEHLTEREQAFTLVDLEVTALKFSRGSISEIEWAIDQHVRNHMLVDRGITVGGQIQYTTHKAIDSELKLVEHILAGRGQGNVVLDAEDQFDAAVAAFEAKKTAEIGEQFKLSGEQ…
24	G0D92_29725	3977	DONE	A0A2Z6ETM5_9BURK, Il-IS_2, Transposase, 2.8e-267	Citation J Bacteriol. 2002 Dec	L	MPVNILNLPQYRVLRVEETDHDYHVTAEPVDVTAACPHCQSDRLTSWGTRQQVFKDLPMHGKRVGIYIDTKRLRCQACGKTFSQALPVLAENRMMTDRLVKWIGQQALKRTFTSLADETGVVEGTIRNIFRDYINELEQTIRFETPKWMGIDEIHIINKPRCVVSNIQNNTIVELLPNRNKDTVVRFLHHLEGKECIQYVAMDMWTPYRDAVRAVIPQADIVVDKFHVVRMANDALERVRKSLRESLTPKQRRGLMHDRFVLLKRERDLNDQERLLMDGWTKNYPALGEAYRLKEDFYGIYEAGTPEEAMRRYEAWYRAISTEIRPYFHDLIRAFNNWQPFILNYFEHPVTNAYTESLNSLIRVMNRLGRGYSFEALRAKILFTEGIHSRKQARPKFER…
25	G0D92_29730	606	DONE	A0A171KUM0_9BURK, Damage-inducible protein, 9.2e-160	Restriction endonuclease	L	MISVSLEVISKGQCFPLHWYEKATDTNPQGGFGFGGDDASLPDANGYIKRDGITDVALANFRQHYSDESITKEDIFYYVYGVLHSPEYREQYAADLKKVLPRIPYAPDFKAFSQAGRKLADLHLNYETVEPWPVQEDAKPKGDLNDLAYYRVEKMRFASLGGRNKDKSVIVFNSRITLRGIPLQAYDYVVNGKSAIEWVMERYQVSTDKDSGIKDDPNDWCREHNDPAYILNLVKRVIRVSMETNQIVCALPPIA
26	G0D92_29735	2423	DONE	E5E3P6_9CAUD, ISBmu23 transposase, 2.0e-220	PFAM transposase, IS4 family protein	L	MQRQIGFAEAESAGKKRVTKRQRFLAEMEKVVPWSRLLSVIGPYYPKGERGRPPIGLERMLRIYLLQQWYGLSDEGLEDALYDSIAMRAFAGIDLARENVPDATTLLKFRRLLVEHALTRKLFDEIGIELCERGLMMKEGTLVDATIFEAAPSTKNAGKSRDPEMHQTKKGNDWYFGMKAHVGVDADSGLVHSVVTTAANEPDVSQAHALLHGHEQEAFGDAGYTGVDKREEMKGKTVKWHVALKRGKIRAMQEGPLKDLVIAVERTKAQIRARVEHPFHVVKNLFRHRKVRYKGLARNTAQLFSLFALANLVIAKNQLLSTHGSNPSCV
27	G0D92_29745	6965	DONE	A0A1N7SR92_9BURK, Gluconolactonase, 7.5e-142	SMP-30/Gluconolaconase/LRE-like region	G	MKAFRCVLPAAALLGECPRWDEGRSLLWWVDILAPALQWFEPASGRTGAIAMPEHIGCFSLTEDGGFVAGMRSGIWLLGADGRPLRRLAANPEDVATSRFNDGRCDPQGRFWAGTIDEPKTGGAAHLYCYEDGALHAVDGGFLTSNGLAFSPDGRWLYHSDTPRFIVYRRPFEATTGMVGPREPWLRLVPTVDDRGRPDGAAVDSEGYYWSALFEGGRVIRVSPDGRVVAEYPLPARCPTMCAFGGDDLRTLYVTTARHGRPASELDALPLSGGVFAMDVDVPGLVEPRSDLTAAHEPNESSAGRNEC
28	G0D92_29750	88953	DONE	A0A2U1L2F4_ARTAN, Aldehyde dehydrogenase, conserved site-containing protein, 0.0e+00	belongs to the aldehyde dehydrogenase family	C	MKLDDPSLLRQQGFIDGMWCAADSGETIDVTDPATGETLGNVPAMAGAETRRAIEAAERAFTAWRRMTARHRAQVLRKWHDLILAHQEDLARIMTAEQGKPIAEARGEIAFAASFIEWFAEEARRTDGDVIPTPSPDRRLIVLKQPVGVCAAITPWNFPAAMITRKAGPALAAGCTMVLKPATQTPFSALALAILAERAGLPAGCLSVVTGAAEPIAQEMSGHPAVRKLTFTGSTAIGAKLMAAGAQHIQKLSLELGGNAPFIVFDDADLDAAVEGALISKYRNAGQTCVCANRLYVQDGVHDAFVEKLVARVAELKVGRGTDGDVQIGPLIDERALAKTEQLFDDAIERGAHARIGGGRVKLSGLADQFFAPAVLTGVTPEMRVAREEIFGPIAPVMR…
29	G0D92_29755	9724	DONE	A0A1H1H3X6_9BURK, Solute:Na+ symporter, SSS family, 5.3e-283	Belongs to the sodium solute symporter (SSF) (TC 2.A.21) family	E	METDLFTLASFVLFTALVGIVSYRITHRAKDVGARGYFMASGGLSGWFIAGSMMLTNLSVEQLVGLNGDAYAHNLSAMAWECTAALSTIALALFFLPRYLRGGFTTLPQFLEERYDARTRRIVSALFIVGYTLVVNPSGLYLGAITFNQIFGVQALLGLSYPATITLLVVASGVIGALYAVFGGLRGVAVSDTINGIGLLIAGLMIPVLGLVALGHGDLHSGLQQILAQAPEKLNAIGGGHDSVPFGTLFTGMIFANLFYWCTNQSIVQRTLAAKSLAEGQKGVLLSGLMKLLVPVIMLVPGVIAYHLYASQPLTRPDLAYPTLVATLLPFWAKGFFVAVLFGTVMSHFNAVLNSTATLIAYDFYKPWRPQAADAELIRVGKRASVAIAVLSLLIAPLL…
30	G0D92_29760	12863	DONE	A0A4Q4X715_9PEZI, Uncharacterized protein, 0.0e+00	Glycosyl hydrolases family 31	G	MELAYTDRSWTLRHQGKTLIEHTEAQPCCYVGIGNASVHMYRGNFDIEDYVEERVALRHAHIEPDGDALRVLLARGEHAEPDLVLTLCADAQGATIAFTYASPAINRLWCRIAAQPDEHVWGCGEQMSYFDLRGRHFPLWTSEPGVGRDKSTHLTWQADVTGKAGGDYYTTNYPQPTFVSSQRYCLHAETTAYADFDFRHEHFHELQFWAVPERIELLAADSFVALVERISARFGRQPALPDWVLEGAILGLKNGRDHATQVLELSRERGVKVSALWCEDWVGLRQTSFGKRLFWDWRWNDTRYPDAKSWVSALNASGVRFLGYVNPYLCNDGTLYEEARAAGYLATNAQGGDYLVDFGEFWCGVVDFTNPAAAQWFADRVIRREMLDAGLDGWMADFG…
31	G0D92_29765	937	DONE	A0A4Q4X715_9PEZI, Uncharacterized protein, 6.3e-122	membrane transporter protein	S	MTLAQHGLFLIAVAVATYTQNLTGFAFGLVLLGLVALMHVAPLPVAANVVTIMVLVNAAMIVRRRPQLPGVLLGATLASSLVGVALGVVLLTWLSDNAVSLMRLVLGLAILSCSVLLVLQARQRPALAPLWSFVAFGWLSGVMGGVFASAGPPMVFHMYRQPLKAHVIRETLVLLFAVNAVLRLVMVVAQGRFDHVSVLLSLEALPVMMGLTWLNRVRPPGWSPEMVRRIVFGLLLMAGASLVLPALRHGGSHRDQQAAQAAGRVAAQAFPIQSSGVTA
32	G0D92_29770	21590	DONE	A0A4Q4X715_9PEZI, Uncharacterized protein, 9.4e-288	Key enzyme in the regulation of glycerol uptake and metabolism. Catalyzes the phosphorylation of glycerol to yield sn- glycerol 3-phosphate	F	MSEPRFILALDQGTTSSRAILFGREGVPVAVAQREFAQHYPQPGWVEHDPREIWQSQLDVAHEVMRNARISAANIAAIGIANQRETTLLWDRATGAPLGPAIVWQDRRTAARCEGLAARGAGEQIRARTGLLIDPYFSATKLAWLLDSIPGARARATRGELAFGTVDSWLVWNLSGGRRHVTDLSNAARTSLLNIHTLDWDDELLALFDIPRALLPELMPSSGMFAETDAALFGAPLPVTGIGGDQQAATFGQACLEAGMAKNTYGTGLFLLMNTGEQPVASQHRMLGTVGWQFRKRTHYALEGSIFMGGAIIQWLRDGLGIIEHAPDVEALAAQCTSSEGVLLVPAFSGLGAPHWDPYARGTLLGMTRGTGRTHIARAALDAIALQTVDVLGAMEADA…
33	G0D92_29775	9420	DONE	A0A4Q4X6S3_9PEZI, Uncharacterized protein, 9.1e-273	Belongs to the FAD-dependent glycerol-3-phosphate dehydrogenase family	C	MTDLNPAPRAQLLREIDQTPVWDVVVIGGGATGLGTAVDAAARGYRTLLVEARDFAKGTSSKATKLVHGGVRYLAQGNISLVREALRERGLLARNAPHVVGKLGFVVPAYRRRDKPFYGAGLKIYDWLAGSLNLSRSHGLSAAETHALLPTLAGELQGRPLRGGTLYYDGQFDDARLAISLMRTVFDLGGIALNNAAVRAIKVDSATRQHVLAIDDVETGNRVDVRARCVINATGVWVDAIRAMVEPTVTPIVAPSQGVHLTLPARFLQSRHAILVPRTDDGRVLFVVPWHGHTIVGTTDTPRTDMPIDPHASERDIDFILATATRYLSITPTRADVLSVWAGLRPLVKGDAQAATASLSREHTLEVHPGGMITVTGGKWTTYRRMAEEVVDLAIANGL…
34	G0D92_29780	51865	DONE	A0A4Q4X6X6_9PEZI, HTH lacI-type domain-containing protein, 2.0e-192	helix_turn _helix lactose operon repressor	K	MNQATRKRRGAGRIKLLDVAELAGVSAMTVSRYFSQPSLVAEEAQKRIAAAVEQTGYVPNVFAGGLASARGKVVGMVIPNIASGVFAETVQGVTDTLRQHGYQLLLASSNYSTDEEQQAVRAFIGWSPAALILTGHRHSAATEELLANAGIPVVETWDHKPDSTHIQVGFSHTAVGRDSTQYLHGRGYRRIVFVHTGQPEDFRAMERAQGYELAMQELGLTPSTFHSPITDPLEAGKHALETLLRGRWPAEAIIFANDNLAAGALLHGLRAKIAVPDTCAVMGFGDLSIADKLVPSLTTVRPPRYEIGRIAAMRVVDSLRAEDGELSQSVVQRDNLLPYEIIEREST
35	G0D92_29785	14918	DONE	A0A4Q4X6W6_9PEZI, Uncharacterized protein, 0.0e+00	Belongs to the IlvD Edd family	EG	MDTQRKRLEELRSQRWFAPDDMRSFAHRQRLQQMGLRREEFMSRPAIAIINTWSDLSPCHAHLRERAESVKRGILQAGGMPFELPAMSLGEVMVKPTTMLYRNFLAMEVEELLRSLPIDGAVLMGGCDKTTPGLLMGALSADLPCIFVPAGPMLNDRHRGMAVGAGTHTKKFWDEYQAGNIDQTEWVALEARMTRAPGTCNTMGTASTMTSIAEAMGFTLPGATSIPAMDAAHVRMASASGARIVDMVWEDLRPSRFFSERSVANGVATYMALGGSTNAAIHLIAIAGRGGVKLTLDEIDRLGGGIPVLANVFPSGDRLMEDFYYAGGLPALLQQIGDRLNLDCVTVNGRTLGENLADARRTDEQTVRSCDDPVTDGRALAVLRGNLAPSGAVIKPSAA…
36	G0D92_29790	5685	DONE	A0A1H1H590_9BURK, 2-dehydro-3-deoxyglucarate aldolase/4-hydroxy-2-oxoheptanedioate aldolase, 1.1e-111	Belongs to the HpcH HpaI aldolase family	G	MNSFEADPALNRFKAALANGPVPVGTWLMSASASTAEALGHAGFDWLVIDMEHVPIEFSDTWQLLQAIGCTNAMPVVRLAANDPVLVKRALDMGAPTLMFPFVQTVEDARRAVAAAKYPPQGTRGYAAMHRGSRYGTWAAYGVEANRATACIVQLETPEAIARLEEIAAVPGVDAVFVGPGDLSAALGNIGNLNDAKVQDLIRSAAQRARAAGVPIGIVGPTPEMVDSFVRAGYGFVAIASDLGMMMRQANTFLAALKGRAVAGEGAGPY
37	G0D92_29795	596200	DONE	A0A2G8THM3_9BURK, Sugar ABC transporter ATP-binding protein, 4.2e-136	Part of the ABC transporter complex UgpABCE involved in sn-glycerol-3-phosphate import. Responsible for energy coupling to the transport system	P	MATVTFDNVVKAYDNGVTVLHDINLDVKNGEFVVFVGPSGCGKSTLMRMLAGLENVTQGAITIDGKRVDGLAPREREIAMVFQDYALYPHKTVFENMAFGLRLRKMPKAEIEARVKEAAEILKLGHLLDRKPRNLSGGQRQRVAMGRAIVRHAKVFLFDEPLSNLDAKLRNEMRVEIKKLHQRLGATMIYVTHDQVEAMTLADRIAVLSGGHVVQYGTPDEIYNSPRTTFVAGFTGSPPMNLLKLDLDGARGHGRGIEIAVPPDVLQRHVSNGARQITFGVRPESVIHVPDASAVPPGRCPIDARVIVTEPLGSETLCTFDVAGQPLVARLGADVRLEPGSTAALAFDPAKAHWFDAESGVSLSRRSVN
38	G0D92_29800	15637	DONE	A0A4Q4XAX5_9PEZI, Uncharacterized protein, 2.9e-222	Bacterial extracellular solute-binding protein	G	MFAKKSAAIVAAGLALASLTAHADVTIRLFAGGSGQRPDLVRKALDNYEKANPGVKVVTETGGATSEQQRQYLSTLLNAKDASLDVFMIDIVNPAQYLTAGWIAPLDPYLGPASSVMKAYLPVYAKADVVDGKIAALPAFADGMFVYYRKDLLDKYGAPQPKTWADLATAAKTIMAKEHNPALQGLSIQGAPAEGAVCTFLLPYWSQRKELTDVSGRLTLDKNAAVAGMNMWTGLMDQGVIKRNVAEVKTADTVNEFKAGHAIYAVNWGFAWNHFETDTDSTVKGKVGVMPLPAMAGGDSTTCVGGWQWAVSAFSTHKPEAAKLIRYLSSPEVAKMLAVKGSLLPVFPGTYQDPDVLAQNPWFKSAGDILTKTGRARPVTPRYSEVSDTIRTTTSAMLG…
39	G0D92_29805	69649	DONE	A0A0L6T4U4_9BURK, Sugar ABC transporter permease, 1.6e-131	ABC-type sugar transport systems, permease components	P	MNSLSSMQGRDLPVRRAGRWLDPSDRWLAVALLAPTALLLGLIVVYPIGKLLYNSFFDIRLSGGAVPAFVGLRNYGDALQDPDFWNATKNTLLITLITVPGAFLVGLPLALLANLPFRMRWPIRLALLLPWALPMAFSGLIFAWFFNTDYGIVNDLLRRLGFHGVTFLLIPGWAFVAVCLTTIWKTSSFVALILLAGLQTIPRSLYEAAEVDGATKLQQFFHITLPMLVPSIVVAMIFRTITALQTFDIPYTMLHGGPGNSTTTLAMLINTTTIDYLDVGYGSAQAAFMFVISLVVSFVYLKFVRGEAKK
40	G0D92_29810	64096	DONE	A0A0L6T6T5_9BURK, Sugar ABC transporter permease, 7.5e-127	ABC-type sugar transport system, permease component	G	MNLFSTLFSGARLRLIAGALVVVNGFFPAVWILLTSFKGEAELVQRPITYLPAAPTIANYVHAFTDQPLLLFLLNSAIVAFCSTCLAVVIASGAAYAIARLDLKFRGLILSAIIASSMFPLVTLLVPIFQIMRGLGLLNTYAALVLPYTVLSLPVCTLVLVSFFQAIPRDLESATMLDGCTRLGALCRIVFPLSAPGVFTAAILAFVNSWDEFLLALSLNSAPSFRTLPVGITMYQGEYAFPWPLIAAALVVAIVPVAAIMAIFQERVIGGLTSGGLKG
41	G0D92_29815	2646	DONE	A0A1Q8J1G5_9BURK, Uncharacterized protein, 9.4e-75	Aldose 1-epimerase	G	MATARCDAPLEVVELAAGDWRVEVCASLGGALTRVSWRGRPVLRDCGDEPVATRNVRRAACYPLVPYSNRIGGARFTFDGDTHALRANFPGEPHAMHGFGWQRAWRVVALEHDRAVLRIDHDGDADWPYACAIEQRIDVAHDALRLELVLTNVDERRAPAGVGWHPYFPLTAQTRLRTVWRDVLLGAPDRLPAEVAPVPDSWRFDDARALADVQVDHSFTGWDGDATIVETDYCLELASDGMPAAVLFRPPGSAFFAFEPVSHSNNALQFGDVAGTVPMNVLAPGESLHAAMTLNAYASEQQ
42	G0D92_29820	235002	DONE	A0A482WBI0_9CUCU, Adh short, KR, Epimerase, and/or NAD binding 10 domain containing protein, 5.1e-123	Enoyl-(Acyl carrier protein) reductase	IQ	MTNATYPSLANKAVFISGGGSGIGAALVDAFVQQRARVAFCDIDANASAALCARYPDDARPWFAQCDVRDIAAYQRVLADAAQAVGPIRVLVNNAGRDDRHALADLTPERWNDILSVNLTHHVFATQAVAPGMAASGGGSIINLGSISWLRGRPNLVGYTASKAAISGISRTLARELGEQNIRVNALLPGAVVTERQQALWRDPDADRRFIELQCLKFHVEPSHIADMALFLASDQSAAVTGQSVIVDAGLAQVSVVG
43	G0D92_29825	4358	DONE	A0A1H1H4D4_9BURK, Outer membrane protein (Porin), 2.9e-162	Gram-negative porin	M	MKIRHLKCAAAGVGLIAASASHAQSSVTLYGIVDSSIQYVKLDRNVSPTVMAASGNLQASRWGLRGSEDLGGGYRANFQLEMGFNTYTGVAGGSTLWNRGASVGLSSPYGSLDFGYMYLPIYWVFLGSDVATYGLSNPAAIMSLEHTVTLGKSGTGGFYQNAVRYRTPNFHGLTAELGYSFGSQNTSGQVADGRNLGMNVQYANGPLWVGYGVNHYQYYANTTTLTPSAQTTQVVSASYNFGPVTLGGNYLYTKRSDATNFFASAEMLNAKVPIGPGDLNIGAARRIENGGARALAYDIGYVYFLSKRTQLYGYAAYIQNNSHSTQGFGLLNSAYATVQPGFKPWAFTAGLRTSF
44	G0D92_29830	13887	DONE	A0A328ZAY0_9BURK, DeoR family transcriptional regulator, 5.1e-45	PFAM regulatory protein DeoR	K	MGVHRRLAYVVLIAMQPRHSRIVDDLRRDGSLSVDELAGRLGVTPQTVRRDLRELARDGHVVRARGLAVATQSDVTPTGRRAPREPAGLNPIERHLCRVAAARLQHGCSLMLGNGAVAEWTAAALAHRTGIRVVTNSLRVAMSLSSCALDSPGSDSGDIEVIVAGGVMRGKDAAMLGMGAQAFLRDFKVDVVIVGVDGVAPSGALLADDLESAPVLRTLVGQAREIWLVAAHTRFSDERGLATIGELGRLARIFTDVPLPPPISALCTDCVIEIHAEAIAKIRHQPSRIEDDGRRRAGRPTTKEKA
45	G0D92_29835	30214	DONE	A0A0A6QCT0_9BURK, Oxidoreductase, 3.8e-181	Oxidoreductase family, C-terminal alpha/beta domain	S	MTQQLRYAVIGAGMMGQEHMRYIALLPGATVTAIADPHAESVEAAIRLLGHGVKVFDNHRELLASDAFDVLVIATPNDTHRAILQDIFAASRSFPTLVEKPICTTLDDCRWLASAASQHRAPIWIGMEYRYMPPFRAMLEEIRNGAIGTPRMFSIREHRHPFLPKVGNWNRFSERTGGTLVEKCCHFFDLMRLVAGGDAVRVFASGAADVNHRDERYEGRVPDMIDNAYVVVEFDNGMRASLDLCMFADGSDWQEEFSVVGDQGKIECFVPGALKHWPDRGERHAELLMCPRDPKGPVRRIVPVAPHLLSLGAHHGSTYYEHLDFRQAAAGEAPVEVTVDDGVRAVVIGLAAEKSIRERRPVDIDGLTLA
46	G0D92_29840	1618	DONE	D0LT21_HALO1, Transport-associated, 6.7e-25	PFAM transport-associated	S	MTKSLAIKLATAVIALAACASALGQPGGGATAGVPPASAAMSAKANRAADRQLAKAVRQALSRTKGLSTVNVSTTVKRGVVTLRGSVPDSRQVDLAGRVASGVAGVRSVNNELE
47	G0D92_29845	6624	DONE	A0A2J6MNG0_9BURK, IS3 family transposase, 2.9e-245	transposase	L	MPISKPSHYVESIEILTEPERRRRRTAQEKIAIVQETLEPGASVSAVARRHGVNANQVFGWRKQYQEGSLAAVKAGETVVPASELAAAIKEIKELQRLLGKKTLEVEILKEAVEWGRFKKPDCALALAAGGRPMKTVCEVLGVARSAVAVKRARSSDWRDGRRARVTNDARLVEEIQAHVAHLPTYGYRRVWALLRRSREQSGAPCINVKRVYRVMREHQLLLRRPGVRRDKRRHDGRVAVDRSNTRWCSDGFEFRCDDGTPLRVTFALDCCDREAISWAATTGGHSGDVVRDVMLAAVEQRFGTTQAAQPIEWLTDNGSAYIDHRTRSFARELGLEPLTTPVRSPQSNGMAESFVKTMKHNYVAYMDKSDAPTALSRLAIAFEHYNERHPHKALKYRS…
48	G0D92_29845	6624	DONE	A0A2J6MNG0_9BURK, IS3 family transposase, 2.9e-245	transposase	L	MPISKPSHYVESIEILTEPERRRRRTAQEKIAIVQETLEPGASVSAVARRHGVNANQVFGWRKQYQEGSLAAVKAGETVVPASELAAAIKEIKELQRLLGKKTLEVEILKEAVEWGRFKKPDCALALAAGGRPMKTVCEVLGVARSAVAVKRARSSDWRDGRRARVTNDARLVEEIQAHVAHLPTYGYRRVWALLRRSREQSGAPCINVKRVYRVMREHQLLLRRPGVRRDKRRHDGRVAVDRSNTRWCSDGFEFRCDDGTPLRVTFALDCCDREAISWAATTGGHSGDVVRDVMLAAVEQRFGTTQAAQPIEWLTDNGSAYIDHRTRSFARELGLEPLTTPVRSPQSNGMAESFVKTMKHNYVAYMDKSDAPTALSRLAIAFEHYNERHPHKALKYRS…
49	G0D92_29855	7150	DONE	A4J9T2_BURVG, IstB domain protein ATP-binding protein, 1.9e-162	PFAM IstB domain protein ATP-binding protein	L	MLMQHTLTQLKALKLDGMARAFEEQSTLTASTSLSFEERVGMLVDRELAWRDTRRLERLLRAAKLKNPQACVEDIEYRQTRGLDQRIVATLAGCDWVRNAQNLILTGPTGAGKTWLACAFGQQACRQGFSVFYVRVARLFEELKIAHGDGSFTRRLAQLAKIDVLILDDWGLQDLDQAARNDLLEVLDDRVGTRSTVITSQLPLEHWHAWLQDPTLADAILDRLVHQAHKLPVKGDSMRKKTKSESADA
50	G0D92_29860	3106	DONE	T408_BURM1, Putative transposase for insertion sequence IS408, 0.0e+00	PFAM Integrase catalytic region	L	MPTPRMSMRKLKEVLRLKWACGLTHRQISRAIGISVGAVSKFAAQASQAGLDWAAAEAMSDDELDARLRPAATNAAATTTRRIEPDYTALHRELRRKGVTLQLLWEEYAEANPGQRTYRYTQFCQKYKDWAKSIKRSMRQQHRAGEKLFADFAGPTVPVLASDGGVEFEAHVFVAVLGASNYTFACATRTETMADWIGSLCDALEFIGGVPELLVPDNPKALIARPDRYEPGLGTTTQDFVNHYGTAMLPARPRKPQDKAKVEVGVQIVERWVLARLRHYRFYSLAELNKAIAELIADLNQRPFKRLEGNRREWFERLDQPVLRPLPVRRYEIATFQKCRVNIDYHVDVGGHYYSVPHSLARQEVWARITRHGVEILHGGKRVAAHARSRLKGKHTTIA…
51	G0D92_29870	26	DONE	A0A1X7FUK7_TRICW, Uncharacterized protein, 7.6e-96		Unknown	MTFPDFLEPNGTAFSNGGLFAAGQELHVFGDPFDTQDIFRLAMSASLELSGQPVVCQDLLPELSMLIAARKLSADSGTAEPMLHIDRAWRSVAEVLRKRDGALDPHERVTLNIPADVQVTLVRTCGQAALPPHAMRICVEYSPVIFARFLVARREMPLIQQSHRTTAPFKRSNQSNRARLAPDTPSMEVLIHEALLKTEQAADDRFARLPMPVRYRASGALSAWARVRAAASKSGAEFTQRLREDPISLMRSDFGTYLEWWSNGSPNLFRSPDDRARAHGTLCWQMFDACQGVLFEPTPPLHRLLDGAFVADDVPVGTIRLPADTMCIIPDSSWWGHRGGLDAIMLFRRRPGSHSGYATSDVINVLFWTDVRAESWLETGTLTIPLDDPQRTIQQFLDG…
52	G0D92_29875	142	DONE	A0A2N7WFM8_9BURK, PAAR domain-containing protein, 3.3e-50	PAAR motif	S	MRRYDIVKGDTTTVAGIVQGGDGADLIGGREQAYEHDPVWCPVCKTVGKIACAGPRISTTGPDGRQAALSDDLCVCACPTPPKLVASQSVSYIDI
53	G0D92_29880	117	DONE	A0A1X7GPN6_TRICW, Uncharacterized protein, 7.0e-126	ergosterol biosynthetic process	I	MSNPLLSKQRPWCIGRFVFDRPVASEISDQRYEYWGDRLETQHNVSSAVYHAKVGGLESDLKAKKRIDPGNRNKPTDHAWLEREISPTPTSRVFAFQQAYTEGVTLPFHTEGYIFENNTLFHTTGKIGSSGLNKFEPIYTDLYRRIKARDNWSVPTESGFCFDGGIATGSSASTEEVSQSFALMPGRPALLVIQMRDSVSKDQGRPLTKTLPELRAKMDQISSGSYRILRQGKRTVAGIDGEEVLFALKEGEITSYRFYLLAPGDPSTLAKPHTAIQLLLGASSPDAKPEEATSPVDEAGALQTWDALLNSLRLRPGAV
54	G0D92_29885	149	DONE	A0A2N7WFV6_9BURK, Uncharacterized protein, 3.0e-285	acetyltransferases and hydrolases with the alpha beta hydrolase fold	S	MSENIDESGGSSPFGDDAQEEAVRQIGRTDKDGASVGHFTLTPASDTRPKELLCDVRPIIPVIFLPGVMGSPLVHATNGDDVFFPPNTDGLLGKAGALPALIGMWFRGASSRETLYDPTTTMVTPFGPVLGGKRQKGDNDDQYVDAEEARRRGWGSVYRSSYQPMLAWLEQQLNEPKHLGKTQGVWNTGDPDGKSWTFKPLLDTEPADYGATDTGAQGRGQKITEDSEVFKHFLKYRYRVYAIGYNWLQSNEKSAKDVIEGLTVTDKKTKKTMRLMGIKEILEENHSGKAIILTHSMGGLVARMAIAMHGAADLMHGVFHNVLPATGAPLAAKRFRTGGGSEGGIDGFINGALLGSDAGEFTAVAANAPGPLELLPMPDYHNGEPWWIFSRLNGDPVMK…
55	G0D92_29890	2873	DONE	A0A2N7WFT1_9BURK, Type VI secretion system tip protein VgrG, 0.0e+00	Rhs element Vgr	M	MVLRPPTLGEQRFRELYEAVHRGLLQRNRLLRLDTPLGQNALIPLRARGQARVGRDYHWTLDVASLRDDTALLSLMHQPVTLWLQQPATPYEDPVYRPIHGFVHKVGYLGGDGGLSTYQLEFSSALVFLSGTHNEEGWLERTARDIVSDILNRYPQLQGRFRFNLDREPAVRSWCRQSETDLHFFHRLLEDEGWYYYWVHEPVRDGETPKTTLVIVDQVAALPDAKPVNFARGVGNGEAVNGFTHWAAMQTMQSLRYESSSFDYKRPKSRFQADSALASTSYVTGDGRHQAQHHIPNAPMTVYEPTAYGYPDSDSGAARARRRVQGWDARARRYFGVGSLRWLDAGSRFVLNDHPRHSEHDDADRTFLVVDARWFIENNVPIGQPLTEFPLSLRATLAE…
56	G0D92_29900	3	DONE	A0A0S4MKR1_ECHMU, Chorion class high cysteine protein 12, 2.0e-07	Rhs element Vgr	M	MSSNSYVNLKIATCLVRYADDRLIDQRFPRPTINSDKQRHLLFQDKPNRIGKMTSLTIKVVVTVVATIVFLITGAVGVKKSDPLSIVIAVFIAIPTVLFGFPVCLQALAVLIGQ
57	G0D92_29905	2423	DONE	E5E3P6_9CAUD, ISBmu23 transposase, 2.0e-220	PFAM transposase, IS4 family protein	L	MQRQIGFAEAESAGKKRVTKRQRFLAEMEKVVPWSRLLSVIGPYYPKGERGRPPIGLERMLRIYLLQQWYGLSDEGLEDALYDSIAMRAFAGIDLARENVPDATTLLKFRRLLVEHALTRKLFDEIGIELCERGLMMKEGTLVDATIFEAAPSTKNAGKSRDPEMHQTKKGNDWYFGMKAHVGVDADSGLVHSVVTTAANEPDVSQAHALLHGHEQEAFGDAGYTGVDKREEMKGKTVKWHVALKRGKIRAMQEGPLKDLVIAVERTKAQIRARVEHPFHVVKNLFRHRKVRYKGLARNTAQLFSLFALANLVIAKNQLLSTHGSNPSCV
58	G0D92_29910	99	DONE	A0A0H3KS26_BURM1, Uncharacterized protein, 2.7e-139		Unknown	MASDAHKRLVTLGERWLKREGFSVVATELVTSGTREQADVIGFRSNCSAVIEAKATRSDFLADARKPHRISGGLGVYRFYLCPPDVIRVSELPERWGLLYADRRGVREVLRPTGNGWPSFRSTIGDWPAFQHEPDLEAERGVLFSIARRRSLSRSDELYERKLQDATRRADRLARENAALAENIRRLELALYLAERGLNAGVPDAHELKSAIRRKVA
59	G0D92_29915	2	DONE	A0A167WPT2_9BURK, Uncharacterized protein, 7.8e-116		Unknown	MPRTDTFIATIAVAASTAIGSAMACASPVEFDTASAHVIVARPIDSWSGDSSAQKHSLESLRERKVSYDVILDGTRYRGSPLILQGISDNPITRGVEATLAEERITLVRNAPYLFHVLDVATFAAGAYPTFARAQAEYYRRFVERSGDPRTLATRYNIKEMIGNALTIGALFLPTGSLGVANGAQVMMNSGLAEDIGKLPRGSRAALVPVRLPDLDPAAYRQIDVRRVEFKPDTPGEIVIAYKGEKTPEAEAEALVRAIAIVAGAQTTADAVESARRADFQERVSIWDACVNEGKCQNGGQQ
60	G0D92_29920	7	DONE	A0A167WPU0_9BURK, Uncharacterized protein, 1.6e-14		Unknown	MKAKVFVKRAIFTVGIITLLASLGAAAIGYKLNVNLSKRNAEQAREISALKEDVRKLGERLSTSDAELKGLRNQGDANQAELNKLKDNVDAFATQAAACETLRRSVKGGA
61	G0D92_29925	361	DONE	A0A0H3KZW7_BURM1, Type IV secretion system protein, 1.1e-314	Type-1V conjugative transfer system mating pair stabilisation	S	MSRAPASLCLPRRTEEPPMLITRIRRLFTSLVVTVLSLPLPTTAQNYGPGACSPVPGSQTCIDTTPCKTSGTGQQICLSTATPPAGALQVPYSCWQYSYSYACTGTTVDTCGQYRSNSACGVVGSVCNDTIAETGQCDEWTYTYRCQTKAEQTGQQMNCSNGLFDNSGFPTPPNNNNSFLTGAIGLELLGEAQKYTDGNSIFAGVEESCRKGYEGIQNCCKSTPGAQSNNMVMTAAIGAAGSVAKYAGEKLIDLASPYVFDAMYTNGIFSEALTQNFTTAFSLDAANGGGTLGTQLASGGIQFGVYGFTVGFGTMTPGLFGANMQLASFGSNGYLAFNPYVFAAMVAIQVIQGLSKCSQGEQLLALHKGAGLSTFIKEECAKKALGACVQYVDTYCSFN…
62	G0D92_29930	69	DONE	A0A0H3KSF2_BURM1, Uncharacterized protein, 4.4e-289	Type-1V conjugative transfer system mating pair stabilisation	S	MKVFIVGLAFAFASTALAQNASDVNNGRTFANSIAPTSQTQIVNPAGVNASAWAGQTNMPTSVPSGFAAFSNPNTSSAALTAARGSSLTALGNQAQIDCAAFVPGNDPYQNQYCAAVNFLNNQCMQPTTGQKSVLGKTGQTISSNANCAGTFGAGQSQFGYGDQVTIDDPMFKVILGLGDSAQDALSTICTPKTVVTQPAQYENNTCVVSIDKEENVCSQYLNATITNSISQALSVESCPDGMTLQGGMCLHQVTYTPWISCPAGYIQSGANRDQCVQISNLQGTPYCPGGFGTGHTDNGTMVCVSMSSYPDPPPNVLNNMPLIDRGLCIGGSCYNPSYLPLQSCPDGYTFDGTQCTKTTTVGATYSCPNGGALQGQTCVTNDSANPTVTYSCPPGQTL…
63	G0D92_29935	2	DONE	A0A167WPW5_9BURK, Uncharacterized protein, 1.2e-53	Type-1V conjugative transfer system mating pair stabilisation	S	MRKLAITAILSLLSASLSATTLSGGPQSVFMIALENGTATAPLDSNGQYSVAISAIRERTGDNGPVVVLARRIASFKEQPRCGRVAFIVAQPSSHTAWTDMGGELNICDDGNPPLRICAAEPSKLVLPDSACADGSTPVDIPEVADAIKSATAAGGMDPREAARRVRAAATPAGAAETERLK
64	G0D92_29940	389	DONE	A0A0H3KWE8_BURM1, Uncharacterized protein, 9.1e-241	Type-1V conjugative transfer system mating pair stabilisation	S	MHINTVRVRRFALSLLVSTALTGVMVAYAQENGIEPGAVKGLAESTFDSPVFADLVNGYRAQNGSIVKSVTADVVDRAKALLPKANQLGERLRFGDHNVVSNDGETVVMWMIEAANATGEKRKALLAKLAELSARGVPEAMTFQGFASEYGLFGFPKDLGRALSLYRSAAASKYQPAIYNLAIAAGYGKLQRPDLASALMYAGQAAAIAADASYRVCGFASFLSYRQGDRVRALQYATSCWSDLAGLSRARYDARASLSERVTLLRNSISTGIDDGYALLEQVTRDAGAEPQYLACKYELVNKYRRPTGGRNLRDEAVLCYRRYTPTGTQREASIRFNTVVPGIVGFVPTEIAALEKLRASNKFHYGWSVPYLPFRQQDVDLFAPYVSHAKQ
65	G0D92_29945	21668	DONE	A0A0H3KRM4_BURM1, Twitching motility protein, 0.0e+00	type II secretion system protein E	NU	MQDVHACLPVVEGLDELTDDERRAIMMVREGGNENASVELAIRQVFVWAITTQSTDVHVSGRDRRGSIEIYLHIRTPEGFRNFRFRYPKQEGRHWETKLLQLSGTPQGASTPEIASTRFEIELPLDFAKAHGLRPFEDAPTYAVDVRVEYTKTFNGFAFICRLLDAQRAPELHELGLSYSVYRTIMRAISEPSGLILVTGPTGSGKTTLLNAILSVLNDETRAIETIENPVEIALRGNGPIRQRQVSGNITFARALRSILRSDPDVIMVGEIRDSETMEIALQAAQTGHIVLSTLHTNNSAETYTRALDLTKDKARDAYRLAETLKAVISLRRIDRYAGESVVRALTRDEQLWLEANGIDLGDSIREVVPSKHVGKVAIVEVIVTTPEVKQLLRAKRVD…
66	G0D92_29950	19	DONE	A0A0H3KS20_BURM1, Putative thiol-disulfide isomerase or thioredoxin, 5.2e-140	Required for disulfide bond formation in some periplasmic proteins. Acts by transferring its disulfide bond to other proteins and is reduced in the process	O	MTSIAWCKTPLLSLAVGLWLCGPLPAIAQVPAGMEQLKPYLQVKPVEGEEETVRVFFSPSCQFSRNYFQFFNNLEATLPRQKIFKFTPLVNKADGIQFALSFIAVQKYYPTYLRNFMEASFIGAQERGISTSNWAGIERIGHAAHVPVPVPRLVAAHATELERELRAALVRQKLLGITNTPAVSVAGTYIVTPEFTSGDAALFSQLVNGLISMAK
67	G0D92_29955	9	DONE	A0A161I3I6_9BURK, Uncharacterized protein, 3.7e-67	Required for disulfide bond formation in some periplasmic proteins. Acts by transferring its disulfide bond to other proteins and is reduced in the process	O	MLTDEQKKLISKGLSRGVPDTLIAKKLGVKHMQVYLYRTSLGIPASRVVEARYDTWIRLLESGVALETVAEMYEVKAESILNSLYRKRDFSYTEAKKRGHRSVHASFRKALGVTLKDAQEKKIETWVRLFDSGMTIDSIADLYDVKPATVRNALRKVTEAEVPAIPDMKNFDW
68	G0D92_29960	1	DONE	A0A161I0K7_9BURK, Uncharacterized protein, 1.5e-07	Required for disulfide bond formation in some periplasmic proteins. Acts by transferring its disulfide bond to other proteins and is reduced in the process	O	MKVIKEGARKFKRPLPFCGSLVEHLQKEQGCRMAFLKRAAVKLLALLKRVSADDDFREDYVARARRNSAGGDPHNGFGIGSRGPNNDWGMNGRSGW
69	G0D92_29965	5	DONE	A0A0H3KZW2_BURM1, Putative type IV secretion system protein, 0.0e+00	Required for disulfide bond formation in some periplasmic proteins. Acts by transferring its disulfide bond to other proteins and is reduced in the process	O	MAIPTLTIYSATADPTTLRAILDSVAMVCKNNLMVWGFAVMVALWRLSASTAAAALRSASGQGGAVLGNGALSAAMPFILATVLTNPMLKSTVQIESTVNGSLTEVDNVPLAISIIPVAGSVLSMDLNDTVSTAFQRASAEYPTISASANGFLNPLKALLSARTATSRLSGIDSEVKTVLASCLGPDSGVNYSNIQRLVMNAGNTGATSAQSIPVNGINPTAIGALLYQASLNSTGKVNDIGLDSTNILSCSDAAYRVADDITNALNSLEFPRVVQGAVNGLDSPRPGADYSFNSLASQYYAVSRANTLGGVFAGGTGQANAEFMNLLFSEMVQGDLSCLRAGGDTLIQCQASVLQAAEVERNNLQAAASEIPAMRYAGAFGNYLIAVIIGLGPVIVMF…
70	G0D92_29970	414	DONE	A0A0H3KSE6_BURM1, Type IV secretion system protein, 0.0e+00	Conjugative relaxosome accessory transposon protein	S	MRVKKFLLIVAMVVVPHLAFAGILADLGSMVMANSTAPGTMTTKDRVGVFMGAFTMRSPIKAVNLVTFDPPRIDAGCGGIDLYGGSFSFINSQQLIQIFRQVAADAAGLAFKAAIKSISPSLDALITEFQTLLQNLNNLAKNSCQMAHLIVDPIDNALSNAVNGDGNTGGTNSNMFTDVMGGLKSYLSDANSYFKNQSANNPKSGNPLVKKVVASGASSIMGLAGLPNVDGSSDNPSDPNSLNNMVLYALLGYNIDAAPCNSLNQAGQGIQSSRPANNTIGQVTCSGPAVMTLDDLVKGGGTGSLRPDVPLQLYRCANPNGSVFGGVDNQICTQMQVISFNYVGIEGWVNSMLFGSVDSALSVAGNSIVGQINSVNSTTFSAQQVAFMKQAGVPLAGLL…
71	G0D92_29975	297	DONE	A0A0H3KWE3_BURM1, Putative type IV secretion system protein, 3.1e-223	F plasmid transfer operon protein	CO	MHTACFDIARGRRIAQWIALALLPVSIHVVAAPATDSPRGDAYGDAFLNYQPYVTPAAPVQASAPASNPPTQTAPAPATVAETGPQKVDVAFLRKVYPVLEERAINDPTDANISAYMYTKRIILDKAQRFSQSVARVLRQDPLLDENNRVPYASTGALSVRNADYQAQQKAVEELARIGGLVAFVDSTCRFCAMQLPVLDMLKRAHKIEYLVVSLDGARPKGFNGPLISDNGLFRKLGLKLTPSIVFVPRPRAYVGADDPNRYLVVSQGFYAMDELVKQIAYAGHDTKLLSAEVMRDLNVWDRGVTTTQDLNKLRLDPNKPGSFREILQPYLLKQYQN
72	G0D92_29980	2797	DONE	A0A0H3KRM0_BURM1, Signal peptidase I, 3.5e-119	Signal peptidase, peptidase S26	U	MTTVSEIDVETPRPGERGKFAAFFFAILVLVLFFWIQPPITFGFDPQSERCLPDLHLAMMVHRQPGEVHRGDLLFWRPDGALAGFKEQYILKMVAGTPGDHLTIRAGRVFINGKQVVQGFPLAASYGRDQRAFERDEVVPPNAYFMVGVHPNSNDSRYWGYLDARKVSGYAYRLF
73	G0D92_29985	3	DONE	A0A167WQ74_9BURK, Uncharacterized protein, 4.5e-36	Signal peptidase, peptidase S26	U	MKGILSGGRVPYSVVCLLSFSVYVIGYQAGHHAAKPPVRVAIAEKGAVVLEAALNHPSATPAQMKALITDPINSVLRQYLAQGFVVVDTSRNDQGEMTVTALPADTVDITNELRKAAQLPLQKSAASEVAVSAPTVSTSAEGAKQ
74	G0D92_29990	1197	DONE	A0A0H3KS15_BURM1, Type IV secretion system protein, 0.0e+00	F pilus assembly Type-IV secretion system for plasmid transfer	U	MTATTLKVRRSPASDILNIETYTSDSNLVISKAPGAERPLIGAVYRMSPLAGGGGEFSTVVQNVFKAVPDQSVIQVTLVIHPDHDAPDTYLKGKLYGGPVVQDLIKRQADLYRRGLASGELPDLPGINKRTVYVSLAVPHRKADDEAVEKSASLQQEFFTNMRGCGFHDVVQLNINQLVGVYRQITNIYEPATVPELDPTLDLRYQVFGPDQTFDFRDPHVGEINGNTYCTTVTVKKYPERPFHGIMNLLSGAPFNSGSVREGGGQRIEGPCIITTTVRVANQRREWTRVESAIRSRRQHQPLPIKLGVEDTPRVLADLEEIKRQCAEDGTKFVYVSTNAFLFGRDRDEAVRAGASVKGTLDKLGFDGRDVVATGLVRLAQTLPLNFSNTIADDLAGEA…
75	G0D92_29995	3	DONE	A0A161I3J2_9BURK, Uncharacterized protein, 3.2e-35	F pilus assembly Type-IV secretion system for plasmid transfer	U	MKQKAAATLTATPTWSPKAAMVMAVGMGIMLISIGALNGGTALTGSAWDSIQTTIKEMLSSTYVMFAILLTFLVTIWQLAHGQGYRNLAVVLGILATALIGPSIVQTVATANGPAPASSNTAPDYGLAH
76	G0D92_30000	17691	DONE	A0A3N6MMH6_9BURK, IS3 family transposase, 3.5e-251	transposase	L	MFKVPHQVYTAEFKEAAVQRVKDGQGISAVARELGMSMQTLRNWLKASEAGKLNGPGAKVVTAEQMELSRLRAENKRLQMELEIGKKSGGVLREGPPVKFAWIDTQCRHYPLSALCEVLGVSVNGYRAWKRGGTPERQRLTDAQLLTLIRTIHAKVKGAYGSPRMTDEVRSRGFPASKARVERLMSANGIRARHKRRYRVTTDSGHKLPVAPNVLNREFSPAEPNRVFTSDITYIWTDEGWLYLAVTLDLFNREVVGWSVKPRMTADLVTDALTMAWFRRRPAPNALHHSDRGSQYASHEFQRKLASYGMRCSMSRKGNCWDNAPTESFFNSLKNERVHGTRYRTHREAVADLFEYIEVFYNRSRRHSSLGFMSPTQFMQDWLAAQRTKDTAA
77	G0D92_30000	17691	DONE	A0A3N6MMH6_9BURK, IS3 family transposase, 3.5e-251	transposase	L	MFKVPHQVYTAEFKEAAVQRVKDGQGISAVARELGMSMQTLRNWLKASEAGKLNGPGAKVVTAEQMELSRLRAENKRLQMELEIGKKSGGVLREGPPVKFAWIDTQCRHYPLSALCEVLGVSVNGYRAWKRGGTPERQRLTDAQLLTLIRTIHAKVKGAYGSPRMTDEVRSRGFPASKARVERLMSANGIRARHKRRYRVTTDSGHKLPVAPNVLNREFSPAEPNRVFTSDITYIWTDEGWLYLAVTLDLFNREVVGWSVKPRMTADLVTDALTMAWFRRRPAPNALHHSDRGSQYASHEFQRKLASYGMRCSMSRKGNCWDNAPTESFFNSLKNERVHGTRYRTHREAVADLFEYIEVFYNRSRRHSSLGFMSPTQFMQDWLAAQRTKDTAA
78	G0D92_30005	5	DONE	A0A0H3KZV6_BURM1, Uncharacterized protein, 1.8e-151	transposase	L	MNRSSRNLGMMILPAIAVSLAACSSAFNPIGSNTYDCNRKQDPTSIYCHSFRAVEASTNGRLPDSRFDTELKFSEYDKATDIAPPNRRDLTAPPLLTAGGQPVQLGSGGAASQPAPADATPLHAEMPVRMGPVIQRTWIKRFVDENDMWTSDLTVLKEIAPSRWTGFDGGNPARAAGGVYPHKVADTPQDPSAGAVASAQSAPPAAAPPTTNDFIQPGGPAPGGENPAGIPMPMSMPQ
79	G0D92_30010	403	DONE	A0A0H3KSE3_BURM1, Type IV secretion system protein, 3.9e-292	translation initiation factor activity	NU	MAMQFKWLEDRKQEWRDMEPKFRYLLVTVAVTGTAFILYQHFTRAPKADTAGAVAQGVVAPAAGLPPQPAQPAAAPQGFAGTVGILPTSNRNQGLEDLAAQVGSLQQQVVTLTKAVSDGKAGGAPDASKLTTTWTSASAPSASTPTPSDGSNNSPLGKDLPDAVNFDQPGNRPSSASGSIAGTAAADPAAFAAARPAEPPAPARPTLVVDKPAPSTASAGNPKPDPTFPIYSGIEAVMLSGFNARQGGSNGGPAGAVTKAIDVGAPFVSRVKGATIMPNSWKSSDLENCFIGGSATAVLSAERAYVISDKISCVFKNGEIYEGDIVAYGLDVDGNLGLAGKVVNKQGSMLMQAALTGMAAGLGSALAPTAVSSYNSNVSAGSTGAYTYPSPSFLLGTSV…
80	G0D92_30015	74	DONE	A0A0H3KWD7_BURM1, Type IV secretion system protein, 3.3e-204	TraK protein	S	MDQSSTEEVKPMKTRYLSALMAVYFGSTLSTVAFAQGASASVDFGVATPPAIESAATTTTKPKPKLHGHVKRTRDPLKVDASIAVKNTPQKEIVLPGVLTVPGEGIGVPDPSNVQKVSWTNTGNKTVYLSADEPNRILLPFKNAYIVHTSDVQVDKREQSNNVYVYWTNAPSQARHLYIEPPDGGSALGLAIVPKKIPAQTILVTDDTGIVSGRRPKSSPGSEYTSHIQDLMAAIALGKAPDGFSQVDIQLPPIAMNGLSATVDTRYSSQEGDLYVYTVRNPTQSRAVLREEEFDGPEVIAVSIYPKPVLLPGEKTRVIVMARKREEQ
81	G0D92_30020	44	DONE	A0A0H3KRL6_BURM1, Type IV secretion system protein, 7.2e-129	TraK protein	S	MNRTARDKSIAEYKQLNRYLSIGMGCLGIAVLLLSLRVIFQNVIVQMQVPGMPDGAKIERNGMDVGAMQAYAFAVTNALASVNPSNGESTKRFVQPFLSPAAYTKVSLAIDQKIETLKSQRELGSYYFVLKRFDADEKLGRVFVQGDVHTVNAAKDTGEPWVFEYPVRFGNYRMTMDDVIAYPGDKAHTSEWIKAQQKK
82	G0D92_30025	3	DONE	A0A161I8R4_9BURK, Uncharacterized protein, 1.6e-39	TraK protein	S	MSIKFRIPRYGGAGPALFGVQFKDTYILILSLLIAAVAGKFYGTPAYLGIPFAGYHINKKYIEWCNERLEGFARVALFRLGLKGYGRFKSQKTLYIGDATVINPRNRHLIESILDPSSKEKGKLE
83	G0D92_30030	2	DONE	A0A167WQB3_9BURK, Uncharacterized protein, 4.4e-40	TraK protein	S	MKTPVLILALASLVASSAYAVPSTNGVAFDVHGPYVDGGAIVESPQGGSYVYSNQLPDDGRRPQRFMLGKAPRQNYDLFSEKEEAALWNTRESMLAAERTRLARHSRHTASRGKARSGSILNWPKVIVVGEKTCVPTTAFATSADWQKHLVCWDKGSRHVD
84	G0D92_30035	76	DONE	A0A0H3KS08_BURM1, Type IV secretion system protein, 1.2e-102	TraK protein	S	MNRLIVALALFAAAPVHAEPSLSETIAAPWNTYIFVSSRMPLQSIIEVTREASRAHAVIVLTGFAGEESTLTSTQRYAADINRACCTTQPARWIVDPVLTRRYGVTAAPSFVIAHGASENPGEFSKVAGDMSLSQALKFFAQNSRLPSARDYASKLYYATYGTKY
85	G0D92_30040	407	DONE	A0A0H3KZV1_BURM1, Type IV secretion system protein, 2.1e-234	TraU protein	S	MRLWASVVLALCLSGNANAQALCNGSFPNLITDVCYDCIFPISIMGGFINMGVSGDDYDTGASHFPVCVCANNLAVGTPVSFWEPRYMVDTTTKPGCMPLLGGIDIKTPYNAAEYGAENVTNAAISGKRKAAFMQVNEYVNPIMSALGVVVNNPCLDNRSFDVPFLSWADPTWNDDALSLMLTPYAYPFAGIPSIAAELPDAISATFGFPMEILFWVAGAWGPMYPLNGNVAIANTPEQVSHLMIARLFAKLHAAGAAQATAGNDALQSCGALGVPQLVMDKRQYKTNRVFPFPDNKCTPIGRPLAFQEIGAARPQDKDYGYIIFQRKDCCATKTIQ
86	G0D92_30045	269	DONE	A0A0H3KSD6_BURM1, Putative type IV secretion system protein, 1.8e-143	TIGRFAM Type-F conjugative transfer system protein TraW	S	MNRIPKFLIGLAASLQLSISYAEDLGTKAQTYPLDRDAAEQIKDIFRRKQQSGELDAFWKNYRDRTIESIKNPPSLGIATSYGVRTELRELRFQIPQDYRDHTGKVIVRRGTVVEPLKVMPLTNGLLFIDGTDARQVEYAIRRSQSERLKIVLTAGSPYALRVKYAKVPWHGGTGVPFYFDQRRMIISTLSKLYNIQINSVPAAIFQQGDRLAVQFGMEGAN
87	G0D92_30050	2222	DONE	A0A0H3KWD3_BURM1, Putative transglycosylase, 7.2e-96	lytic transglycosylase activity	M	MNACFENAARKRHISVDLLRAIGHVESRFRPWVTNAQSGAIGVMQIMPVHLKWLRKYGIEREDLYDGCTNIDVGAFVLADMIRMFGPTWRAVGAYGAGIAANKEQARKEYATLVQASLEKLKRSGSPALPPVRAQLITTPAAPSRPKMVVD
88	G0D92_30055	3	DONE	A0A167WQI6_9BURK, Uncharacterized protein, 7.0e-16	lytic transglycosylase activity	M	MTEKFLAWLAVHGRHTTIHVAVVALLGTAAFIILTASDLGPMGPLVIALAFYMVVAAVTAEVALGITVVGRSIARRALRRAK
89	G0D92_30060	2120	DONE	A0A0H3KRL1_BURM1, Thiol:disulfide interchange protein, 1.3e-170	Required for disulfide bond formation in some periplasmic proteins. Acts by transferring its disulfide bond to other proteins and is reduced in the process	O	MRRLAKLTISMICASIATLAHAGFPEELTKRFPAAQGAKIERAFPGFWSVAKGSDVFFVRDDLSILISGEVVDLNQHRSLTQSVRDANPPRIDVAQLNLKDAIKFGNGSRRLFIFSDPDCPYCRKLEGTLTKLQDVTIFIFPFPLAGHENAAEIAEGIWCQKDRAAAWRAYQDLTLTTREPELLSAWQDYLRQHNQPARPTCANPIARNLEFGRQWNIAGTPALVFEDGTLIPGLVPAARIEAQLAKSHSNLAASK
90	G0D92_30065	3	DONE	A0A161I0M6_9BURK, Uncharacterized protein, 1.4e-35	Required for disulfide bond formation in some periplasmic proteins. Acts by transferring its disulfide bond to other proteins and is reduced in the process	O	MKAIVEQDLKEAAIAGTIKDFIIEEVEGGFILLTIFARSNVEHVLYTQRKRARTWVNVNSLLEFIVQYKPELPEVRVRLIRRSNN
91	G0D92_30070	4	DONE	A0A0H3KS02_BURM1, Uncharacterized protein, 2.3e-69	Required for disulfide bond formation in some periplasmic proteins. Acts by transferring its disulfide bond to other proteins and is reduced in the process	O	MRIDHCKSVLSRYRTPSLLGVVATLQILDWHSTLTAPHTRGETNRLINWLVQWVSFESAVSTFKLLCLAMLLYGFLFWRKHKGLYETEFALALGVVAIVYGGVVFNNYVA
92	G0D92_30080	9	DONE	A0A0H3KWA3_BURM1, Zeta_toxin domain-containing protein, 1.4e-187		Unknown	MVLKSGELPRDAVMVFEGQMSNFETSRAKIQQVLDAGYRAHIIVVHARVENALDNTLQRFYEEGRGSSIATIANIVGRLPESLEQLNSVFGPNLLLDVVDVRDRANPVQLQGFENIEVLKSEGNYEHIQRRLQQRVEDQREFGRIDEDAYRQALGLAPRDRVGLDRAGHDWDQGNARERAGAERSGGQTLLTAPPSRSHITHVPPGLRITESTSLGPDVVVQGKVIDVSDKQVLVQTSRTDAVRFSKDELSGNVYQGQNVQLNFQPNELTRTTERAKEIKQAGVNEKARGIADT
93	G0D92_30085	193	DONE	A0A0H3KRH7_BURM1, Uncharacterized protein, 1.2e-277	Protein of unknown function (DUF1173)	S	MVRFEIDGKNYSEDDPGLQGALARIHGSAIRPLCLCVDPKPGIPMYVSKVHGQYLIKRMPDSGPLHSAEKNCPSYEAPAQLSGLGEVMGHAIKEDVDDGTTSLRLDFALNKIAGRAPPTPTDSEQDSVKGETSKLTIRSLLHYLWDEARLTHWHPGMEGRRSWATVHKYLLRAAQGKFTKGMHLPSTLYVPEPFYVDRKHEIEQRRSALLAAAHKPGRGGQRLFIAIGEIKAVTAARYGHKIELKHAPGFFFMMSADLNKRLKVFEAEKSLWNAYPDIHLIMIATFSVDVAGVAELEEMALMTVNEQWIPFSTVEEKSFLETLVSDRRRFVKGLRYNLPSTRPLASVVLNDTEGKHTAVYMVPGNASEAYKVALAELLADERMNHLQWESGNAMPVLPP…
94	G0D92_30090	436	DONE	A0A0H3KZR4_BURM1, Phospholipase/lecithinase/hemolysin-like protein, 2.2e-247	GDSL-like Lipase/Acylhydrolase	I	MKRNETTPCSTTSIKRLTVAIVAASMLSTLAACGGGGGDSGAAAGTPSNNSQTNAKLQVVAFGDELSDVGTYSPKILLGFGGGKYTTNPGDVWAQKVAASYGGTLSPAYQGGFGLPLAAANGLGYAQGGARVQESIGIGHAAEGTPDADYAQATTTPVTQQLQNYLQAHQSFNSGQLVLINGGMNDILALAPSLQSAVATDVAGGMDPAIAVQKEGGAVLAPIAQALASTVQQIVAAGATRVVLVNVPDLGQTPYAVRSGAAAQQLLSGLSTVYNTFLAQSVQSLGIPASKLIVVDLAGWQDGVLGSYKSNGFAVGNTGTACNIDAMIGNAAKAGVANPQAFGSALFCSPQTYVTEGADQSYMYADLFNPSSHLHALFADQVQQQLKASGMTN
95	G0D92_30095	2	DONE	A0A1D9HC44_9BURK, Uncharacterized protein, 4.3e-12	GDSL-like Lipase/Acylhydrolase	I	MMEAAGLLTIAPSWKAGTLEGEINALAFFVAGAATTFLLLARTRPGTSHVTQGLRYLFALMGGSAANFLLTWTAWASGFAVSNGTIKRGIMGENYWLGPTMLAYATILWLAYRAALHRERAFNDGPVNRM
96	G0D92_30100	4	DONE	A0A1R3U9Y6_9RHIZ, Uncharacterized protein, 2.9e-23	PFAM Uncharacterised protein family UPF0150	S	MAATRWTNGNTTQNAQGLIDAINDPNIVTVTLFASPISKDPSFSDSDGPDTNLPLLSALTHSNSGNTTVFDGVFLTAARQSRYFEVRDVLDAAIASGKVYFGASRAPFTSALTPLDATRSLSAVAPVEKLTSSSRPRFFRLLSGVTEATLAAL
97	G0D92_30105	2	DONE	A0A0H3KSA1_BURM1, Uncharacterized protein, 6.1e-108	PFAM Uncharacterised protein family UPF0150	S	MNAVSLDLVGACLPLALAIGYLPRLVRSLDAWTWMLLVGSLGISATFSFCDSKAVHVVPGIYLLCFVTWLRRGRGQCRRVPAAGIFSATIITIFPGDLYGALTCHAIGIARIGGGGHLDALLLTPLLLSTMHAAVYYFCELDEHRRVPVGSFLRRQFSLFEYSVRSR
98	G0D92_30110	88	DONE	A0A167WR54_9BURK, Uncharacterized protein, 2.2e-30		Unknown	MAALEIIESLAKGIDPRTGEILSEHGPFNDPSVIRALFEAANALRTAGATSERNVVGKPKPTNAGRAWPLEEDVRLLADFDAGVTPQELARKHGRSTGAIKSRLVKHGRIER
99	G0D92_30115	6385	DONE	E1TG13_BURSG, Mutator family transposase, 8.1e-280	PFAM transposase mutator type	L	MPRKPKAQPAALPAIPAELLEQFGNGPMTAEAINAATLALKKALIERALGGEMNHHLGYPPGAAKPANATNQRNGKGAKTVLTEDGPIRIEVPRDRDGSFEPILIPKHERRFTGFDDKIVAMYARGMTVREIQGFLLEQYGTEVSPDFISSVTDEVMAEVTAWQARPLEPMYPVVFFDALRVKIREDAVVRNKAVYLALGVLPDGTREILGLWIENTEGAKFWMKVFNDLKTRGVHDILIAVTDGLKGMPEALAAVFPATTLQTCIVHLIRNSLDYASWKDRRGLAAAIKPIYAAPSAEAAQAALDAFADGPWGQKFPTVSSAWRNAWDRVIPFFAFPPGVRKIIYTTNAIENINSQLRKIIKTRGHFPSDEAATKLIWLALRNITANWGSAAHDWKTA…
10	G0D92_30120	41	DONE	A0A0H3KRH2_BURM1, Putative twin-arginine translocation pathway signal protein, 3.7e-254		Unknown	MKNISPESGQALPRRLPYPSSRLFGLLLAVLSTGTSLWISVVAGEERGGSSIERGVWAAIGLVLLVAAHLIPAVTRGTAARIRLPALLLWAVCMVITGYGHATFFLAAQRHAGDVRATTVHRSSQLAEIRQPDGRSLAAIARDQAHVRQQLAVARNMRCLNRCEQQTIRRETLAAQLAALDVEAGEARRREEAADHIRSAIERQQAREEQARIDPVTAQAAQLVNASRETIDLMVALVHGAVLECVACLGWLLALHPGRRYAESDLQTLAALNAGVTDPSNVGGTNSLFPQQKLHTTAEQGKATVTPRRSIGAAGNVSPREALSRQIVDSDFFRLSHAIAEGRLRPTVKDIRGFLRCSQDKAMRMRRRLLAVIEGGPSIPPTAAARVRAEQRPRLVHSS…
10	G0D92_30125	172	DONE	C5AMY7_BURGB, TrfA family protein, 5.3e-184	TrfA protein	L	MANSIVDHVKAIAARASSAGAETQSHPTQIPLWPPNVRGMPNALARSALFNVNKSNAPRSRMEKALIASVDGVEITFSGEELRQDDADVFLEVLHLARDTQLNEKVEFTGYSVLKSLGWGTSVKCYDRLVTTLERLQAGQVKVRFSGNKKGFVGSLIRKFLWKEGTETGTDGKTRWVAYVEPEIVALFSDDDYTRLAREQRQRLRYELSKWLHTYYHTHAVPYAHSVRFLHRQCGSQTKELFHFRANLKKALDELVKEGFLVSWTIDKNDLVHVVRASARGAIAA
10	G0D92_30130	7461	DONE	A0A0H3KSQ5_BURM1, ParB family partition protein, 8.8e-201	Belongs to the ParB family	K	MATFRKKAVDIERVAAVEDAASSAPIVGDPRLAPTMPSVSQRESGAVGSSQDPRKYEVGHVYEIPIGKIRSNSVNPRAIYTASAVSEMAESLLARGQGQAAIGYVNDDAEIVLIDGERRLRGARTAGLSTLRIEIRPKPGSERELYEEARAANVERKDQSPLDDAIKWKELIARKIYPTQAALAKALNLGEDHVSRTLSLAQLPNKLVQAAAEHPELLSLKMLNAIREFWEVKGDDETLELISEAAKNGLGYRDVAARRKAAAKGPVRRPRSTREQLSFRGAKGEFKSFEEDGRIELKLKGLAPDVAAEISEKILALFPKE
10	G0D92_30135	4445	DONE	A0A0H3KWN9_BURM1, Chromosome partitioning protein, 4.3e-141	VirC1 protein	D	MVITIGAEKGGVAKTRLATHIAALAASEGVDVVLLDTDKQGSAMSWSRIRNEEGVTPSIPVLALPANPARELANLANKYTLVVVDIGAQNYRTMLECALLSDLVLVPCGPDQQEVESTLNVFATLKDMGPRHESGEIPAYVVLTRVSPIEGSKATAELRSYFKSEDIRLFDSQIPQREAWRATGKTGRAVHELKGRDRSKKAIDEMEAVYREIIKRINGGEEE
10	G0D92_30145	547	DONE	A0A0H3KRW6_BURM1, SpoVT/AbrB domain protein, 7.0e-48	SpoVT AbrB	S	MPTHDTRHARLFRNGRSQAVRIPREFELPVSEVTIHREGRRLIIEPVEAPSLRELFAQWAPLDETFPDIENLPAEPVDIE
10	G0D92_30150	2538	DONE	A0A0H3KSC2_BURM1, PilT protein-like protein, 1.7e-82	Toxic component of a toxin-antitoxin (TA) module. An RNase	S	MSLYLLDTNILSNVIRDPRGACASRIGETRPEQVCTSIVVAAELRYGVCKRGSSALAQRVEQLLASLTVLPLQSDADQCYGRLRADLERQGQLIGANDMLIAAHAMAVDAVLVTDNTAEFTRVTGLAVENWLRPA
10	G0D92_30155	1	DONE	Q0KBY4_CUPNH, Uncharacterized protein, 0.0004	Toxic component of a toxin-antitoxin (TA) module. An RNase	S	MTSFAASNHQDICRCVGGPLHRDGLSPYGGSAGLLFRLTHDFAGEPARQALYERRPLTRQTDAGPETRDFLVLMSVTDQDGKQVDAGLSDDQALALTLDAPALFWK
10	G0D92_30160	4	DONE	A0A0H3L064_BURM1, Uncharacterized protein, 1.2e-107	Toxic component of a toxin-antitoxin (TA) module. An RNase	S	MLLHRSDGSVELSPSGEPRLPDVTLVERPGAKERAPTFLATVRATGLYELAARKDGFATAEDALAWATAFEFAKRRSGSVTWYALAADASHWHAVIGTTVAEIVGYELAGSATYAVKRRMKLGKQAVEFAITDLSYGDEPKSIVSFEQASAIALTMPDYVMELMRVAADVAPPSGPVE
10	G0D92_30170	1	DONE	A0A0K9K0D3_9BURK, Uncharacterized protein, 4.3e-14	Toxic component of a toxin-antitoxin (TA) module. An RNase	S	MSELRASRRCWSIEHWPEPLRILYHALLGGLLIVIASTFEAAGDAWRKAAQHGDTAARAARAWVRAAVGHHDALSALEHAATGAGCALVGFGILQVGYAVLVSGRDQSVEPFAEPFAAWEWAVFSLGAAALSYGVGSVMYPGTRVLMGVITAAYVLVPLIYRQQVARAALAAPQWFTAVAGAGFWLFLDVMWKIYHAPRVHEAPAMVAVHLGLGLAGLMGVSWGLGWIARRTAWLHPTPTGGQ
10	G0D92_30175	15564	DONE	A0A0H3KRW4_BURM1, Tyrosine recombinase, 0.0e+00	Belongs to the 'phage' integrase family	L	MRASPARATLRLTPGHFALYRAYLEGLDEATLHAHYGVPGTDVRVTRRTIATLRDTLTIAARRARDVDAAHLLRLKPGSLPRDAHGGAAAGREVPTLEAFRAEVDPDAFYSERELVALYVETYPPASSPALDRKIARNRRLRDRQDAALARMEASLVEAPRPDHTLDGWFGSRVVARLEAAGITTFAELLALMRTRRQRWYRAVPRLGAIGAQRITDFIAQHPDTLGYLSPLAVTPRRQLAVGHPALQPLPGAAADVAPLEALRVPAALDGSAGLNRAPVPAHQTELNTDLQAVHAWIATRGARSDATRRAYRREAERLLLWAIVTKGKPLSSLNTMDCAEYLDVFLRDPQPAARWIGRSRVERFDPAWRPFVGPLSERSRDTARRILNAMGEWLVAQQ…
11	G0D92_30180	0	DONE	No matches found	Belongs to the 'phage' integrase family	L	MDSFCKKITTPDGTVLSGAAAREYRLSLYDDGVDEVIANVHAETDARNARRHAQYVIEKAAASTKRINRTRTGEKVN
11	G0D92_30185	4	DONE	A0A2U8VT39_9RHIZ, Uncharacterized protein, 9.3e-52	Belongs to the 'phage' integrase family	L	MTTSEPDKFWLHVPFEMNGGTLANAHGATVTLLGHRATLHAMPALGESRESPRHWIHWLMFEPMTEQDAQTLVASLRARVPALSVYAGAASDVVLTLPTSNVRKALVAGNGRAVYSASEIALVPVNQSPSPSWVSGYGFTSYTEHLLVELNSCAGVTDDRLLAALELWAAASYEHLPRTKFLTYLTILDSLSVQAVRREATVNWIDAKIREAESLQDPGIAGALENLKRESHTAALKALVARAADFRGLTNKERKERIKSAGELYRIRSKLSHQGSSNLIDLPKARELVAFVLRAAIEKPAILDAEPPTKAQPRRRCRRRRGECAPGAGMRSRSHTRVR
11	G0D92_30190	0	DONE	No matches found	Belongs to the 'phage' integrase family	L	MRKKFIASTLVALALAAGAVCNAIAVPSTQFTQAFSAAEYQALAVEQRQTYVAGALDTVRIFAPSAELRSFYNVCLTRTTLAQVTAVVDARASHPEPIDQGLMPLIVNNAVAAECNRSGFRY
11	G0D92_30195	652	DONE	A0A0H3L059_BURM1, Putative DNA-binding protein, 2.5e-121	Helix-turn-helix domain	K	MPRSIPITSERYRRLRVQLATMRIRAGLTQTELAKRLHIDQSNLSKIERGERYVDFLTYVDWCRACGVSPATSMRKFLEQDDSPRRPADTSIPKSARSQPTKHGPRRDQQHSPHRVPPVKVVSSISQQEFLRFAKATLGMTWDQLAAAAEINARALKTYRMPDTSKDFRPLPMLARAAIEKLLDGHSA
11	G0D92_30200	6	DONE	A0A0H3KSP5_BURM1, Uncharacterized protein, 1.8e-80		Unknown	MLTVNVSNNKMKELRGPAVCQRRKKSNQKKMENQMSSTVQSRIYRLLVDLIPELGVSASRTRFAPPRVPGDMAVHCTIDDGVDGHLEIEIAQDIAGDHRRSQSRICFDVDLMRGTACVTQLEQGGYFSVASGRVNVYAANWLAVFHTLGRSFQPIEALACA
11	G0D92_30205	17691	DONE	A0A0H3KWM8_BURM1, Partitioning protein, 1.7e-179	AAA domain	D	MVAMKKISIVNGKGGTGKTTIVRHLVYTAIERGIRVLVVDLDPQGNLTRSMLYRKLTAKSGPSVMGAALTWEHLGLPDVTENSSAHLLYQGKRDVNPMRIVDGAAMIGATPELEDVMTWPLESAAKARESLDALADQFDLCVIDTAPTMSNLVLGGMICADYVVIPTDLGIDSMSGLLSTSEKLELVKREWNPDLELVGVLLNKVNLRRADDQSMRTTVRNAFDDAVLEHELRDRAGVRLTSFHPVWARRRGESDRLAAEEMHAVCDSILERIGLSVSNA
11	G0D92_30210	2771	DONE	A0A0H3KRW0_BURM1, Putative plasmid segregation protein, 4.6e-288	ParB-like nuclease domain	K	MQQATSGKFASISALTRAASAASRAAEIEQATGAVTRFIAVNKVRIKPQVRDDFADVQAFAERLRAIGHVHTPILVRAISDSDEYELIAGERRIRGSLLNDWPEIQAKIFPAGTSDLAIRMYQVSENIDRKQLSVRETAIGLATDVELYGREQAASIWAAPSGKERSASWVSKHLRFLRYGPTTRALFDEDMFDDVEAANKMADIEACSAATAHEIATDMRAGKKFGRLTLDARLNLLKQVATPTVKDAVDETAAMARSSAPAEAAGSTASHSIGDGQQPSPGRVFEGQAAHGAEHDADVPNMADARRAPSPAASPEGLRQVPKAKRLHAAAADPSETSVWRVEEIYEIGTGSVERIRRLHADLSAAGVRAEDIEWRLWVCFVDLAASALAGMPTETAG…
11	G0D92_30215	16	DONE	A0A0H3KSB2_BURM1, KORA domain-containing protein, 6.9e-70	ParB-like nuclease domain	K	MRKHAREFGTRPFDEATRDIARAVIVDGRPAADVASEFGVSRQRVSQLVKRYYESLTNSELRSAEVIVWLKQEFEVPSPLVEPLARFLAKVQRSKDTNKVQSAVSALIKHLGTQTSKLE
11	G0D92_30220	1140	DONE	A0A0H3L053_BURM1, Replication initiation protein, 5.1e-251	Replication initiator protein A	L	MSTVNSENSYSLRGAGAAQLPMGARPPLARSQGAEQSENSADGDDVVRLDEGEFDPEQLELFFGEQLDLSWKPREDLHSLEFPLFSLQKGKDTRVRVYRNGEQIVRIIPSGVGAANIFDKDLLVYAATLICKAADSDIPVSRRIRFKVRDFLKYTRRSTGGASYERIVDSCRRLKGTIIETNFDTTRPGANEAGIHETLRGYGLIQEYSVITYTANRKGALEVELVLSSWTYDLLLSRRILTLHPGYFDLGQGLERRLYDLAKKHCGDKLWFKIGLEKLYGKSGSAQALKYFRRDLIAAMKADKLPEFHIALDDDKAMVVFFRCDRDNRRQDEQLTASIHRELLAKKLSKWYYALRRWDSDARDVGQLELIAGT
11	G0D92_30225	2423	DONE	E5E3P6_9CAUD, ISBmu23 transposase, 2.0e-220	PFAM transposase, IS4 family protein	L	MQRQIGFAEAESAGKKRVTKRQRFLAEMEKVVPWSRLLSVIGPYYPKGERGRPPIGLERMLRIYLLQQWYGLSDEGLEDALYDSIAMRAFAGIDLARENVPDATTLLKFRRLLVEHALTRKLFDEIGIELCERGLMMKEGTLVDATIFEAAPSTKNAGKSRDPEMHQTKKGNDWYFGMKAHVGVDADSGLVHSVVTTAANEPDVSQAHALLHGHEQEAFGDAGYTGVDKREEMKGKTVKWHVALKRGKIRAMQEGPLKDLVIAVERTKAQIRARVEHPFHVVKNLFRHRKVRYKGLARNTAQLFSLFALANLVIAKNQLLSTHGSNPSCV
12	G0D92_30230	13243	DONE	A0A0H3KWM4_BURM1, Error-prone DNA polymerase, 0.0e+00	DNA polymerase involved in damage-induced mutagenesis and translesion synthesis (TLS). It is not the major replicative DNA polymerase	L	MSAASYGALPAYAELQVASDFSFLHGASRAEEYVARAAQLGYSAIAITDECSLAGVVRAHVEAKAAGLPLIIGSHFRLTAADGSPAIAFSALAMNRDGYGNLCELVSLGRMRGKKGSYRLAPRDLEQPDAPFTHLRGLPDCIAILSPDFPANEQRLDAQVEWFARVFGDRAWVALTLHARAMDDIHRGVVERVAARHGVPVVATSWPLMHVRSRKPLQDVLTSIRLGRPVSECGYELAPNAERHLRSRLRLANLYPAGALEETVRVARRCTFSLDDLKYEYPDEVVPAGYDVATYLREQTYIGAQRRFPAGIPVDVQAQIEHELQLIAELNYEAYFLTVYDIVQFARQNGILCQGRGSAANSAVCYCLGVTEVDPSRQSMLFERFMSKERNEPPDIDVD…
12	G0D92_30235	2173	DONE	A0A0H3KRV6_BURM1, Nucleotidyltransferase/DNA polymerase, 5.1e-315	DNA polymerase	L	MHLPHLNLETFRPRSPAPSPDDARGLVVLESGRVVALDCAARALGIVVGMRRAGVLSLAPDAQIRERDVARERELVLGVAYALLQFTPSVVDADEAVVLLDVTASLRLFHGIRALRRRVRDVVTSFGVSAAISVASTGPAAWMVARGLRGGLALSARSLRRALARVPLVVAPDARRYATWFDELGCETLADLQRLPRAGLKKRCGTELLDWLDQVAGTAPAAYDWLDMPPSFDTRVELMDRVEHAEALLFVARRLILQLTGWLTAKQLDVAAFALLLEHERGRDAIAPTEIEISLGAPTRFEEHLTRLVKERLGHVELAGPVIAVRLVARRMQEAAAPSDSLFPEPGGTPQDHARLLELLTARLGAENVLVPAPIADYRPEPAARWVPMRDAPKATPLP…
12	G0D92_30240	1162	DONE	A0A0H3KSA6_BURM1, Uncharacterized protein, 9.2e-145	Component of the SOS system and an inhibitor of cell division. Accumulation of SulA causes rapid cessation of cell division and the appearance of long, non-septate filaments. In the presence of GTP, binds a polymerization-competent form of FtsZ in a 1 1 ratio, thus inhibiting FtsZ polymerization and therefore preventing it from participating in the assembly of the Z ring. This mechanism prevents …	S	MQAALAHPETIHPALWRASQLARSSSRGVDTGHAELTAELPGGGWPAGALVELLTQQAGIGELRLLAPVLARSSGRPIMLIQPPHGLQPLALSYWGVDPSSFVLLPAPRTADALWAAEQALRAGTCAAVLLWQSNVRADALRRLNLAAQTGSALFFLFRPAAAARDASPAPLRLALAPKRDGIEITFVKRRGPARDTPLFVPLSPSPILLNRHASLDRRASAAPQPRNVPATLAGAIA
12	G0D92_30245	283	DONE	A0A0H3KRR4_BURM1, Uncharacterized protein, 2.2e-173	Belongs to the SOS response-associated peptidase family	S	MCYSAKIEANYREYVRRYGADMDIETFRRLYFARAVSGDIKIPKAVDAALAAAGDDEISAAIFAYRTHRASELESELFKQRARLAAAEKKLAAKVTKAASEDVRIATDKIEAAMRGLEDLRRTDLQERDSRIFPGWYAPVLIELDGKRVIVPMRYRCRLPGWTERDERQKPGTYNARVDSLSTAWRKVFGFSHGLMLVDAFFENVKRDERNVVLRFDPTPRQHMQVACLWTRTEIPGSDDLWSFAAITDDPPPEVAAAGHDRCIVPIKSSNVDAWLAPDPSRRAQLREILADRERPYYEHQLAA
12	G0D92_30250	825	DONE	A0A0H3KS58_BURM1, DNA-binding protein H-NS, 3.8e-67	Histone family protein nucleoid-structuring protein H-NS	S	MNDMLTDIEALQAQLREVNARLAEVKRDEKRAALDAIREQVALYGISEEELLLAAGFRKPRKRRAAAKYYDPSTGKEWSGLGPRPKWLVGKNLDDYRVDRAPKPWWPGES
12	G0D92_30255	2423	DONE	E5E3P6_9CAUD, ISBmu23 transposase, 2.0e-220	PFAM transposase, IS4 family protein	L	MQRQIGFAEAESAGKKRVTKRQRFLAEMEKVVPWSRLLSVIGPYYPKGERGRPPIGLERMLRIYLLQQWYGLSDEGLEDALYDSIAMRAFAGIDLARENVPDATTLLKFRRLLVEHALTRKLFDEIGIELCERGLMMKEGTLVDATIFEAAPSTKNAGKSRDPEMHQTKKGNDWYFGMKAHVGVDADSGLVHSVVTTAANEPDVSQAHALLHGHEQEAFGDAGYTGVDKREEMKGKTVKWHVALKRGKIRAMQEGPLKDLVIAVERTKAQIRARVEHPFHVVKNLFRHRKVRYKGLARNTAQLFSLFALANLVIAKNQLLSTHGSNPSCV
12	G0D92_30260	1	DONE	A0A3Q7HKM1_SOLLC, Uncharacterized protein, 0.0045	PFAM transposase, IS4 family protein	L	MSSNSYVNLKIATCLVRYADDRLIDQRFPRKTMTSTKSKFWASAAVCSEVFAVAAAIITGWFVCFGDEPMLSVFLLPAFVFACGLVAFSVVSRGALRVLRARLTIH
12	G0D92_30265	6	DONE	A0A0Q5NQS4_9BURK, Uncharacterized protein, 9.4e-32	PFAM transposase, IS4 family protein	L	MATLIECLREVPADLVMRDLAAVRDEVATAAAHIGRLHCDEDGYEVRKESVNYGRNELVAIGLIGGPAVYREVR
12	G0D92_30270	6	DONE	A8PBI4_COPC7, Ankyrin repeat domain-containing protein 50, 1.5e-07	PFAM transposase, IS4 family protein	L	MTKTYDEKQVLEQQVREWTAELTRLAGQIAAARGVPSAIVMITPRDEGYEDVVPELIAEDGLRVHTYGWPEGFEIEVLNQAC
12	G0D92_30275	30	DONE	A0A0H3KRQ9_BURM1, Uncharacterized protein, 1.2e-91		Unknown	MASGNDSHFKLRRPCENCPFLKVGAIELAPGRLDGIVDALLKDDRGTFHCHTTVHNERTGGEWDGDGNYVASGQESMCAGAMIYLEKLGRPTVGMRLGRVLGLYDPDRLRPAFADVIDPRDRQRENRDDEIRKRRAEEGRD
13	G0D92_30280	3	DONE	A0A1I7KTC2_9BURK, Uncharacterized protein, 4.2e-41		Unknown	MDTYRWQIEHLGEGIKYPGHPLVLAAIIMFAFEGFSTASESTEHGWCRALADSKVPGAGDHVGAAMQVLRIGHDGGTVDAMVAEAHRYWDKGRAGGHDKNVDAGRAQAVKIEAVFRSRASDWFQVGPTSG
13	G0D92_30285	6	DONE	A0A0H3KZZ0_BURM1, Uncharacterized protein, 1.6e-39		Unknown	MLIVSFQMTMLIWSSETSLSAAYLDSWRKTGTVLAHLFQIQPGPSRQIGIIAFGLVGFYLAIAAAIEIVAPLGR
13	G0D92_30290	1	DONE	G4YPC0_PHYSP, Uncharacterized protein, 0.00011		Unknown	MMDVKRSDFDRAVQKLLGTEAYESAVVLTQASVAAQCDAVARAMLLGELASDDGEAIAIVRLIAQRLMRGVGVHGLTNG
13	G0D92_30295	10	DONE	A0A0H3KRQ0_BURM1, Uncharacterized protein, 1.1e-31		Unknown	MVFDMMKREMRELVNLVEQTTQWETSVACGKVNLADVSADARAAHRARLERIVELRAKYDL
13	G0D92_30300	2	DONE	V4AVC2_LOTGI, Uncharacterized protein (Fragment), 2.2e-06		Unknown	MENTINKVSLTVTLATLATSAAAGQQVPLMLETSLQDANPRIIRLSDAAHCKYVGTLQPSIGWQITITEKTCEDAVVSRVSLIVPLRNLNAEPGYAAGSVVLAHSPK
13	G0D92_30305	7	DONE	A0A0H3KS44_BURM1, Uncharacterized protein, 2.8e-49		Unknown	MVRTLPQPFVDALAVLDAGIDSRTESLLDVLASIVHPDMICSLFDVCALEAEAKRVALRCIDYALTSGLDAEQSAALFAVIEPKIAGRF
13	G0D92_30310	440	DONE	A0A0H3KZY5_BURM1, Putative 3'-phosphoadenosine 5'-phosphosulfate sulfotransferase, 0.0e+00	COG0175 3-phosphoadenosine 5-phosphosulfate sulfotransferase (PAPS reductase) FAD synthetase and related enzymes	EH	MQTIDLFPLLQQRPTLDQRVERAVAALRRLFHERRIAICQFSAGKDSGVVAALTLEAARRHAAEGGEAVVYVVTADTGVESPEIVAHAKRELAKMHAYGKRHNVRVHVQTVAPSLAASWQVTILSGRALPSYAGTNSDCSVSLKIEPSRVFRNQLARAAKQQGYAEPVVCLGSRFAESAKRKAGMQARGDRADTPVRNDEGDLTLCVIADWETEDVWEYIGEVTSGLRSTYTDFRETSRIYAHAGNSSCAIVSDLSFEEASAGKRKRRGHCDARTGCWTCQQAEDRSLEEMIKFDEDRYAYASGLNRLNKFIRAIRYDWSRRNWVGRTIKEGYICIEPDTFNAATVRELVRYMMTIDRDELVRAKRTGSRPKFQTLPLAMMIAVDAMQSLQGLAPPFAI…
13	G0D92_30315	6	DONE	A0A160FWZ1_9BURK, Uncharacterized protein, 2.9e-45	COG0175 3-phosphoadenosine 5-phosphosulfate sulfotransferase (PAPS reductase) FAD synthetase and related enzymes	EH	MTRRATKPQLHAMLYVERDHNVTELVVEIQRAVVSAVGYEYSGTIELRAFVSRDHAVAFGHRVVLNSLTPELGELRAAVRKIERIQQRMRRVEREHGEADTFAEYVRRGLQAAGVSVVHVARDAAGRPRDESSYITVLADDDGVLIDTAARLEAVALMLFGRRVEAA
13	G0D92_30320	4	DONE	A0A160FX14_9BURK, Uncharacterized protein, 1.1e-59	COG0175 3-phosphoadenosine 5-phosphosulfate sulfotransferase (PAPS reductase) FAD synthetase and related enzymes	EH	MTAQLVERWEGGGKHGHYQIDVERFESRPGVPFFNIRKSRAGRAYDSVVARSSSEARQRIQHTVDWGLAIGPTQYKRTYRDTNLAPIDRDGVLVLTPPPNQHEQAAKLRLFLVNRIGNCNGKWRGKLRAEEQRALLGRYFGRGTLVIDGARARVRYQVEHMFGGEVETKADVAWADL
13	G0D92_30325	87	DONE	A0A160FXR2_9BURK, Uncharacterized protein, 6.4e-26	COG0175 3-phosphoadenosine 5-phosphosulfate sulfotransferase (PAPS reductase) FAD synthetase and related enzymes	EH	MKNTTEAIDSVLLSRDQKLTLIYRHTHRDYKGKAGAVWGSEHVGKRTLVVNRAGASILVLLENLSDAEISDRLPYALKKEANRLAGKEVRE
14	G0D92_30330	3106	DONE	T408_BURM1, Putative transposase for insertion sequence IS408, 0.0e+00	PFAM Integrase catalytic region	L	MPTPRMSMRKLKEVLRLKWACGLTHRQISRAIGISVGAVSKFAAQASQAGLDWAAAEAMSDDELDARLRPAATNAAATTTRRIEPDYTALHRELRRKGVTLQLLWEEYAEANPGQRTYRYTQFCQKYKDWAKSIKRSMRQQHRAGEKLFADFAGPTVPVLASDGGVEFEAHVFVAVLGASNYTFACATRTETMADWIGSLCDALEFIGGVPELLVPDNPKALIARPDRYEPGLGTTTQDFVNHYGTAMLPARPRKPQDKAKVEVGVQIVERWVLARLRHYRFYSLAELNKAIAELIADLNQRPFKRLEGNRREWFERLDQPVLRPLPVRRYEIATFQKCRVNIDYHVDVGGHYYSVPHSLARQEVWARITRHGVEILHGGKRVAAHARSRLKGKHTTIA…
14	G0D92_30335	7150	DONE	A4J9T2_BURVG, IstB domain protein ATP-binding protein, 1.9e-162	PFAM IstB domain protein ATP-binding protein	L	MLMQHTLTQLKALKLDGMARAFEEQSTLTASTSLSFEERVGMLVDRELAWRDTRRLERLLRAAKLKNPQACVEDIEYRQTRGLDQRIVATLAGCDWVRNAQNLILTGPTGAGKTWLACAFGQQACRQGFSVFYVRVARLFEELKIAHGDGSFTRRLAQLAKIDVLILDDWGLQDLDQAARNDLLEVLDDRVGTRSTVITSQLPLEHWHAWLQDPTLADAILDRLVHQAHKLPVKGDSMRKKTKSESADA
14	G0D92_30340	27	DONE	A0A160FX00_9BURK, Uncharacterized protein, 8.3e-26	PFAM IstB domain protein ATP-binding protein	L	MITIAEIRTVFRYRVKSTGQSSMLYGACEVCNQHVSEVFVLTGAMLYQRKDGDFRWTGYHCVTVFGHAECVKSMRIGAPLLALSDDTSAPKFRAEVSDRTVLINRDIDGFKVYVDGVYQAQRRDLRSAVDFVHCAVTEPEQRRPFTAR
14	G0D92_30345	141	DONE	A1WDI2_ACISJ, Methyltransferase type 11, 9.7e-127	Domain of unknown function (DUF3560)	O	MATLRATYSPEDNKLRLYSQVRLDDALYARVTEAGFAYAPKQGVFVAPMWTPAREDLLVELCGSVGDEDTTLSERAAERADRFVDYSSRRADDARAAQATVTAIAEQRPFGQPILRGHHSEGRALRDQERIDNGMRKAVQLWDTSDYWERRAAAALRHARYKERPDVRYRRIKAIEAAQRKADRTLKDMDAAIAVLTAADLTVERAKAFAALSPVIYGLWQKLTENPDALPELCAQTVESLSRTREHYIRWVAHYRNRIGYERAMLIQQGGLVAEGVELKAGGRVLIDNEWLTIVRVNMKDGKPVSVCTDGRFARVRGIETIKEYRAPTDEQAAHAKAAAVRPPLVNYPGDGFAHMTKAAYKNVTESYRSTRIIEAAGGVAKHRVRTALAVFATPEEKD…

## Sheet: G. MasterListSVs
Strain	#CHROM	POS	ID	TYPE	METHOD	LOCATION	END	EVIDENCE	EVIDENCE	EVIDENCE	EVIDENCE	SVTYPE	SUPTYPE	SVLEN	STRANDS	READSNUMBER	REF	ALT	QUAL	FILTER	FORMAT	structural_variations/ngmlr/P1Bm2009.sorted.bam
P1Bm2009	1	0	0	PRECISE	SVMETHOD=Snifflesv1.0.11	CHR2=1	END=3328141	STD_quant_start=0.000000	STD_quant_stop=4.086563	Kurtosis_quant_start=-1.673469	Kurtosis_quant_stop=-1.770128	SVTYPE=DUP	SUPTYPE=SR	SVLEN=3328141	STRANDS=-+	RE=21	N	<DUP>	.	PASS	GT:DR:DV	./.:.:21
P1Bm2009	3	1	5	PRECISE	SVMETHOD=Snifflesv1.0.11	CHR2=3	END=728847	STD_quant_start=0.836660	STD_quant_stop=2.049390	Kurtosis_quant_start=2.272979	Kurtosis_quant_stop=0.463256	SVTYPE=DUP	SUPTYPE=SR	SVLEN=728846	STRANDS=-+	RE=15	N	<DUP>	.	PASS	GT:DR:DV	./.:.:15
P1Bm2009	2	9	1	IMPRECISE	SVMETHOD=Snifflesv1.0.11	CHR2=2	END=2440182	STD_quant_start=110.903111	STD_quant_stop=32.959066	Kurtosis_quant_start=2.716240	Kurtosis_quant_stop=2.799877	SVTYPE=DUP	SUPTYPE=SR	SVLEN=2440173	STRANDS=-+	RE=10	N	<DUP>	.	PASS	GT:DR:DV	./.:.:10
P1Bm2009	2	388211	2	IMPRECISE	SVMETHOD=Snifflesv1.0.11	CHR2=2	END=388349	STD_quant_start=48.402479	STD_quant_stop=48.061419	Kurtosis_quant_start=-1.452067	Kurtosis_quant_stop=-1.451403	SVTYPE=INS	SUPTYPE=AL	SVLEN=138	STRANDS=+-	RE=14	N	AAAAGGTGGTTACTGCCGGTGTGATGGTCGCCGCGATATATCGCCGGTGCTTTAACACGCGACAAGGGCGCGCGATGGCAGTCCCGACGGATCGTCCCCGCCGGTGAAATCGAGGCCCGGATGCGGTAGGATCATGCC	.	PASS	GT:DR:DV	./.:.:14
P1Bm2009	2	450487	3	IMPRECISE	SVMETHOD=Snifflesv1.0.11	CHR2=2	END=450777	STD_quant_start=65.055361	STD_quant_stop=71.048575	Kurtosis_quant_start=1.003767	Kurtosis_quant_stop=0.146966	SVTYPE=DUP	SUPTYPE=SR	SVLEN=290	STRANDS=-+	RE=10	N	<DUP>	.	PASS	GT:DR:DV	./.:.:10
P1Bm2009	2	451495	4	IMPRECISE	SVMETHOD=Snifflesv1.0.11	CHR2=2	END=451889	STD_quant_start=56.186297	STD_quant_stop=157.034073	Kurtosis_quant_start=-1.440414	Kurtosis_quant_stop=-2.135358	SVTYPE=DEL	SUPTYPE=AL,SR	SVLEN=-394	STRANDS=+-	RE=20	AGCGAAGCGACCGAGCTATCGGTCGAGCTCAGGCCGGTCGACAGAGAACCGATCGAGCTGTTAGCGGACGACAGGCCGGTCGAAGTCGAGGTCGAGAGCGACGCGACCGAGCTATCGGTCGAGCTGAGGCCGGTCGACAGAGAGCCGATCGAACTGTTCGCGGACGAGAGGCCAGTCGAAGTCGAGGTCGAGAGTGAAGCGACCGAGCTATCGGTCGAGCTGAGACCCGTCGACAGAGAACCGATCGAGCTGTTTGCCGACGAGAGACCGGTCGAGGTCGACGTCGACAGCGACGTGATCGAGCTGTTTGCCGACGAGAGACCGGTCGAGGTCGACGTCGACAGCGACGTGATTGAGCTGTTAGCAGACGAGAGGCCAGTCGAGGTCGAGGTC	N	.	PASS	GT:DR:DV	./.:.:20
P1Bm2011a	2	0	2	PRECISE	SVMETHOD=Snifflesv1.0.11	CHR2=2	END=2440184	STD_quant_start=0.948683	STD_quant_stop=0.591608	Kurtosis_quant_start=3.891842	Kurtosis_quant_stop=3.476169	SVTYPE=DUP	SUPTYPE=SR	SVLEN=2440184	STRANDS=-+	RE=40	N	<DUP>	.	PASS	GT:DR:DV	./.:.:40
P1Bm2011a	1	1	0	PRECISE	SVMETHOD=Snifflesv1.0.11	CHR2=1	END=3328147	STD_quant_start=0.559017	STD_quant_stop=1.322876	Kurtosis_quant_start=10.295135	Kurtosis_quant_stop=-1.623007	SVTYPE=DUP	SUPTYPE=SR	SVLEN=3328146	STRANDS=-+	RE=33	N	<DUP>	.	PASS	GT:DR:DV	./.:.:33
P1Bm2011a	3	1	5	PRECISE	SVMETHOD=Snifflesv1.0.11	CHR2=3	END=728850	STD_quant_start=0.500000	STD_quant_stop=0.000000	Kurtosis_quant_start=2.617795	Kurtosis_quant_stop=8.969296	SVTYPE=DUP	SUPTYPE=SR	SVLEN=728849	STRANDS=-+	RE=25	N	<DUP>	.	PASS	GT:DR:DV	./.:.:25
P1Bm2011a	2	388146	3	IMPRECISE	SVMETHOD=Snifflesv1.0.11	CHR2=2	END=388286	STD_quant_start=34.384590	STD_quant_stop=35.379373	Kurtosis_quant_start=-1.910601	Kurtosis_quant_stop=-1.954886	SVTYPE=INS	SUPTYPE=AL	SVLEN=132	STRANDS=+-	RE=20	N	AAACGCCAGTCCCGACGGATCAACCCCGCCGGTGAATCGTTAGTGCCAGTGGGATCACCCGCCGCTAGTGGATCGCCACCGCCAGGCGTGATGGTCGCCGCTAGTGGTCGCCGGTGCTAACGCGACCGAGGTGGCTTCGCG	.	PASS	GT:DR:DV	./.:.:20
P1Bm2011a	2	450619	4	IMPRECISE	SVMETHOD=Snifflesv1.0.11	CHR2=2	END=450873	STD_quant_start=67.634311	STD_quant_stop=63.441311	Kurtosis_quant_start=-1.159566	Kurtosis_quant_stop=-0.914114	SVTYPE=DUP	SUPTYPE=SR	SVLEN=254	STRANDS=-+	RE=15	N	<DUP>	.	PASS	GT:DR:DV	./.:.:15
P1Bm2011a	1	1801829	1	PRECISE	SVMETHOD=Snifflesv1.0.11	CHR2=1	END=1801943	STD_quant_start=2.280351	STD_quant_stop=2.529822	Kurtosis_quant_start=1.084171	Kurtosis_quant_stop=2.078350	SVTYPE=DEL	SUPTYPE=AL	SVLEN=-114	STRANDS=+-	RE=14	GGCGGGCGCCCGGCCCGCAAACGAAAACGGCGCCGCAAGCGGCGCCGTACGAGGCTTTCGTCGATAGACCGGCGCGCTTACGCGCCCGCGCCGTCGCGCTGTGCGCGACCGCGC	N	.	PASS	GT:DR:DV	./.:.:14
P1Bm2011b	1	0	0	PRECISE	SVMETHOD=Snifflesv1.0.11	CHR2=1	END=3328147	STD_quant_start=0.707107	STD_quant_stop=1.532971	Kurtosis_quant_start=7.847563	Kurtosis_quant_stop=13.684033	SVTYPE=DUP	SUPTYPE=SR	SVLEN=3328147	STRANDS=-+	RE=41	N	<DUP>	.	PASS	GT:DR:DV	./.:.:41
P1Bm2011b	2	0	5	PRECISE	SVMETHOD=Snifflesv1.0.11	CHR2=2	END=2440183	STD_quant_start=2.236068	STD_quant_stop=0.688247	Kurtosis_quant_start=15.467922	Kurtosis_quant_stop=15.211324	SVTYPE=DUP	SUPTYPE=SR	SVLEN=2440183	STRANDS=-+	RE=38	N	<DUP>	.	PASS	GT:DR:DV	./.:.:38
P1Bm2011b	3	0	10	PRECISE	SVMETHOD=Snifflesv1.0.11	CHR2=3	END=728851	STD_quant_start=0.679366	STD_quant_stop=0.620174	Kurtosis_quant_start=3.373856	Kurtosis_quant_stop=4.536130	SVTYPE=DUP	SUPTYPE=SR	SVLEN=728851	STRANDS=-+	RE=52	N	<DUP>	.	PASS	GT:DR:DV	./.:.:52
P1Bm2011b	2	388152	6	IMPRECISE	SVMETHOD=Snifflesv1.0.11	CHR2=2	END=388283	STD_quant_start=39.400983	STD_quant_stop=37.173579	Kurtosis_quant_start=-2.018994	Kurtosis_quant_stop=-1.971706	SVTYPE=INS	SUPTYPE=AL	SVLEN=132	STRANDS=+-	RE=32	N	GACGGGATCGTCCCGCCGGTGAATCGTTGCCAGCGGGATCATCGCCAGTGGATCGTTACCGCCAGTGATGGTCGCCAGTGTATCGTTGAAAAGCACCGACCGGAGGTACCAGCGGTTCAGTC	.	PASS	GT:DR:DV	./.:.:32
P1Bm2011b	2	450542	7	IMPRECISE	SVMETHOD=Snifflesv1.0.11	CHR2=2	END=450832	STD_quant_start=49.682995	STD_quant_stop=56.996491	Kurtosis_quant_start=-1.171657	Kurtosis_quant_stop=-0.972485	SVTYPE=DUP	SUPTYPE=SR	SVLEN=290	STRANDS=-+	RE=20	N	<DUP>	.	PASS	GT:DR:DV	./.:.:20
P1Bm2011b	2	451290	8	IMPRECISE	SVMETHOD=Snifflesv1.0.11	CHR2=2	END=451464	STD_quant_start=49.023186	STD_quant_stop=13.114877	Kurtosis_quant_start=-2.103234	Kurtosis_quant_stop=2.515329	SVTYPE=DEL	SUPTYPE=AL,SR	SVLEN=-174	STRANDS=+-	RE=22	AGAGAACCGATCGAGCTGTTTGCCGACGAGAGACCGGTC	N	.	PASS	GT:DR:DV	./.:.:22
P1Bm2011b	2	451777	9	IMPRECISE	SVMETHOD=Snifflesv1.0.11	CHR2=2	END=452171	STD_quant_start=85.591525	STD_quant_stop=92.072106	Kurtosis_quant_start=-0.718541	Kurtosis_quant_stop=-1.557375	SVTYPE=DEL	SUPTYPE=AL,SR	SVLEN=-394	STRANDS=+-	RE=22	CGAGGTCGACGTCGACAGCGACGTGATCGAGCTGTTTGCCGACGAGAGACCGGTCGAGGTCGACGTCGACAGCGACGTGATTGAGCTGTTAGCAGACGAGAGGCCAGTCGAGGTCGAGGTCGAGAGCGAAGCGACCGAGCTATCGGTCGAGCTCAGGCCGGTCGACAGAGAACCGATCGAGCTGTTAGCGGACGACAGGCCGGTCGAAGTCGAGGTCGAGAGCGACGCGACCGAGCTATCGGTCGAGCTGAGGCCGGTCGACAGAGAGCCGATCGAACTGTTCGCGGACGAGAGGCCAGTCGAAGTCGAGGTCGAGAGTGAAGCGACCGAGCTATCGGTCGAGCTGAGACCCGTCGACAGAGAACCGATCGAGCTGTTTGCCGACGAGAGACC	N	.	PASS	GT:DR:DV	./.:.:22
P1Bm2011b	1	821691	1	PRECISE	SVMETHOD=Snifflesv1.0.11	CHR2=1	END=1252330	STD_quant_start=0.632456	STD_quant_stop=0.836660	Kurtosis_quant_start=5.546996	Kurtosis_quant_stop=1.047619	SVTYPE=DUP	SUPTYPE=SR	SVLEN=430639	STRANDS=-+	RE=16	N	<DUP>	.	PASS	GT:DR:DV	./.:.:16
P1Bm2011b	1	821691	11	PRECISE	SVMETHOD=Snifflesv1.0.11			STD_quant_start=0.447214	STD_quant_stop=1.095445	Kurtosis_quant_start=0.906250	Kurtosis_quant_stop=5.865495	SVTYPE=BND	SUPTYPE=SR	SVLEN=0	STRANDS=--	RE=13	N	]2:665248]N	.	PASS	GT:DR:DV	./.:.:13
P1Bm2011b	1	821699	12	PRECISE	SVMETHOD=Snifflesv1.0.11			STD_quant_start=3.605551	STD_quant_stop=1.643168	Kurtosis_quant_start=4.878962	Kurtosis_quant_stop=2.150417	SVTYPE=BND	SUPTYPE=SR	SVLEN=0	STRANDS=++	RE=12	N	N[2:666602[	.	PASS	GT:DR:DV	./.:.:12
P1Bm2011b	1	821700	2	PRECISE	SVMETHOD=Snifflesv1.0.11	CHR2=1	END=1250975	STD_quant_start=0.632456	STD_quant_stop=1.673320	Kurtosis_quant_start=0.961233	Kurtosis_quant_stop=6.390553	SVTYPE=DEL	SUPTYPE=SR	SVLEN=-429275	STRANDS=+-	RE=16	N	<DEL>	.	PASS	GT:DR:DV	./.:.:16
P1Bm2011b	1	1250976	3	PRECISE	SVMETHOD=Snifflesv1.0.11	CHR2=1	END=1252329	STD_quant_start=1.673320	STD_quant_stop=0.836660	Kurtosis_quant_start=6.390553	Kurtosis_quant_stop=1.047619	SVTYPE=INV	SUPTYPE=SR	SVLEN=1353	STRANDS=++	RE=16	N	<INV>	.	PASS	GT:DR:DV	./.:.:16
P1Bm2011b	1	1801829	4	PRECISE	SVMETHOD=Snifflesv1.0.11	CHR2=1	END=1801943	STD_quant_start=0.666667	STD_quant_stop=0.577350	Kurtosis_quant_start=13.634245	Kurtosis_quant_stop=13.502668	SVTYPE=DEL	SUPTYPE=AL	SVLEN=-114	STRANDS=+-	RE=36	GGCGGGCGCCCGGCCCGCAAACGAAAACGGCGCCGCAAGCGGCGCCGTACGAGGCTTTCGTCGATAGACCGGCGCGCTTACGCGCCCGCGCCGTCGCGCTGTGCGCGACCGCGC	N	.	PASS	GT:DR:DV	./.:.:36
P1Bm2012a	1	0	0	PRECISE	SVMETHOD=Snifflesv1.0.11	CHR2=1	END=3328148	STD_quant_start=0.879049	STD_quant_stop=3.309765	Kurtosis_quant_start=13.403667	Kurtosis_quant_stop=8.756160	SVTYPE=DUP	SUPTYPE=SR	SVLEN=3328148	STRANDS=-+	RE=44	N	<DUP>	.	PASS	GT:DR:DV	./.:.:44
P1Bm2012a	2	0	6	PRECISE	SVMETHOD=Snifflesv1.0.11	CHR2=2	END=2440184	STD_quant_start=1.177751	STD_quant_stop=0.672022	Kurtosis_quant_start=0.099039	Kurtosis_quant_stop=1.716320	SVTYPE=DUP	SUPTYPE=SR	SVLEN=2440184	STRANDS=-+	RE=62	N	<DUP>	.	PASS	GT:DR:DV	./.:.:62
P1Bm2012a	3	0	11	PRECISE	SVMETHOD=Snifflesv1.0.11	CHR2=3	END=728850	STD_quant_start=2.091650	STD_quant_stop=0.612372	Kurtosis_quant_start=4.384902	Kurtosis_quant_stop=13.525477	SVTYPE=DUP	SUPTYPE=SR	SVLEN=728850	STRANDS=-+	RE=48	N	<DUP>	.	PASS	GT:DR:DV	./.:.:48
P1Bm2012a	2	388159	7	IMPRECISE	SVMETHOD=Snifflesv1.0.11	CHR2=2	END=388293	STD_quant_start=36.419775	STD_quant_stop=34.461573	Kurtosis_quant_start=-2.043592	Kurtosis_quant_stop=-2.040737	SVTYPE=INS	SUPTYPE=AL	SVLEN=136	STRANDS=+-	RE=31	N	GACGGATCGTCCCCGCCGGTGAATCATCGTTAGCGCCAGTGGATCATCGCCGTTAGTGATTGCCACTGCCAGTGTGATGGTCGCCGCTAGTGTATCGTTTTGAAAGCAACGCGTGACCGAGGTGTCAGCGCGGTCACAGTCC	.	PASS	GT:DR:DV	./.:.:31
P1Bm2012a	2	450550	8	IMPRECISE	SVMETHOD=Snifflesv1.0.11	CHR2=2	END=450837	STD_quant_start=49.378133	STD_quant_stop=49.509595	Kurtosis_quant_start=-0.950906	Kurtosis_quant_stop=-0.974646	SVTYPE=DUP	SUPTYPE=SR	SVLEN=287	STRANDS=-+	RE=18	N	<DUP>	.	PASS	GT:DR:DV	./.:.:18
P1Bm2012a	2	451416	9	PRECISE	SVMETHOD=Snifflesv1.0.11	CHR2=2	END=451469	STD_quant_start=5.813777	STD_quant_stop=4.012481	Kurtosis_quant_start=-1.428029	Kurtosis_quant_stop=6.482818	SVTYPE=DEL	SUPTYPE=AL,SR	SVLEN=-53	STRANDS=+-	RE=20	GGTCGAGGTCGACGTCGACAGCGACGTGATCGAGCTGTTAGCAGACGAGAGGC	N	.	PASS	GT:DR:DV	./.:.:20
P1Bm2012a	2	451853	10	IMPRECISE	SVMETHOD=Snifflesv1.0.11	CHR2=2	END=452248	STD_quant_start=149.753464	STD_quant_stop=121.023965	Kurtosis_quant_start=-1.536396	Kurtosis_quant_stop=-1.323416	SVTYPE=DEL	SUPTYPE=AL,SR	SVLEN=-395	STRANDS=+-	RE=15	CAGACGAGAGGCCAGTCGAGGTCGAGGTCGAGAGCGAAGCGACCGAGCTATCGGTCGAGCTCAGGCCGGTCGACAGAGAACCGATCGAGCTGTTAGCGGACGACAGGCCGGTCGAAGTCGAGGTCGAGAGCGACGCGACCGAGCTATCGGTCGAGCTGAGGCCGGTCGACAGAGAGCCGATCGAACTGTTCGCGGACGAGAGGCCAGTCGAAGTCGAGGTCGAGAGTGAAGCGACCGAGCTATCGGTCGAGCTGAGACCCGTCGACAGAGAACCGATCGAGCTGTTTGCCGACGAGAGACCGGTCGAGGTCGACGTCGACAGCGACGTGATCGAGCTGTTTGCCGACGAGAGACCGGTCGAGGTCGACGTCGACAGCGACGTGATTGAGCTGTTA	N	.	PASS	GT:DR:DV	./.:.:15
P1Bm2012a	1	821690	13	PRECISE	SVMETHOD=Snifflesv1.0.11			STD_quant_start=0.632456	STD_quant_stop=0.707107	Kurtosis_quant_start=6.677282	Kurtosis_quant_stop=1.189989	SVTYPE=BND	SUPTYPE=SR	SVLEN=0	STRANDS=--	RE=20	N	]2:665248]N	.	PASS	GT:DR:DV	./.:.:20
P1Bm2012a	1	821691	3	PRECISE	SVMETHOD=Snifflesv1.0.11	CHR2=1	END=1252328	STD_quant_start=0.447214	STD_quant_stop=1.549193	Kurtosis_quant_start=6.931859	Kurtosis_quant_stop=-0.778157	SVTYPE=DUP	SUPTYPE=SR	SVLEN=430637	STRANDS=-+	RE=14	N	<DUP>	.	PASS	GT:DR:DV	./.:.:14
P1Bm2012a	1	821699	1	IMPRECISE	SVMETHOD=Snifflesv1.0.11	CHR2=1	END=823037	STD_quant_start=5.744563	STD_quant_stop=73.360752	Kurtosis_quant_start=2.341000	Kurtosis_quant_stop=1.956065	SVTYPE=INS	SUPTYPE=AL,SR	SVLEN=1345	STRANDS=+-	RE=11	N	GAGGTATCCGGAATTTCGTGTGAGGCGGGTTGAGATTCAGATTCCAATGTTGAATCGTTCCGCAAGCAGTGAACTGCGTCATGGCGCTCTTCCAATCGTGCCGAGAGCCGGTCCACTTGGTTACGACGTTGCGCAGCGCCAGCCAGATTTCTGAGAGCGCGGCCTCATCCGACGGGAAGTGGCCGCGCGCCTTGATGATCTTCGAAGTTGCATGTGCAAACGACTCGATCGCGTTGGTCGGTATACACTCTTCGGATGTCAGGCGCGAAGGCGTAGAACGGAATCACCTGATCCCCAGGCCTGGCGCCAGAGCGCGGCACCGGAGGGTATTTCGTACCCCACGGGTTGGCATCGAACGCGTCCTTAGCGCCACGGCGGCCGCTTCGCTGACGGCGCCCG…	.	PASS	GT:DR:DV	./.:.:11
P1Bm2012a	1	821699	12	PRECISE	SVMETHOD=Snifflesv1.0.11			STD_quant_start=0.632456	STD_quant_stop=0.547723	Kurtosis_quant_start=6.902459	Kurtosis_quant_stop=6.978167	SVTYPE=BND	SUPTYPE=SR	SVLEN=0	STRANDS=++	RE=17	N	N[2:666602[	.	PASS	GT:DR:DV	./.:.:17
P1Bm2012a	1	821700	2	PRECISE	SVMETHOD=Snifflesv1.0.11	CHR2=1	END=1250975	STD_quant_start=0.894427	STD_quant_stop=2.144761	Kurtosis_quant_start=1.870381	Kurtosis_quant_stop=2.100779	SVTYPE=DEL	SUPTYPE=SR	SVLEN=-429275	STRANDS=+-	RE=14	N	<DEL>	.	PASS	GT:DR:DV	./.:.:14
P1Bm2012a	1	1250976	4	PRECISE	SVMETHOD=Snifflesv1.0.11	CHR2=1	END=1252327	STD_quant_start=2.144761	STD_quant_stop=1.549193	Kurtosis_quant_start=2.100779	Kurtosis_quant_stop=-0.778157	SVTYPE=INV	SUPTYPE=SR	SVLEN=1351	STRANDS=++	RE=14	N	<INV>	.	PASS	GT:DR:DV	./.:.:14
P1Bm2012a	1	1801829	5	PRECISE	SVMETHOD=Snifflesv1.0.11	CHR2=1	END=1801943	STD_quant_start=0.000000	STD_quant_stop=0.527046	Kurtosis_quant_start=1.725924	Kurtosis_quant_stop=4.114887	SVTYPE=DEL	SUPTYPE=AL	SVLEN=-114	STRANDS=+-	RE=36	GGCGGGCGCCCGGCCCGCAAACGAAAACGGCGCCGCAAGCGGCGCCGTACGAGGCTTTCGTCGATAGACCGGCGCGCTTACGCGCCCGCGCCGTCGCGCTGTGCGCGACCGCGC	N	.	PASS	GT:DR:DV	./.:.:36
P1Bm2012b	1	0	0	PRECISE	SVMETHOD=Snifflesv1.0.11	CHR2=1	END=3328131	STD_quant_start=0.561951	STD_quant_stop=3.620119	Kurtosis_quant_start=9.890135	Kurtosis_quant_stop=13.549113	SVTYPE=DUP	SUPTYPE=SR	SVLEN=3328131	STRANDS=-+	RE=39	N	<DUP>	.	PASS	GT:DR:DV	./.:.:39
P1Bm2012b	2	0	6	PRECISE	SVMETHOD=Snifflesv1.0.11	CHR2=2	END=2440183	STD_quant_start=1.564697	STD_quant_stop=0.643268	Kurtosis_quant_start=17.690423	Kurtosis_quant_stop=2.035465	SVTYPE=DUP	SUPTYPE=SR	SVLEN=2440183	STRANDS=-+	RE=58	N	<DUP>	.	PASS	GT:DR:DV	./.:.:58
P1Bm2012b	3	0	11	PRECISE	SVMETHOD=Snifflesv1.0.11	CHR2=3	END=728850	STD_quant_start=0.679366	STD_quant_stop=0.588348	Kurtosis_quant_start=4.923308	Kurtosis_quant_stop=6.194313	SVTYPE=DUP	SUPTYPE=SR	SVLEN=728850	STRANDS=-+	RE=52	N	<DUP>	.	PASS	GT:DR:DV	./.:.:52
P1Bm2012b	2	388205	7	IMPRECISE	SVMETHOD=Snifflesv1.0.11	CHR2=2	END=388332	STD_quant_start=42.277992	STD_quant_stop=38.539405	Kurtosis_quant_start=-2.094129	Kurtosis_quant_stop=-2.046370	SVTYPE=INS	SUPTYPE=AL	SVLEN=135	STRANDS=+-	RE=42	N	ATCATCGCCGCTAGTGGGATTGCCACTGCCAGTGCGGATGCCGATGCCGCTAGTGTATCGCCGGTGCTAACGCGACCGAGGTGTCAGCGGTCGCCAGCCGTCCCGGACGGACCGTCCGCAATCGTTAGCTGCGG	.	PASS	GT:DR:DV	./.:.:42
P1Bm2012b	2	450642	8	IMPRECISE	SVMETHOD=Snifflesv1.0.11	CHR2=2	END=450918	STD_quant_start=101.535519	STD_quant_stop=94.760021	Kurtosis_quant_start=-1.971584	Kurtosis_quant_stop=-1.928364	SVTYPE=DUP	SUPTYPE=SR	SVLEN=276	STRANDS=-+	RE=26	N	<DUP>	.	PASS	GT:DR:DV	./.:.:26
P1Bm2012b	2	451264	9	IMPRECISE	SVMETHOD=Snifflesv1.0.11	CHR2=2	END=451464	STD_quant_start=13.469100	STD_quant_stop=21.998106	Kurtosis_quant_start=-0.425947	Kurtosis_quant_stop=0.920037	SVTYPE=DEL	SUPTYPE=AL,SR	SVLEN=-200	STRANDS=+-	RE=24	AGCTGTTTGCCGACGAGAGACCGGTCGAGGTCGACGTCGACAGCGACGTGA	N	.	PASS	GT:DR:DV	./.:.:24
P1Bm2012b	2	451792	10	IMPRECISE	SVMETHOD=Snifflesv1.0.11	CHR2=2	END=452127	STD_quant_start=89.500279	STD_quant_stop=117.202816	Kurtosis_quant_start=0.039016	Kurtosis_quant_stop=-2.235625	SVTYPE=DEL	SUPTYPE=AL,SR	SVLEN=-335	STRANDS=+-	RE=20	TGTTTGCCGACGAGAGACCGGTCGAGGTCGACGTCGACAGCGACGTGATTGAGCTGTTAGCAGACGAGAGGCCAGTCGAGGTCGAGGTCGAGAGCGAAGCGACCGAGCTATCGGTCGAGCTCAGGCCGGTCGACAGAGAACCGATCGAGCTGTTAGCGGACGACAGGCCGGTCGAAGTCGAGGTCGAGAGCGACGCGACCGAGCTATCGGTCGAGCTGAGGCCGGTCGACAGAGAGCCGATCGAACTGTTCGCGGACGAGAGGCCAGTCGAAGTCGAGGTCGAGAGTGAAGCGACCGAGCTATCGGTCGAGCTGAGACCCGTCGACAGAGAACCGATCGAGCTGTTTGCCGACGAGAGACCGGTCGAGGTCGACGTCGACAGCGACGTGATCGA	N	.	PASS	GT:DR:DV	./.:.:20
P1Bm2012b	1	821690	12	PRECISE	SVMETHOD=Snifflesv1.0.11			STD_quant_start=0.547723	STD_quant_stop=1.140175	Kurtosis_quant_start=3.665994	Kurtosis_quant_stop=1.899740	SVTYPE=BND	SUPTYPE=SR	SVLEN=0	STRANDS=--	RE=17	N	]2:665248]N	.	PASS	GT:DR:DV	./.:.:17
P1Bm2012b	1	821691	1	PRECISE	SVMETHOD=Snifflesv1.0.11	CHR2=1	END=1252329	STD_quant_start=0.447214	STD_quant_stop=0.707107	Kurtosis_quant_start=0.569199	Kurtosis_quant_stop=5.661439	SVTYPE=DUP	SUPTYPE=SR	SVLEN=430638	STRANDS=-+	RE=16	N	<DUP>	.	PASS	GT:DR:DV	./.:.:16
P1Bm2012b	1	821699	2	PRECISE	SVMETHOD=Snifflesv1.0.11	CHR2=1	END=1250973	STD_quant_start=0.447214	STD_quant_stop=0.948683	Kurtosis_quant_start=5.282645	Kurtosis_quant_stop=2.952787	SVTYPE=DEL	SUPTYPE=SR	SVLEN=-429274	STRANDS=+-	RE=16	N	<DEL>	.	PASS	GT:DR:DV	./.:.:16
P1Bm2012b	1	821699	3	IMPRECISE	SVMETHOD=Snifflesv1.0.11	CHR2=1	END=823043	STD_quant_start=0.000000	STD_quant_stop=16.127616	Kurtosis_quant_start=6.803941	Kurtosis_quant_stop=0.362521	SVTYPE=INS	SUPTYPE=AL,SR	SVLEN=1349	STRANDS=+-	RE=12	N	GGAGGTATCCGGAATTTCGTGTGAGGCGGGCTGAGATTCATAGATTCCAATGTTGAACGTTCCGGGTAAAGCAGTGCGAACTGCGTCATGGCGCTCTTCCAATCAAAAGCCGAGAGCCGGTCCACTTGGCCATGACGTTGCGCAGCGCCAGCCAGATCAGCTTGAGCAAAGCGGCCTCGTCCCGACGGGAAGTGGCTGTGCCTGATGATCTTCCGAAGCTGGCTGTGCAACGACCTCGATCGCGTTGGTCGTGTATATGCTGCTACCCTTCCGGATGTCAGCGCGAAGGCGTAGAACGGAATCACCTGATCCTGCGGCTCGCGCCAGAGCAGCGGCAATCGGAGGGTATTTCGTACCCCACGGCTGGTATCGAACGCGTCCAGCGCCACGGCGGCCGCT…	.	PASS	GT:DR:DV	./.:.:12
P1Bm2012b	1	821700	13	PRECISE	SVMETHOD=Snifflesv1.0.11			STD_quant_start=0.894427	STD_quant_stop=0.547723	Kurtosis_quant_start=6.850635	Kurtosis_quant_stop=6.323398	SVTYPE=BND	SUPTYPE=SR	SVLEN=0	STRANDS=++	RE=16	N	N[2:666602[	.	PASS	GT:DR:DV	./.:.:16
P1Bm2012b	1	1250974	4	PRECISE	SVMETHOD=Snifflesv1.0.11	CHR2=1	END=1252328	STD_quant_start=0.948683	STD_quant_stop=0.707107	Kurtosis_quant_start=2.952787	Kurtosis_quant_stop=5.661439	SVTYPE=INV	SUPTYPE=SR	SVLEN=1354	STRANDS=--	RE=16	N	<INV>	.	PASS	GT:DR:DV	./.:.:16
P1Bm2012b	1	2394293	5	PRECISE	SVMETHOD=Snifflesv1.0.11	CHR2=1	END=2394344	STD_quant_start=2.688359	STD_quant_stop=3.183766	Kurtosis_quant_start=-0.738301	Kurtosis_quant_stop=-1.067157	SVTYPE=DEL	SUPTYPE=AL	SVLEN=-51	STRANDS=+-	RE=44	ACTTCGGCCGCGATGCCGAACACTTCGACGCGGCTGCGCTCGTCGCCGCCG	N	.	PASS	GT:DR:DV	./.:.:44
P1Bm2013	1	0	0	PRECISE	SVMETHOD=Snifflesv1.0.11	CHR2=1	END=3328147	STD_quant_start=1.000000	STD_quant_stop=1.447494	Kurtosis_quant_start=2.109319	Kurtosis_quant_stop=-0.845856	SVTYPE=DUP	SUPTYPE=SR	SVLEN=3328147	STRANDS=-+	RE=42	N	<DUP>	.	PASS	GT:DR:DV	./.:.:42
P1Bm2013	2	0	6	PRECISE	SVMETHOD=Snifflesv1.0.11	CHR2=2	END=2440183	STD_quant_start=1.652504	STD_quant_stop=0.679366	Kurtosis_quant_start=-0.437249	Kurtosis_quant_stop=5.023891	SVTYPE=DUP	SUPTYPE=SR	SVLEN=2440183	STRANDS=-+	RE=53	N	<DUP>	.	PASS	GT:DR:DV	./.:.:53
P1Bm2013	3	0	10	PRECISE	SVMETHOD=Snifflesv1.0.11	CHR2=3	END=728850	STD_quant_start=0.690066	STD_quant_stop=0.487950	Kurtosis_quant_start=14.854889	Kurtosis_quant_stop=7.076774	SVTYPE=DUP	SUPTYPE=SR	SVLEN=728850	STRANDS=-+	RE=42	N	<DUP>	.	PASS	GT:DR:DV	./.:.:42
P1Bm2013	2	388183	7	IMPRECISE	SVMETHOD=Snifflesv1.0.11	CHR2=2	END=388319	STD_quant_start=33.355409	STD_quant_stop=31.020155	Kurtosis_quant_start=-2.106952	Kurtosis_quant_stop=-2.081888	SVTYPE=INS	SUPTYPE=AL	SVLEN=131	STRANDS=+-	RE=24	N	AGATCGTTAGTGCCAGTGGGATCATCGCCGCTAGTGGATTTATACTGCCAGTGTGATGGTCGCCGCTAGTGTATCGCCGGTGCTAACGCGACCGAGGTGTTGTGATCGCCAGTCGGCTGGGATCGTCCCGCCGGT	.	PASS	GT:DR:DV	./.:.:24
P1Bm2013	2	450592	8	IMPRECISE	SVMETHOD=Snifflesv1.0.11	CHR2=2	END=450879	STD_quant_start=52.220686	STD_quant_stop=53.466812	Kurtosis_quant_start=-1.338249	Kurtosis_quant_stop=-1.225415	SVTYPE=DUP	SUPTYPE=SR	SVLEN=287	STRANDS=-+	RE=18	N	<DUP>	.	PASS	GT:DR:DV	./.:.:18
P1Bm2013	2	451535	9	IMPRECISE	SVMETHOD=Snifflesv1.0.11	CHR2=2	END=451929	STD_quant_start=172.642984	STD_quant_stop=199.478153	Kurtosis_quant_start=-2.166480	Kurtosis_quant_stop=-2.065151	SVTYPE=DEL	SUPTYPE=AL,SR	SVLEN=-394	STRANDS=+-	RE=30	GAACCGATCGAGCTGTTAGCGGACGACAGGCCGGTCGAAGTCGAGGTCGAGAGCGACGCGACCGAGCTATCGGTCGAGCTGAGGCCGGTCGACAGAGAGCCGATCGAACTGTTCGCGGACGAGAGGCCAGTCGAAGTCGAGGTCGAGAGTGAAGCGACCGAGCTATCGGTCGAGCTGAGACCCGTCGACAGAGAACCGATCGAGCTGTTTGCCGACGAGAGACCGGTCGAGGTCGACGTCGACAGCGACGTGATCGAGCTGTTTGCCGACGAGAGACCGGTCGAGGTCGACGTCGACAGCGACGTGATTGAGCTGTTAGCAGACGAGAGGCCAGTCGAGGTCGAGGTCGAGAGCGAAGCGACCGAGCTATCGGTCGAGCTCAGGCCGGTCGAC	N	.	PASS	GT:DR:DV	./.:.:30
P1Bm2013	1	481429	12	PRECISE	SVMETHOD=Snifflesv1.0.11			STD_quant_start=1.264911	STD_quant_stop=1.843909	Kurtosis_quant_start=5.998608	Kurtosis_quant_stop=-0.207108	SVTYPE=BND	SUPTYPE=SR	SVLEN=0	STRANDS=--	RE=13	N	]2:2264811]N	.	PASS	GT:DR:DV	./.:.:13
P1Bm2013	1	481430	11	PRECISE	SVMETHOD=Snifflesv1.0.11			STD_quant_start=1.923538	STD_quant_stop=8.491172	Kurtosis_quant_start=6.771466	Kurtosis_quant_stop=0.287566	SVTYPE=BND	SUPTYPE=SR	SVLEN=0	STRANDS=++	RE=13	N	N[2:2266012[	.	PASS	GT:DR:DV	./.:.:13
P1Bm2013	1	481433	1	PRECISE	SVMETHOD=Snifflesv1.0.11	CHR2=1	END=482628	STD_quant_start=0.522233	STD_quant_stop=6.674238	Kurtosis_quant_start=6.330697	Kurtosis_quant_stop=-0.137047	SVTYPE=INS	SUPTYPE=AL,SR	SVLEN=1198	STRANDS=+-	RE=23	N	TAACTGCCCCGGTTTTAGTCGAACTGCGGTTAGAGTCGAGGTTAAAACTGCTGCTTCGCGTCGTGCGCGGGCGAACTGCGCAGGCGTGAATGTGAGCGAACTATGAGGTCGCTCGGTGTTTATTACTCGATACGCCATTCCTCAATCAGCCGCTTGGCGTGGCGCATCGAGACGAACCAGTGCTCGTTCAGGCATTCATCGCCAGACCGCCCGTTGAAGCTTTCGATATAGGCATTCTCCGCAAACGCCAGGCCAGATGAACGACAGCGTGACGCCGGCTTCTACGTAGGCCCATCATCAGCACCTTACCGCAGCGAACTCCGGCCCGTTGTCGACCGTGATGGATGCGGGTAGCCTCGCATCGCCAGGCCGCTTTCGAGCACTTGCTGCGCACTCGTA…	.	PASS	GT:DR:DV	./.:.:23
P1Bm2013	1	821690	13	PRECISE	SVMETHOD=Snifflesv1.0.11			STD_quant_start=1.000000	STD_quant_stop=1.303840	Kurtosis_quant_start=2.249762	Kurtosis_quant_stop=6.806472	SVTYPE=BND	SUPTYPE=SR	SVLEN=0	STRANDS=--	RE=15	N	]2:665248]N	.	PASS	GT:DR:DV	./.:.:15
P1Bm2013	1	821691	2	PRECISE	SVMETHOD=Snifflesv1.0.11	CHR2=1	END=1252328	STD_quant_start=2.588436	STD_quant_stop=1.643168	Kurtosis_quant_start=2.199320	Kurtosis_quant_stop=1.276000	SVTYPE=DUP	SUPTYPE=SR	SVLEN=430637	STRANDS=-+	RE=12	N	<DUP>	.	PASS	GT:DR:DV	./.:.:12
P1Bm2013	1	821699	14	PRECISE	SVMETHOD=Snifflesv1.0.11			STD_quant_start=8.508819	STD_quant_stop=1.760682	Kurtosis_quant_start=4.530583	Kurtosis_quant_stop=6.646096	SVTYPE=BND	SUPTYPE=SR	SVLEN=0	STRANDS=++	RE=13	N	N[2:666600[	.	PASS	GT:DR:DV	./.:.:13
P1Bm2013	1	821700	3	PRECISE	SVMETHOD=Snifflesv1.0.11	CHR2=1	END=1250972	STD_quant_start=2.588436	STD_quant_stop=1.612452	Kurtosis_quant_start=2.363925	Kurtosis_quant_stop=-0.391401	SVTYPE=DEL	SUPTYPE=SR	SVLEN=-429272	STRANDS=+-	RE=12	N	<DEL>	.	PASS	GT:DR:DV	./.:.:12
P1Bm2013	1	1250973	4	PRECISE	SVMETHOD=Snifflesv1.0.11	CHR2=1	END=1252327	STD_quant_start=1.612452	STD_quant_stop=1.643168	Kurtosis_quant_start=-0.391401	Kurtosis_quant_stop=1.276000	SVTYPE=INV	SUPTYPE=SR	SVLEN=1354	STRANDS=++	RE=12	N	<INV>	.	PASS	GT:DR:DV	./.:.:12
P1Bm2013	1	1801829	5	PRECISE	SVMETHOD=Snifflesv1.0.11	CHR2=1	END=1801943	STD_quant_start=0.000000	STD_quant_stop=0.000000	Kurtosis_quant_start=1.069145	Kurtosis_quant_stop=-0.201785	SVTYPE=DEL	SUPTYPE=AL	SVLEN=-114	STRANDS=+-	RE=37	GGCGGGCGCCCGGCCCGCAAACGAAAACGGCGCCGCAAGCGGCGCCGTACGAGGCTTTCGTCGATAGACCGGCGCGCTTACGCGCCCGCGCCGTCGCGCTGTGCGCGACCGCGC	N	.	PASS	GT:DR:DV	./.:.:37
P1Bm2014	2	0	7	PRECISE	SVMETHOD=Snifflesv1.0.11	CHR2=2	END=2440184	STD_quant_start=2.199707	STD_quant_stop=0.647576	Kurtosis_quant_start=27.348014	Kurtosis_quant_stop=17.412016	SVTYPE=DUP	SUPTYPE=SR	SVLEN=2440184	STRANDS=-+	RE=63	N	<DUP>	.	PASS	GT:DR:DV	./.:.:63
P1Bm2014	1	1	0	PRECISE	SVMETHOD=Snifflesv1.0.11	CHR2=1	END=3328147	STD_quant_start=0.735980	STD_quant_stop=3.622844	Kurtosis_quant_start=8.720802	Kurtosis_quant_stop=4.372845	SVTYPE=DUP	SUPTYPE=SR	SVLEN=3328146	STRANDS=-+	RE=49	N	<DUP>	.	PASS	GT:DR:DV	./.:.:49
P1Bm2014	3	1	12	PRECISE	SVMETHOD=Snifflesv1.0.11	CHR2=3	END=728850	STD_quant_start=0.639602	STD_quant_stop=0.426401	Kurtosis_quant_start=-0.617085	Kurtosis_quant_stop=1.749612	SVTYPE=DUP	SUPTYPE=SR	SVLEN=728849	STRANDS=-+	RE=45	N	<DUP>	.	PASS	GT:DR:DV	./.:.:45
P1Bm2014	2	388164	8	IMPRECISE	SVMETHOD=Snifflesv1.0.11	CHR2=2	END=388301	STD_quant_start=35.754884	STD_quant_stop=37.302421	Kurtosis_quant_start=-1.959028	Kurtosis_quant_stop=-2.030843	SVTYPE=INS	SUPTYPE=AL	SVLEN=137	STRANDS=+-	RE=34	N	CGTCGTCCCGCGCAGGTGAATCGTTAGTGCCAGTGGGATCATCGCCGCTAGTGGATTACGCCCGCTGCCAGTGTGATGGTCGCCGCTAGTGTATCGCGGTGCTAACGCGACCGAGGTATGGTAGCGGTCGCCGACA	.	PASS	GT:DR:DV	./.:.:34
P1Bm2014	2	450545	9	IMPRECISE	SVMETHOD=Snifflesv1.0.11	CHR2=2	END=450828	STD_quant_start=52.086467	STD_quant_stop=49.685008	Kurtosis_quant_start=-0.786274	Kurtosis_quant_stop=-0.766056	SVTYPE=DUP	SUPTYPE=SR	SVLEN=283	STRANDS=-+	RE=16	N	<DUP>	.	PASS	GT:DR:DV	./.:.:16
P1Bm2014	2	451394	11	IMPRECISE	SVMETHOD=Snifflesv1.0.11	CHR2=2	END=451464	STD_quant_start=17.213367	STD_quant_stop=6.276942	Kurtosis_quant_start=-0.795462	Kurtosis_quant_stop=0.921104	SVTYPE=DEL	SUPTYPE=AL,SR	SVLEN=-70	STRANDS=+-	RE=19	AGCTGTTTGCCGACGAGAGACCGGTCGAGGTCGACGTCGACAGCGACGTGATC	N	.	PASS	GT:DR:DV	./.:.:19
P1Bm2014	2	451676	10	IMPRECISE	SVMETHOD=Snifflesv1.0.11	CHR2=2	END=452070	STD_quant_start=169.967644	STD_quant_stop=169.784864	Kurtosis_quant_start=0.516901	Kurtosis_quant_stop=-1.613783	SVTYPE=DEL	SUPTYPE=AL,SR	SVLEN=-394	STRANDS=+-	RE=11	AACCGATCGAGCTGTTTGCCGACGAGAGACCGGTCGAGGTCGACGTCGACAGCGACGTGATCGAGCTGTTTGCCGACGAGAGACCGGTCGAGGTCGACGTCGACAGCGACGTGATTGAGCTGTTAGCAGACGAGAGGCCAGTCGAGGTCGAGGTCGAGAGCGAAGCGACCGAGCTATCGGTCGAGCTCAGGCCGGTCGACAGAGAACCGATCGAGCTGTTAGCGGACGACAGGCCGGTCGAAGTCGAGGTCGAGAGCGACGCGACCGAGCTATCGGTCGAGCTGAGGCCGGTCGACAGAGAGCCGATCGAACTGTTCGCGGACGAGAGGCCAGTCGAAGTCGAGGTCGAGAGTGAAGCGACCGAGCTATCGGTCGAGCTGAGACCCGTCGACAG	N	.	PASS	GT:DR:DV	./.:.:11
P1Bm2014	1	481442	1	IMPRECISE	SVMETHOD=Snifflesv1.0.11	CHR2=1	END=482627	STD_quant_start=1.732051	STD_quant_stop=11.493081	Kurtosis_quant_start=0.017976	Kurtosis_quant_stop=0.016537	SVTYPE=INS	SUPTYPE=AL,SR	SVLEN=1190	STRANDS=+-	RE=22	N	TTGATATGCCCCGGTTTTAGTCCAGACTGCAGTTAGGGTCCGAGGTTAAAAACTTTGCTGCTTCGCGTCGTGCGCCCGGGCGAACTGCGCAGGCGTCGAATAGCCGAGCGAACTATGAGGTCGCTCGGTGTTGTACTCGATACGCCATTCCTCCAATCCAGCCGCTTGGCGTGGCGCGCATCGAGACAGACCAGTGCTCGTTCAGGCATTCGTCGCGGAACCGCCCGTTGAAGCTTTCGATATAGGCATTCTCCACCGGCTTGCAGGCCAGATGAACGACAGCGTGACGCCGGCCGTAGGCCCATGCATCCAGCACCTTGCAAGCGAACTCCGGCCCGTTGTCGACCGTGATGGATGCGGGCTTAAGCTCGCATCTCCTTGAGCCGCTCGAGCACTTGC…	.	PASS	GT:DR:DV	./.:.:22
P1Bm2014	1	821691	2	IMPRECISE	SVMETHOD=Snifflesv1.0.11	CHR2=1	END=1252329	STD_quant_start=12.984606	STD_quant_stop=4.582576	Kurtosis_quant_start=6.521635	Kurtosis_quant_stop=2.663156	SVTYPE=DUP	SUPTYPE=SR	SVLEN=430638	STRANDS=-+	RE=11	N	<DUP>	.	PASS	GT:DR:DV	./.:.:11
P1Bm2014	1	821691	13	PRECISE	SVMETHOD=Snifflesv1.0.11			STD_quant_start=0.547723	STD_quant_stop=1.341641	Kurtosis_quant_start=6.729015	Kurtosis_quant_stop=3.235520	SVTYPE=BND	SUPTYPE=SR	SVLEN=0	STRANDS=--	RE=13	N	]2:665249]N	.	PASS	GT:DR:DV	./.:.:13
P1Bm2014	1	821699	3	IMPRECISE	SVMETHOD=Snifflesv1.0.11	CHR2=1	END=823034	STD_quant_start=1.341641	STD_quant_stop=19.702792	Kurtosis_quant_start=6.151270	Kurtosis_quant_stop=0.810469	SVTYPE=INS	SUPTYPE=AL,SR	SVLEN=1338	STRANDS=+-	RE=16	N	GATATCCGGAATTTCGTGTGTAAGGCGGGTTGATTCAGATTCCAATGTTGAATCGTTCCGGGTAAAGCAGTGCGAACTGCGTCATGGCGCTCTTCAATCGTGCCGAGCCATTCCACTTGGCCCACGACGTTGCGCAGCGCCAGCTAGATCAGTTTAGGCGCGGCCTCGTCCAGGCAGAAGTGGCGCGCGCGCTATGATGATCTTCGAAGCTGCATGTGCAACGACTCGATCGCGTTGGTCGTATATACAATTTTCCGGATGTCAGGCGCGAAGGCGTGAACGGAATCACCTGATCCAGGCTCGGCGCCAGAGCGCGGCAATCGGAGGGTATTTCGTACCCACGGGCTGGTATCGAACGCGTCCAGCGCCACGGCGACCCTTCGGCTGACGGCGCCCGAT…	.	PASS	GT:DR:DV	./.:.:16
P1Bm2014	1	821699	14	PRECISE	SVMETHOD=Snifflesv1.0.11			STD_quant_start=0.632456	STD_quant_stop=0.000000	Kurtosis_quant_start=4.801694	Kurtosis_quant_stop=3.433848	SVTYPE=BND	SUPTYPE=SR	SVLEN=0	STRANDS=++	RE=17	N	N[2:666602[	.	PASS	GT:DR:DV	./.:.:17
P1Bm2014	1	821700	4	IMPRECISE	SVMETHOD=Snifflesv1.0.11	CHR2=1	END=1250973	STD_quant_start=1.788854	STD_quant_stop=34.074917	Kurtosis_quant_start=2.143229	Kurtosis_quant_stop=5.354539	SVTYPE=DEL	SUPTYPE=SR	SVLEN=-429273	STRANDS=+-	RE=11	N	<DEL>	.	PASS	GT:DR:DV	./.:.:11
P1Bm2014	1	1250974	5	IMPRECISE	SVMETHOD=Snifflesv1.0.11	CHR2=1	END=1252328	STD_quant_start=34.074917	STD_quant_stop=4.582576	Kurtosis_quant_start=5.354539	Kurtosis_quant_stop=2.663156	SVTYPE=INV	SUPTYPE=SR	SVLEN=1354	STRANDS=++	RE=11	N	<INV>	.	PASS	GT:DR:DV	./.:.:11
P1Bm2014	1	1801829	6	PRECISE	SVMETHOD=Snifflesv1.0.11	CHR2=1	END=1801943	STD_quant_start=0.816497	STD_quant_stop=0.745356	Kurtosis_quant_start=1.089396	Kurtosis_quant_stop=1.847859	SVTYPE=DEL	SUPTYPE=AL	SVLEN=-114	STRANDS=+-	RE=37	GGCGGGCGCCCGGCCCGCAAACGAAAACGGCGCCGCAAGCGGCGCCGTACGAGGCTTTCGTCGATAGACCGGCGCGCTTACGCGCCCGCGCCGTCGCGCTGTGCGCGACCGCGC	N	.	PASS	GT:DR:DV	./.:.:37
P1Bm2015	1	0	0	PRECISE	SVMETHOD=Snifflesv1.0.11	CHR2=1	END=3328147	STD_quant_start=0.755929	STD_quant_stop=1.253566	Kurtosis_quant_start=5.209195	Kurtosis_quant_stop=7.612369	SVTYPE=DUP	SUPTYPE=SR	SVLEN=3328147	STRANDS=-+	RE=42	N	<DUP>	.	PASS	GT:DR:DV	./.:.:42
P1Bm2015	2	0	7	PRECISE	SVMETHOD=Snifflesv1.0.11	CHR2=2	END=2440183	STD_quant_start=2.000000	STD_quant_stop=0.632456	Kurtosis_quant_start=4.269023	Kurtosis_quant_stop=4.593171	SVTYPE=DUP	SUPTYPE=SR	SVLEN=2440183	STRANDS=-+	RE=31	N	<DUP>	.	PASS	GT:DR:DV	./.:.:31
P1Bm2015	3	0	12	PRECISE	SVMETHOD=Snifflesv1.0.11	CHR2=3	END=728850	STD_quant_start=0.921954	STD_quant_stop=0.500000	Kurtosis_quant_start=-0.131320	Kurtosis_quant_stop=6.410942	SVTYPE=DUP	SUPTYPE=SR	SVLEN=728850	STRANDS=-+	RE=40	N	<DUP>	.	PASS	GT:DR:DV	./.:.:40
P1Bm2015	2	388187	8	IMPRECISE	SVMETHOD=Snifflesv1.0.11	CHR2=2	END=388323	STD_quant_start=25.627134	STD_quant_stop=24.797513	Kurtosis_quant_start=-1.909844	Kurtosis_quant_stop=-1.866674	SVTYPE=INS	SUPTYPE=AL	SVLEN=131	STRANDS=+-	RE=25	N	ATTAAATTCTTAGTGGGATCATCGCCGCTAGTGGATTGCCACTGCCGGTGGCGATGGTCGCCACTGGTGTATCGCCGATTGCTAACGCGACCGAGGTGGTAGCGGTCGCCAGTCCCGACAGGATCGTCCCGCCGGTGAATCG	.	PASS	GT:DR:DV	./.:.:25
P1Bm2015	2	450656	9	IMPRECISE	SVMETHOD=Snifflesv1.0.11	CHR2=2	END=450946	STD_quant_start=116.640473	STD_quant_stop=111.885209	Kurtosis_quant_start=-0.664468	Kurtosis_quant_stop=-0.618598	SVTYPE=DUP	SUPTYPE=SR	SVLEN=290	STRANDS=-+	RE=12	N	<DUP>	.	PASS	GT:DR:DV	./.:.:12
P1Bm2015	2	451290	10	IMPRECISE	SVMETHOD=Snifflesv1.0.11	CHR2=2	END=451480	STD_quant_start=44.797321	STD_quant_stop=13.371612	Kurtosis_quant_start=-0.046588	Kurtosis_quant_stop=4.894892	SVTYPE=DEL	SUPTYPE=AL,SR	SVLEN=-190	STRANDS=+-	RE=15	ACGAGAGACCGGTCGAGGTCGACGTCGACAGCGACGTGATCGAGCTGTTA	N	.	PASS	GT:DR:DV	./.:.:15
P1Bm2015	2	451881	11	IMPRECISE	SVMETHOD=Snifflesv1.0.11	CHR2=2	END=452275	STD_quant_start=118.612394	STD_quant_stop=118.717311	Kurtosis_quant_start=-1.083032	Kurtosis_quant_stop=0.233906	SVTYPE=DEL	SUPTYPE=AL,SR	SVLEN=-394	STRANDS=+-	RE=12	AGGTCGACGTCGACAGCGACGTGATTGAGCTGTTAGCAGACGAGAGGCCAGTCGAGGTCGAGGTCGAGAGCGAAGCGACCGAGCTATCGGTCGAGCTCAGGCCGGTCGACAGAGAACCGATCGAGCTGTTAGCGGACGACAGGCCGGTCGAAGTCGAGGTCGAGAGCGACGCGACCGAGCTATCGGTCGAGCTGAGGCCGGTCGACAGAGAGCCGATCGAACTGTTCGCGGACGAGAGGCCAGTCGAAGTCGAGGTCGAGAGTGAAGCGACCGAGCTATCGGTCGAGCTGAGACCCGTCGACAGAGAACCGATCGAGCTGTTTGCCGACGAGAGACCGGTCGAGGTCGACGTCGACAGCGACGTGATCGAGCTGTTTGCCGACGAGAGACCGGTC	N	.	PASS	GT:DR:DV	./.:.:12
P1Bm2015	1	481429	1	PRECISE	SVMETHOD=Snifflesv1.0.11	CHR2=1	END=482630	STD_quant_start=2.302173	STD_quant_stop=9.359487	Kurtosis_quant_start=1.548809	Kurtosis_quant_stop=2.046508	SVTYPE=INS	SUPTYPE=AL,SR	SVLEN=1204	STRANDS=+-	RE=21	N	GTAACGCTTGACCTGCTTGGTTTTAGTCCAGGCGCTGCGAACAGAGTCCGAGGTTAAAACTGCTGCTTCGCGTCGTGCGCCCGGGCGAACTGCGCAGGCGTCAGATAGCCGAGCGAACTATGGGGTCGCTCGGTGTTGCTCGATACGCCATTCCTCAATCAGCCGCTTGGCGTGGCGCATCGAGACGAACCGAATATGCTCGATTCAGGCATTCGTCGCCCGGAACCACCCGTTGAAGCTTTCGATATAGGCATTCTCCACCGGCGCGGGCGAATGAACGACAGCGTGACGCCGGCTTCGTAGGCCCATGCATCAACACCTGCTTGAACTCCGGCCCGTTGTCGACCGTGATGGATGCGGGTAAGCCCGCATCTCCTTGAGCCGCTTTCGAGGCACTTG…	.	PASS	GT:DR:DV	./.:.:21
P1Bm2015	1	821699	2	IMPRECISE	SVMETHOD=Snifflesv1.0.11	CHR2=1	END=823018	STD_quant_start=2.167948	STD_quant_stop=40.754141	Kurtosis_quant_start=6.915516	Kurtosis_quant_stop=3.890930	SVTYPE=INS	SUPTYPE=AL,SR	SVLEN=1318	STRANDS=+-	RE=13	N	GGAGGTATCGGAGATTTCGTGTGGGCGGGTTGAGATTCAATTCCAATGTTGAATCGTTCCGGGTAAAAGCAGTGCGAACTGCGTCATGGCGCTCTTCCAATCGTGCCGAGCCGGTCCACTTGGCCACGACGCGTTGCGCAGCGCCAGCCAGATCAGTTTGAGCGCGGCCTCGTCCGACGGGAAGTGGCGCGCCTTGATGATCTTCCGAAGCTGCAATGCAACGACTCGTCGCGTTGGTCGTATATACAAATTTTCCGGATGTCAGGCGCGCCATGAAGGCGTAGAACGGAATCACCTGATCAGGCTCGGCGCCAGAGCGCGGCAATCGGAGGGGTATTTCATGCCCACGGGCTGGTATCGAACGCGTCCAGCGCCACGGCAGCCGCTTCGGCTGACGGC…	.	PASS	GT:DR:DV	./.:.:13
P1Bm2015	1	821699	3	PRECISE	SVMETHOD=Snifflesv1.0.11	CHR2=1	END=1250973	STD_quant_start=6.992853	STD_quant_stop=6.855655	Kurtosis_quant_start=0.433096	Kurtosis_quant_stop=1.885094	SVTYPE=DEL	SUPTYPE=SR	SVLEN=-429274	STRANDS=+-	RE=11	N	<DEL>	.	PASS	GT:DR:DV	./.:.:11
P1Bm2015	1	1250974	4	PRECISE	SVMETHOD=Snifflesv1.0.11	CHR2=1	END=1252328	STD_quant_start=6.855655	STD_quant_stop=1.816590	Kurtosis_quant_start=1.885094	Kurtosis_quant_stop=6.683394	SVTYPE=INV	SUPTYPE=SR	SVLEN=1354	STRANDS=++	RE=11	N	<INV>	.	PASS	GT:DR:DV	./.:.:11
P1Bm2015	1	1801829	5	PRECISE	SVMETHOD=Snifflesv1.0.11	CHR2=1	END=1801943	STD_quant_start=0.000000	STD_quant_stop=0.353553	Kurtosis_quant_start=0.797259	Kurtosis_quant_stop=2.528487	SVTYPE=DEL	SUPTYPE=AL	SVLEN=-114	STRANDS=+-	RE=32	GGCGGGCGCCCGGCCCGCAAACGAAAACGGCGCCGCAAGCGGCGCCGTACGAGGCTTTCGTCGATAGACCGGCGCGCTTACGCGCCCGCGCCGTCGCGCTGTGCGCGACCGCG	N	.	PASS	GT:DR:DV	./.:.:32
P1Bm2015	1	3087612	6	PRECISE	SVMETHOD=Snifflesv1.0.11	CHR2=1	END=3087666	STD_quant_start=0.542326	STD_quant_stop=0.542326	Kurtosis_quant_start=-1.398786	Kurtosis_quant_stop=0.733723	SVTYPE=DEL	SUPTYPE=AL	SVLEN=-54	STRANDS=+-	RE=35	CTCGCGCGCAACGTGACGGCGCCGCTCGCGCTGGCACGCGCGCTCGCCG	N	.	PASS	GT:DR:DV	./.:.:35
P2Bm2011a	1	1	0	PRECISE	SVMETHOD=Snifflesv1.0.11	CHR2=1	END=3328144	STD_quant_start=1.449138	STD_quant_stop=4.062019	Kurtosis_quant_start=5.408685	Kurtosis_quant_stop=-0.212744	SVTYPE=DUP	SUPTYPE=SR	SVLEN=3328143	STRANDS=-+	RE=11	N	<DUP>	.	PASS	GT:DR:DV	./.:.:11
P2Bm2011a	1	17536	1	IMPRECISE	SVMETHOD=Snifflesv1.0.11	CHR2=1	END=18821	STD_quant_start=0.547723	STD_quant_stop=12.759310	Kurtosis_quant_start=6.706171	Kurtosis_quant_stop=6.099087	SVTYPE=INS	SUPTYPE=AL,SR	SVLEN=1289	STRANDS=+-	RE=15	N	TGAGCTTCCCCGGTTTTTCGCCTCCAGGCCCGCCAAGCTATGCAGCCGTATCCTTTGTCCGCTGAGCCGCAAGCCGTCTTGGTATGAACCGGAGTTGGCGACATGAAGCCAAGCGATGAATGGACATGACTGCGGTTATAAACACTTCAATGTATTCGAACAGGTCCGCCACGGCTTCGCGATGCGTGCGGTACCCGTGCCGTGTACCCGCTCGTTCTTCAGGGCTGTTGAAGAAGCTTTCCGTCGGCGCGTTATCCCAGCAATTGCCTTTGCGGCTCATCGAGCAGCGCATCCTGTAGAGGCCAGCTTGCGCTGGAATTACGGCTCGCGGCTGACTGCCACGGTCCGAATGAGAGCGCGTTGGGCGCGGGTCGGCGCCGGAACCATGCCATAGTCAAG…	.	PASS	GT:DR:DV	./.:.:15
P2Bm2011a	1	191109	2	PRECISE	SVMETHOD=Snifflesv1.0.11	CHR2=1	END=191149	STD_quant_start=6.760178	STD_quant_stop=7.204165	Kurtosis_quant_start=0.852284	Kurtosis_quant_stop=0.580034	SVTYPE=DEL	SUPTYPE=AL	SVLEN=-40	STRANDS=+-	RE=11	CGTTGACGGTCGTCGCGTGCGGCGGCGGCGATGGCGACGGC	N	.	PASS	GT:DR:DV	./.:.:11
P2Bm2011a	1	758925	3	IMPRECISE	SVMETHOD=Snifflesv1.0.11	CHR2=1	END=760124	STD_quant_start=6.488451	STD_quant_stop=20.174241	Kurtosis_quant_start=0.307328	Kurtosis_quant_stop=0.610399	SVTYPE=INS	SUPTYPE=AL,SR	SVLEN=1206	STRANDS=+-	RE=18	N	GGGAAACGCTGATCAATGAGCCTGTCGTCCGCATAACGGTTTATGCGCAGGCTGCAATTTTCAGATTGACGTAGAATTTGACGATGCGAGGTGAGTTTCTGTCGTATTCGGCCTCACTTCCCGTTTTTCATTATCATTACGACGGATTGCCCCCCATGAGTCGACAACAGCCGATTTTTCGCGATCACCATGCCCGCCGCGCGAACAGACTGAATTGAAGCAGTGCTGTGTTCCTGGCCAGGACCCTTTAGCGCACCTTTGCGATGACGAAACAGGTTCTTCTACGACATGAAACGATGCTCGACCCGCGCGGATCTGCGCCTTGGTTCGCTCGACCGCGATCACGAGGTCCTTCTGAAGCGGACCTTCCTGCATCGCCCTGATCTTTCCGCGCTTGAG…	.	PASS	GT:DR:DV	./.:.:18
P2Bm2011a	1	786450	4	IMPRECISE	SVMETHOD=Snifflesv1.0.11	CHR2=1	END=786636	STD_quant_start=11.657616	STD_quant_stop=12.557866	Kurtosis_quant_start=1.228551	Kurtosis_quant_stop=1.262482	SVTYPE=DEL	SUPTYPE=AL,SR	SVLEN=-186	STRANDS=+-	RE=10	GGGCGCGTTGAACGGCGTGGTCGGTACGGTTACCGGCGCCCTTGGCGGCGCGAACAATCCGACCGGTGCACTGAATGGTGTGGTGAGCACGGTGACGGGTGCGCTGGGCGGTAACGATCCGACGGGCGCATTGAACGGTGTGGTGGGTACGGTCACGGGTGCGCTGGGTGGCGCGAACAATCCGAC	N	.	PASS	GT:DR:DV	./.:.:10
P2Bm2011a	1	787114	5	IMPRECISE	SVMETHOD=Snifflesv1.0.11	CHR2=1	END=787598	STD_quant_start=149.627538	STD_quant_stop=124.928379	Kurtosis_quant_start=0.853913	Kurtosis_quant_stop=0.402416	SVTYPE=DEL	SUPTYPE=AL,SR	SVLEN=-484	STRANDS=+-	RE=12	AATAACCCGAGCGGCGCACTGAACGGTGTCGTGAACACGGCAACCAATGCAGTCAACACGATCGTCGCAGCACATGGCGCGCTGGATCAAGCCGTGATCGATCTGGCGAGCAACGGGCTGAACGGTGCCGTCGGCACGGTGACGGGCGCGTTGGGCGGCAACAATCCGACGGGCGCGCTGAACGGCGTGGTCGGCACGGTGCAGGGCACGGTGAACTCGGTCACCGGTGCGCTGGGCGGC	N	.	PASS	GT:DR:DV	./.:.:12
P2Bm2011a	1	856936	6	PRECISE	SVMETHOD=Snifflesv1.0.11	CHR2=1	END=859369	STD_quant_start=1.673320	STD_quant_stop=2.915476	Kurtosis_quant_start=1.623039	Kurtosis_quant_stop=3.881598	SVTYPE=DEL	SUPTYPE=SR	SVLEN=-2433	STRANDS=+-	RE=11	N	<DEL>	.	PASS	GT:DR:DV	./.:.:11
P2Bm2011a	1	941561	7	PRECISE	SVMETHOD=Snifflesv1.0.11	CHR2=1	END=941620	STD_quant_start=7.148426	STD_quant_stop=4.571652	Kurtosis_quant_start=0.776969	Kurtosis_quant_stop=1.493275	SVTYPE=DEL	SUPTYPE=AL	SVLEN=-59	STRANDS=+-	RE=11	TTGCCTGTTCGCGTAGTCGGCATCGCCATGCACGCACGCGCGGGTGCGCCGATCGCGAA	N	.	PASS	GT:DR:DV	./.:.:11
P2Bm2011a	1	1088749	8	IMPRECISE	SVMETHOD=Snifflesv1.0.11	CHR2=1	END=1090019	STD_quant_start=0.547723	STD_quant_stop=13.888844	Kurtosis_quant_start=2.833333	Kurtosis_quant_stop=4.314308	SVTYPE=INS	SUPTYPE=AL,SR	SVLEN=1269	STRANDS=+-	RE=11	N	GGCTTCCCTGAAATTTCGCCTTCCAGCAGGTCGCGTATAAACTCACGACCGAAAGGAAGGAAAGAAATGTTCAGGTACCGCCGCACCAGGTGTACGGCGGAGTTCAGGAAGCCGCCGTGCAACAGGTGTCAAGGACGGGCAAGGCATAAGCGCCGTGGCTCGCGAGCTGGGCATGTCGGTACAGACTTTGCGCAACTGGCTCAAGGCTTCCGAGGCGGGCAAGCTGGGCAGGCCCGGAGCGAAGGTCGTCACGGCAGGAACAGATGGAACTCTCGCGCCTGCGAGCAGAGAACAAGCGCTTGCAGATGGGCTGGAAATCGCAAAAAAAGCGGCGGCGTTCTTCTGAAAGGACTCCTGTGAAGTTCGCCTGGATTGATACGCAGTGCCGGCACTATCCGC…	.	PASS	GT:DR:DV	./.:.:11
P2Bm2011a	1	1250969	9	IMPRECISE	SVMETHOD=Snifflesv1.0.11	CHR2=1	END=1252340	STD_quant_start=11.108555	STD_quant_stop=7.655064	Kurtosis_quant_start=-0.674523	Kurtosis_quant_stop=0.190835	SVTYPE=DEL	SUPTYPE=AL,SR	SVLEN=-1371	STRANDS=+-	RE=12	GAGCCTATCCGAATCTTTGTGTGTGAGGCATAAACTGATGGCGAAGGAGCCACTTTATGCCACGCAAACGCAAGGAAGAAGTGACGATTGAGCCGGGCAAGGGCTTGAACCTGGACCCGGAACTCATCAAGCAACTGGTACCCGGAACGCTGGATCGGGCGACGATCAACGAGCAGCTCGCGGCGCTCAAGAAGGCAATCTTCGAGCGCGCGCTGGGCGGCGAACTGACCCACCACTTGGGGTACGAGAAGGGCGAAGCCAAGCCGGTAGGCCGCACGAATCATCGCAACGGCACCAGCCGTAAGCGCATTGCGACCGACGATGACCTGCTCGACGTCGAGATTCCACGCGACCGCGAAGGCACCTTCGATCCGGTGCTGATCGCCAAGGGCGAGCGGC…	N	.	PASS	GT:DR:DV	./.:.:12
P2Bm2011a	1	1383320	10	IMPRECISE	SVMETHOD=Snifflesv1.0.11	CHR2=1	END=1384527	STD_quant_start=0.000000	STD_quant_stop=10.445095	Kurtosis_quant_start=6.560235	Kurtosis_quant_stop=-0.365964	SVTYPE=INS	SUPTYPE=AL,SR	SVLEN=1207	STRANDS=+-	RE=15	N	GGAAACGCTGATCATCGAGTCGTCGTCCGCATAACGGACGAGGCAGGTTGCAATTTTCAGATTGACGTGGAATTTGACGGTCACGCGAGGTGAGTTTCGCCTTCGGCCTGGGCCTCACTTCCCGCGTTTTTCACACATGACGGATTGTTCCCATGAGTCGACAACAGCTGATTTTTCGCGATCACCAGGTTCGCCAGCGCGAACAGACTTGAACAGTTGTGCCGTGTTCCTGGCTAGACCCTTGTAGCGCACCCGTGATGACGAAACAGGTTCTTCACGACATGAAACGGATCGACCCGGGCGCGGATCTGCGCCTTGTTCGCTCGACCGTTCACGAGGTCCCTTCAGCGGACCTTCCTGCATCGCCCTGATCTTTCCAAGGCGCGCTTGAGCGCCACG…	.	PASS	GT:DR:DV	./.:.:15
P2Bm2011a	1	1632211	11	PRECISE	SVMETHOD=Snifflesv1.0.11	CHR2=1	END=1632303	STD_quant_start=3.754997	STD_quant_stop=2.626785	Kurtosis_quant_start=-0.960088	Kurtosis_quant_stop=-0.388751	SVTYPE=INS	SUPTYPE=AL	SVLEN=86	STRANDS=+-	RE=16	N	CCTGCGGTATCGCGCTGTATCGCGCGCTCGGCGGCCGCTGGACGCCCGGCACGGCCGCCGACGACGCGTGATACGCTGACGCGCCGTCGCACGT	.	PASS	GT:DR:DV	./.:.:16
P2Bm2011a	1	2107767	12	IMPRECISE	SVMETHOD=Snifflesv1.0.11	CHR2=1	END=2109054	STD_quant_start=2.509980	STD_quant_stop=20.440157	Kurtosis_quant_start=6.407314	Kurtosis_quant_stop=-0.052217	SVTYPE=INS	SUPTYPE=AL,SR	SVLEN=1289	STRANDS=+-	RE=11	N	CCGGGCGCCTCCTCGGTTTTTCGCCTTCCAGAGGCCTTCCGGTTATGCAGCCGTATCCTCGGCTGAGCCGCAAGCCAGTCTTGCATGAACTGAGTTGGCGACATGAAGCCAAGCGATGAATTTGACGACTGCGGTTATAAAACACTTCAATGGGGAGCGCCTGAACAGGTCCGCCACGGCTTTCGCGATGCGGGTGGTACCGGTGCCGTGTACCTGCTCGTTCTTCAGGGCTGTTGAAGAAGCTCGTCGGCGCGTTATCCAGCAATTGCCTTTGTCCTCATCGAGGCGCATCTCAGGATGTCAGCTTGCGCTGGAATTCATGGCTCGCGTATTGACTGCCACGGTCCGGAATGATGCGCGTTGGGCGCGGGGCTCTGCCGGAACCATGCCATAAGTCAG…	.	PASS	GT:DR:DV	./.:.:11
P2Bm2011a	1	2112493	13	PRECISE	SVMETHOD=Snifflesv1.0.11	CHR2=1	END=2156682	STD_quant_start=7.489993	STD_quant_stop=7.252586	Kurtosis_quant_start=-1.472773	Kurtosis_quant_stop=-1.491101	SVTYPE=DEL	SUPTYPE=SR	SVLEN=-44189	STRANDS=+-	RE=15	N	<DEL>	.	PASS	GT:DR:DV	./.:.:15
P2Bm2011a	1	2882469	14	PRECISE	SVMETHOD=Snifflesv1.0.11	CHR2=1	END=2883674	STD_quant_start=0.632456	STD_quant_stop=9.803061	Kurtosis_quant_start=1.918470	Kurtosis_quant_stop=1.765370	SVTYPE=INS	SUPTYPE=AL,SR	SVLEN=1207	STRANDS=+-	RE=14	N	AGAGGAAACACTGATCAATTCGGCTTGGCGGTCATCGCTGACGAGGCCAAGAGCGTTGTAGAAAAAGCTCACAGGAACGGACCCGACGATGCAGCGGCAGATCGGTTTTTGCAGGCGGAAGGGTGCGGAGCAGAAGCGGAGTGACCAAGCGTCAACGCTTTCTGGCCGAGATGGAGAAGGTCGTCCCGCGGTCGCGGCTGCTGTCGGTGATCGGGCCGTATTACGAAGGAGGGCGAGCGTGGCCGGCCGCCGATTGGCCTGGGCGGATGCTGCGGGACTCTACTTGCTGCAGCAGTGGTACGGAGTTGTCGGACGAGGGGCTTGAAGATGCGCTCTACGACAGCATCGCGATGCGCGCCGCTGCGGGCATCGACCTGGCGCGCGAGCATTGCCGGACGC…	.	PASS	GT:DR:DV	./.:.:14
P2Bm2011a	2	0	15	PRECISE	SVMETHOD=Snifflesv1.0.11	CHR2=2	END=2440184	STD_quant_start=2.607681	STD_quant_stop=1.760682	Kurtosis_quant_start=3.577100	Kurtosis_quant_stop=1.221253	SVTYPE=DUP	SUPTYPE=SR	SVLEN=2440184	STRANDS=-+	RE=12	N	<DUP>	.	PASS	GT:DR:DV	./.:.:12
P2Bm2011a	2	168024	16	IMPRECISE	SVMETHOD=Snifflesv1.0.11	CHR2=2	END=168064	STD_quant_start=10.281051	STD_quant_stop=10.387492	Kurtosis_quant_start=3.328506	Kurtosis_quant_stop=2.399239	SVTYPE=DEL	SUPTYPE=AL	SVLEN=-40	STRANDS=+-	RE=11	AGACGGCGAGACGGCGAGACGGCGAGACGGCGAGACGGCG	N	.	PASS	GT:DR:DV	./.:.:11
P2Bm2011a	2	177440	17	IMPRECISE	SVMETHOD=Snifflesv1.0.11	CHR2=2	END=177788	STD_quant_start=214.899744	STD_quant_stop=199.148437	Kurtosis_quant_start=-0.850866	Kurtosis_quant_stop=0.097863	SVTYPE=DUP	SUPTYPE=SR	SVLEN=348	STRANDS=-+	RE=11	N	<DUP>	.	PASS	GT:DR:DV	./.:.:11
P2Bm2011a	2	199631	18	PRECISE	SVMETHOD=Snifflesv1.0.11	CHR2=2	END=199798	STD_quant_start=3.860052	STD_quant_stop=4.277850	Kurtosis_quant_start=0.055697	Kurtosis_quant_stop=1.157124	SVTYPE=DEL	SUPTYPE=AL,SR	SVLEN=-167	STRANDS=+-	RE=17	GCCGTCTTCGTCTAACAACGGTCGTGCGTCCGCGGTGAGGCGTGCGGCCGGCCGCCGTCTTCGACGAGCACCGCGAGCCGCGCAAGGGCCATGCGCCAGCCGGTTTCGTTGTCCGCGACCGGCACACCGGGCGGCACGCCATCGTGGACCGCATAGACGCGCGTGTC	N	.	PASS	GT:DR:DV	./.:.:17
P2Bm2011a	2	200588	19	PRECISE	SVMETHOD=Snifflesv1.0.11	CHR2=2	END=200682	STD_quant_start=0.948683	STD_quant_stop=0.316228	Kurtosis_quant_start=-0.180252	Kurtosis_quant_stop=0.728273	SVTYPE=DEL	SUPTYPE=AL	SVLEN=-94	STRANDS=+-	RE=14	GCCGCCGGCGCTGCTGCTGCTGCTGCTGCTGCTGCCGCTGCTGATGTCTCTGATGCCGAACGCCGAACGCCGAACGCCGAACGCCGAACG	N	.	PASS	GT:DR:DV	./.:.:14
P2Bm2011a	2	234973	20	IMPRECISE	SVMETHOD=Snifflesv1.0.11	CHR2=2	END=236190	STD_quant_start=4.324350	STD_quant_stop=73.618612	Kurtosis_quant_start=1.521433	Kurtosis_quant_stop=4.871242	SVTYPE=INS	SUPTYPE=AL,SR	SVLEN=1217	STRANDS=+-	RE=10	N	GGGAAACACTGATCAATTCGGCTTGGCGGTCATCGCTGACGGGCCAAGGGCGTTGTAGAAAGAAGCTCACGGAACGGACCCACGACGATGCAGCGGCAGATCGGTTTTGCGGAAGCGGAAAGTGCGGGCAAGAAGCGGGTGACAAGCGTCAACGCTTTCTGGCCGAGATGGAGAAAGGTCGTGCGGTCGCGGCTGCTGTCGGTGATCGGGCCGTATTACCCGAAAGGGCGAGCGTGGCCGGCCGCCGATTGGCCTGGAGACGGATGCTGCGGATCTGCCTGCGGCAGTGGTACGGGTTGTCGGACGAAGGGCTTGAGAGAAGTACGCTCTACGACAGCATCGCGATGCGCACCTTCGCGGGCATCGACCTGGCCTTACGAAACGATGCGGACGCCACCA…	.	PASS	GT:DR:DV	./.:.:10
P2Bm2011a	2	293351	21	PRECISE	SVMETHOD=Snifflesv1.0.11	CHR2=2	END=294558	STD_quant_start=0.000000	STD_quant_stop=6.457554	Kurtosis_quant_start=1.241481	Kurtosis_quant_stop=-1.069171	SVTYPE=INS	SUPTYPE=AL,SR	SVLEN=1207	STRANDS=+-	RE=17	N	GGAAACACTGGATCAATTCCGGCTTGGCGGTCATCGCCGACGAGGCTGGGCGGGCGTGTTGTAGAAAGAAGCCCACGGAACGGACCACGACGATGCAGCGGCAGATCGGTTTTGCGGAAGCGGAGTGCGGGCAAGAAGCGGGCACCGCGCCCAACGCTTTCTGGCCGAGATGGAGAAGGTCGTCCCTTGGTCGCGGCTGCTGTCGGTGATCGGGCCGCTACCCGAAGGGCGAAAGCGTGGCCGGCCGCATTTGGCCCGGAACGGATGCTGCGGATCTACTGAAGCGGCAGTGGTACGGGTTGTCGGATCATTGCTGATGACGTGCGCTTCTACGACAAAGAGTCGCGATGCGCGCTGCGGGCATCGACCTGGCGCGCGCGCGAGAACGCCGGACGCCAC…	.	PASS	GT:DR:DV	./.:.:17
P2Bm2011a	2	297796	22	IMPRECISE	SVMETHOD=Snifflesv1.0.11	CHR2=2	END=299006	STD_quant_start=0.707107	STD_quant_stop=22.651711	Kurtosis_quant_start=5.107001	Kurtosis_quant_stop=2.972780	SVTYPE=INS	SUPTYPE=AL,SR	SVLEN=1211	STRANDS=+-	RE=15	N	GCGGAAACGCTGACTGAGCCTGTCGTCCGCATAACGGACGAGGCAGGTTGCAATTTTCAGATTGACGTAGGAATTTGACGACATGCGAGGTGAGTTTCGCTCTCGTATTCGGGCCCTCACTTCCCGCGTTTTTCACACATGACGGATTGTCCTTCCCGCATGAGTCGACATCAACAGCTGATTTTTCGCGATCACCAGGTTCGCCAGCGCGAAACAGACTGAACAGTTGTGCCGTGTTCCGGCTAGACCCTTGTAGCGCACCTGCGATGACGAAAACAGGTTCTTTCTTTCACGACATGAAATTTTGAGCTGCTCGACCCGGGCGCGGATCTGCGCCTTGGTTCGCTCGACCGGGCGATCACGAGGTCCTTCAGCGGACCTTCCTGCATCGCCTCCTGA…	.	PASS	GT:DR:DV	./.:.:15
P2Bm2011a	2	324537	23	PRECISE	SVMETHOD=Snifflesv1.0.11	CHR2=2	END=324971	STD_quant_start=0.316228	STD_quant_stop=0.894427	Kurtosis_quant_start=-0.779913	Kurtosis_quant_stop=6.327602	SVTYPE=DEL	SUPTYPE=AL,SR	SVLEN=-434	STRANDS=+-	RE=20	CCCGATAGTTTTCGGCAGCAAGCGCGGGGTTCGAGGTCAGAATCGGCAAGCGGAATCCTCGATTTTCGGCAGAGATCCTCGCGATTATTTCGCGAAGGTCGCGCCGGATTGCTTCGAGACGATGGATGGAGTGGTGGCCGATAGCCGGCGACGCGGACGGATGATGCTTCGTCGGGGCCGCCGGGCAGCGAATCGATGAACCCCGGTCATTCGGCATTGCCGGCGGCCGGGTTTTTTATCGCATCGCGGCGTCGATTGGCGTGCCACGGGATACCGCCATATCGCAACTAACGGTCAAGCCGCGCAAGCCTCGCCCGACGGGGCGGCTGGCGTGCCGCCACCCGCCCCGATCACGCCTTGTCGCGAGCAGCGCACAGCGCGCGATGGGTCCGTGGAAAA…	N	.	PASS	GT:DR:DV	./.:.:20
P2Bm2011a	2	386097	24	PRECISE	SVMETHOD=Snifflesv1.0.11	CHR2=2	END=387305	STD_quant_start=1.341641	STD_quant_stop=2.073644	Kurtosis_quant_start=4.688443	Kurtosis_quant_stop=-0.806713	SVTYPE=DEL	SUPTYPE=AL,SR	SVLEN=-1208	STRANDS=+-	RE=13	TGACCTGCTCCCCGCATTTAGTACGGTGACGGTGTAGAGTCCGTTCCAGAGAGGAACGGCAATGAAAAAGCGATTCACCGAAGAACAGATCATCGGCATCTTGAAGGAAGCCGAGGCTGGCCTGAAGCCGGCGGAGCTGTGTCGCAAGTACGGCATCTCGGAAGCGACCTACTACAACTGGAAAGCGAAGTTCGGCGGGATGACGGTCTCCGAAGCGCAGCGCCTGAAGGAACTGGAGCAGGAGAACAGCAAGCTCAAGCGTCTGTTGGCCGAATCGATGCTCGACAACGCCGCGCTGAAGGACCTGCTGGCTCGAAAGTAGCAAGCCCGCAGGCCAAGCGCGAAGCGGTCCGGATATTGATGACCGAACGTGCCATGGGTGTTACCCGGGCCTGCGGG…	N	.	PASS	GT:DR:DV	./.:.:13
P2Bm2011a	2	431070	25	IMPRECISE	SVMETHOD=Snifflesv1.0.11	CHR2=2	END=432265	STD_quant_start=1.224745	STD_quant_stop=73.891136	Kurtosis_quant_start=6.999504	Kurtosis_quant_stop=5.956118	SVTYPE=INS	SUPTYPE=AL,SR	SVLEN=1196	STRANDS=+-	RE=11	N	GGAAACACTGATCAATTCACGAAACGGCGGTCATCATGACGAGGCCAAGGCGTTACAGCGAAGCTCACGGAACGGACCCACGACGATGCGGCAGCAGATCGGTTTTTGCAGGCGGAAAGTGCGAGCAGAAGCGGGTGACCAGCGTCAACGCTTTCAGCCGAGATGGAACCGTCCACGCGGTCGCGGCTGCTGTATCGGTGATCAGACCGTATTACGAAGAACAGCGTGAAGCCGGCCGCCGGTAATAAGAACAGATACTGCGGATCTACTGCTGCAGCGGTGGTACGGGTGTCCGGACGAAGGGAGGCTTGAAGATGCGCTCGACAGCATCGCGATACCGCTTCGCGGAGCATCGACCGCTGCGAAAGAACGTGCCGGACGCGCCACCACGCTGTTGAA…	.	PASS	GT:DR:DV	./.:.:11
P2Bm2011a	2	450612	26	IMPRECISE	SVMETHOD=Snifflesv1.0.11	CHR2=2	END=451980	STD_quant_start=194.426078	STD_quant_stop=195.334329	Kurtosis_quant_start=1.354905	Kurtosis_quant_stop=1.694685	SVTYPE=DEL	SUPTYPE=AL,SR	SVLEN=-1368	STRANDS=+-	RE=10	AGCGACGCGACCGAGCTATCGGTCGAGCTGAGGCCCGTCGACAGAGAACCGATCGAGCTGTTAGCGGACGAGAGGCCGGTCGAAGTCGAGGTCGACAGCGAAGCGACCGAGCTGTCAGTCGAACTGAGGCCGGTCGACAGCGATCCGATCGAGCTGTTTGCCGACGAGAGGCCGGTCGAAGTCGAGGTCGACAGCGAAGCGACCGAGCTGTCGGTCGAGCTGAGGCCGGTCGACAGAGAGCCGATCGAGCTGTTCGCGGACGAGAGGCCGGTCGAAGTCGAGGTCGACAGCGAAGCGACCGAGCTGTCGGTCGAACTGAGGCCGGTCGACAGAGAGCCGATCGAGCTGTTCGCGGACGAGAGGCCAGTCGAAGTCGAGGTCGAGAGCGAAGCGACCGAG…	N	.	PASS	GT:DR:DV	./.:.:10
P2Bm2011a	2	550617	27	IMPRECISE	SVMETHOD=Snifflesv1.0.11	CHR2=2	END=551818	STD_quant_start=0.547723	STD_quant_stop=13.088163	Kurtosis_quant_start=1.349229	Kurtosis_quant_stop=3.489080	SVTYPE=INS	SUPTYPE=AL,SR	SVLEN=1203	STRANDS=+-	RE=14	N	GGAAACACTGATCCCAATTCGGCTTGGCGGTCATCGCTGACGAGGCCAAAGGGGCGTTGTAGAAGCTCACAGGAACGGACCCACGACGATGCAGCGGCAGATCGGTTTTTTGCGGAAGCGGAAAGTGCGGGCAAGAAGCGGGTGACCAAGCGTCAACGCTTTCTGGCCGAGATGGAGAAGGTCGTCCCTTGGTCGCGGCTGCTGTCGGTGATCGGAGCGTATTACCCGAAGGGCGAGCGTGGCCGGCCGCCGATTGGCCCTGGAACGGATGCTGCGGATCTACTTGCTGCAGCAGTGATGGTACGGGTTGTCGGACGAAGGGCTTGAAAGATGCGCTCTACGACAGCATCGCGATTGCGCCTTCGCGGGCATCGACCTGGCGCGCGAAGAACGTGCCGG…	.	PASS	GT:DR:DV	./.:.:14
P2Bm2011a	2	603531	28	IMPRECISE	SVMETHOD=Snifflesv1.0.11	CHR2=2	END=604746	STD_quant_start=0.774597	STD_quant_stop=12.613485	Kurtosis_quant_start=2.290081	Kurtosis_quant_stop=0.450125	SVTYPE=INS	SUPTYPE=AL,SR	SVLEN=1214	STRANDS=+-	RE=16	N	GGGAAACACTGATCAATTCGGCTTCGGCGTCATCGGGCGACGAGGCCAAGGGCGTTGTAGAAAGCAGCTCGGAACGGACCCACGACGATGCAGCGGCAGATCGGTTTTGCGGAAGCGGAAAGTGCGCGCAGCGGGCGACCAAGCGTCAACGCTTTCTGGCCGAGATGGAGAAGGTCGTCCCTTGTCGCGGTTGCCGTCGGTGATCGGGCCGTATTACCCGAAGGGCGAAGCGTGGCCGGCCGCGCCGATTGGCCTGAAACGATGCTGCGGATCTACTTGCTGCAGCAGTGGTACGGGTTGCTCTGTGGACGAAGGGGGCTTGAAGATGCGCTCTACGACAGCATCGCGATGCGCGCCTTCGCGGGCATCGACCTGGCGCGCGAGAACGTGCCGCCAACG…	.	PASS	GT:DR:DV	./.:.:16
P2Bm2011a	2	663926	29	IMPRECISE	SVMETHOD=Snifflesv1.0.11	CHR2=2	END=665135	STD_quant_start=12.008330	STD_quant_stop=36.863261	Kurtosis_quant_start=0.983093	Kurtosis_quant_stop=0.670942	SVTYPE=INS	SUPTYPE=AL,SR	SVLEN=1208	STRANDS=+-	RE=10	N	GAGGAAACGCTGATCCAATGAGCCTGTCGTCCGCATAACGGACGAGGCGAGGTTGCAATTTTCAGATTGACGTAGGAATTTGACGACATGCGAGGTGAGTTTCGCTCGTATTCGGGCCTCACTTCCCGCGTTTTTCACACACACATGACCCAGTTGCTCACATGGTCGACAACAGCTGATTTTTCGCGATCACCAGGTTCGCCAGCGCGAACAGACTGAATTCCAACTTTGTGCCGTGTTCCTGGCTAGACCCTTGTAGCGCACCTTGCGATGACGAAACAGATTTCTTCACGACATAGAAACGGATGCTCGACCCGGGCGCGGATCTGCGCCTTGGTTCGCTCTCGACCGCGATCGCAGCGAGGTCCTTCAGCGGACAGCTTCCTGCATCGCTTGCGC…	.	PASS	GT:DR:DV	./.:.:10
P2Bm2011a	2	778512	30	IMPRECISE	SVMETHOD=Snifflesv1.0.11	CHR2=2	END=779710	STD_quant_start=1.341641	STD_quant_stop=28.762823	Kurtosis_quant_start=-1.553719	Kurtosis_quant_stop=4.001807	SVTYPE=INS	SUPTYPE=AL,SR	SVLEN=1198	STRANDS=+-	RE=11	N	GCGAAACGCTGATCATCGAGCCTGTCGTCCGCATAACGGACGAGGCAGGCTGCAATTTTCAGATTGACGTGAATTTGACGACATGCGAGGTGAGTTTTGCTCGTATCTGGGCCTCACTTCCGCGTTTTTCACACATGACGGATTGTCTCATGAGTCGACAACAGCTGATTTTCTTCGCGGATCACCAGGGTTCGCCAGCGCGGAACAGACTGAACAACAGTTGTGCTGTGTTCCTGGCTAGACCCTGTAGCGCACCTGCGATGACGAAACAGGTTCTTCACGACATGAACGGATGCTCGACCCGGGCGCGGATCTGCGCTCTTTGTTCGCTCGACCAGATCACGAGGTCCTTCAGCGACCTTCCTGCATCGCCCTGGATCTTTCCAAGGCGCTTGAGCG…	.	PASS	GT:DR:DV	./.:.:11
P2Bm2011a	2	851128	31	IMPRECISE	SVMETHOD=Snifflesv1.0.11	CHR2=2	END=852332	STD_quant_start=0.547723	STD_quant_stop=12.934450	Kurtosis_quant_start=0.619340	Kurtosis_quant_stop=3.657851	SVTYPE=INS	SUPTYPE=AL,SR	SVLEN=1211	STRANDS=+-	RE=16	N	GGAAACGCTGATCGGCGAGCTAATGCATAACGGACGAGGCAGGTTACAATTTTCAGATGACGTAGGGGTTGACGACATGCGGGTGAGTTTCGCTCGTATTCGGGCCTCACTTCCCGCGTTTTCACACACATGACGGATTGCTCCCATGAGTCGACAACAGCTGATTTTCGCGATCACCAGGTTCGCCAGCGCGAACAGACTGAACAGCTGTGCCGTGTTCCTGGCTAGACCCTTGTAGCGCACCTTGCGATGACGAAACAGGTTCTTCACGACATGAAACGGATGCTCGGCCCGGGCGCGGATCTGCGCCTTGGTTCGCTCGACCGCGATCACGAGGTCCTTCAGCGGACCTTCCTGCATCGCCCTGATCTTTTCCGCAGCAGGCGCCGTACCACTTCA…	.	PASS	GT:DR:DV	./.:.:16
P2Bm2011a	2	921221	32	IMPRECISE	SVMETHOD=Snifflesv1.0.11	CHR2=2	END=922432	STD_quant_start=1.612452	STD_quant_stop=23.647410	Kurtosis_quant_start=0.796968	Kurtosis_quant_stop=-0.564033	SVTYPE=INS	SUPTYPE=AL,SR	SVLEN=1211	STRANDS=+-	RE=13	N	GGGAAACACTGATCACCCGGCTTGGCGGTCATCGCTGACGAGGCCAAGGGCGTTGTAGAAAGAAGCTCACGGAACGGACCCACGATGATGCAGCGGCAGATCGGTTTTGCGGAAGCGGAAAGTGCGGGCAAGCAGGCGGAAGGTGACCCCAAGCGTCAACGCTTCTGGCCGAGATGGAGAAGGTCGTCCCGGTCGCGGCTGCTGTCGGTGATCGGGCTGCATACCTGAAGGGTTATGCGGGCTGGCCGCCGATTGGCCTGGAACGGATGCTGCGGATCTACTTGCTGCAGCAGTGGTACGGGTTGTTTGGACGAAGGGCTTGAAGATGCGCTCTACGACAGCATCGCGATGCGCGCCTTCGCGGGCATCGACCTGGCGCGCGAGAACGCCGGACGCCAC…	.	PASS	GT:DR:DV	./.:.:13
P2Bm2011a	2	1402356	33	IMPRECISE	SVMETHOD=Snifflesv1.0.11	CHR2=2	END=1403543	STD_quant_start=1.183216	STD_quant_stop=22.673773	Kurtosis_quant_start=-0.583646	Kurtosis_quant_stop=0.247046	SVTYPE=INS	SUPTYPE=AL,SR	SVLEN=1191	STRANDS=+-	RE=15	N	GGGAAACGCTGATCATCGAGCCTGTCGTCCGCATAACGGACGAGGCAGGTTGCAATTTTCAGATTGACGTAGGAATTTGACGACATGCGAGGTGAGTTTCTGCCTGTATTCGGGCCTCACCTCCCGCGTTTTTCACACACACATGACGGATTGCTCCCATGAGTCGACAACAGCTGATTTTTTCGCGATCACCAGGTTCGCCAGCGAACAGATCGAACAGTTGTGCCGTGTTCCGGCTAGACCCTTGTAGCGCACCTTGGTGATGACGAAACAGGTTCTTCACGACATGAAACGGATGCTCGACCCGGGCGCGGATCTGCGCCTTGGTTCGCTCTCGACCGCGATCACGAGGTCCTTCAGCGGACCTTCCTGCATCGCTCCTGATCTTTCCGCGCTTGA…	.	PASS	GT:DR:DV	./.:.:15
P2Bm2011a	2	1770117	34	IMPRECISE	SVMETHOD=Snifflesv1.0.11	CHR2=2	END=1771335	STD_quant_start=0.707107	STD_quant_stop=10.583005	Kurtosis_quant_start=3.361015	Kurtosis_quant_stop=0.158799	SVTYPE=INS	SUPTYPE=AL,SR	SVLEN=1217	STRANDS=+-	RE=18	N	GGGAAACACTGGATCATCTGGCTTCTGGCGGTCATCGCTGACGAGGCCAAGGGCGTTGTAGAAAGAAGCTCACGGAACGACCTTACGACGATGCAGCGGCAGATCGGTTTGCGGAAGCGGAAAGCGCGGGCAAGAAGCGGGTGACCAAGCGTCAACGCTTTCTGGCCGAGATGGAGAAGGTCGTCCCTGGTCGCGGCTGCTGTCGGTGATCGCCGTATTACCTGAAGGGCGAGCGTGGCCGGCCGCCGATTGGCCTGGAACGGATGCTGCGGATCTACTTGCTGCAGCAGTGGTACGGGTTGTCGGACGAGTGTTTGAAGATGCGCTCTACGACAGCATGCGATGCGCGCCTTCGCGGGCATCGACCTGGCGCGCGAGAACGTGCCGACGCCACCACGC…	.	PASS	GT:DR:DV	./.:.:18
P2Bm2011a	2	1892840	35	IMPRECISE	SVMETHOD=Snifflesv1.0.11	CHR2=2	END=1926945	STD_quant_start=17.131842	STD_quant_stop=19.927368	Kurtosis_quant_start=-0.776949	Kurtosis_quant_stop=-0.697375	SVTYPE=DEL	SUPTYPE=SR	SVLEN=-34105	STRANDS=+-	RE=11	N	<DEL>	.	PASS	GT:DR:DV	./.:.:11
P2Bm2011a	2	2088287	36	IMPRECISE	SVMETHOD=Snifflesv1.0.11	CHR2=2	END=2089482	STD_quant_start=3.781534	STD_quant_stop=15.109600	Kurtosis_quant_start=-1.382568	Kurtosis_quant_stop=1.703196	SVTYPE=INS	SUPTYPE=AL,SR	SVLEN=1197	STRANDS=+-	RE=12	N	GGAAACGCTGATCATCGCGCCTGTCGTCCGCATAACGGACGAGGCAGGTTGCAATTTTCAGATTGACGTAGGAATTTGACGACATGCGAGGTGAGTTTCGCTCGTATTCGGGCCTCACTTCCCGCGTTTTTCACACACATGACGGATTGCCCCATGAGTCGACAACAGCTGATTTTTCGCGATCACCAGGTTCGCCAGCGCGAACAGACGAACAGTTGTGCCGTGTTCCTGGCTAGACCCTTGTAGCGCACCTTGCGATGACGAAACAGGTTCTTCACGACATGAAACGGATGCTTCGACGGGCGCGGATCTGCGCCTTGGTTCGCTCGACCGTCACGAGGTCCTTCAGCGGACCTTCCTGCATCGCCCTGATCTTCCGCGCTTGAGCGCCACGTGCCA…	.	PASS	GT:DR:DV	./.:.:12
P2Bm2011a	2	2258860	37	IMPRECISE	SVMETHOD=Snifflesv1.0.11	CHR2=2	END=2261513	STD_quant_start=0.774597	STD_quant_stop=34.935655	Kurtosis_quant_start=5.191016	Kurtosis_quant_stop=0.323825	SVTYPE=INS	SUPTYPE=AL,SR	SVLEN=2653	STRANDS=+-	RE=13	N	TGCGGATTTCGGCGATGGTGATCAATCGTTTCGGCGAGGCGTGATCAGTCTGGAAGGTGGTGTTGCGCGGTCAATGGATTATAGCGACGGTGATGCGATCAGGCGTCAGCGGACTCGGATTTCGTTTTCTTTCTCATCAGATCGCCCGCTTGACCGGAAGCTTGTGGAGCCTGATGCACGAGCCGATCGAGAATCGCATCGGCGAGGCGTGGTCCCTGCAGCCACGCGTGCCGGTGTTTGAGAAGCGGCAACTGGCTGGTGATCCTAGTCGAGCGCGTACCGACACGATCATCAAAGTACCTCAAGCAGATCATTGCGCGCCGCCTGGTCGAGATCCTGCAAGCCCCAATCGTCGAGGATCAGCGCATCAATCTTCACTTGATTTGCTTGAAGCCGACG…	.	PASS	GT:DR:DV	./.:.:13
P2Bm2011a	2	2264810	38	IMPRECISE	SVMETHOD=Snifflesv1.0.11	CHR2=2	END=2270818	STD_quant_start=1.264911	STD_quant_stop=1584.432138	Kurtosis_quant_start=5.227055	Kurtosis_quant_stop=-0.500652	SVTYPE=INS	SUPTYPE=AL,SR	SVLEN=6008	STRANDS=+-	RE=13	N	CTTCCCGGAGCTCGTTGCTAGCCGGGGTAAACCGCGACGCTTCGGATAAGGCGACACGCGAGGCGTCAACGGCCTGCTGTGCCCTTGCGATATCCTGGCCCAGTCTGCCAGCCTCGGCGAAATTCCCTTGCTTCGACCGCCTGTTGGAGCTGAACTTCCATATCGCGAAGCTGTTGTGATGACGGGCGCGCAGCAGCGACGGCGCGCAACGACTCGACCAGCAGTTGGCGTCTCGTATCTTGATGGTGACGACGCTCGATGTCTAGCGCCGCTCGTGCGGCGTCTGCCTATCTGAAAACACAATCGATTTCGCAGCTCCGCCACTCACGCGTAGCGCGGAGAATAACTCGGTTGGCAAATGTTGCGAACTTTTGGCGAAGCCCGTTCGAAAGCTGCGCA…	.	PASS	GT:DR:DV	./.:.:13
P2Bm2011a	2	2268776	39	IMPRECISE	SVMETHOD=Snifflesv1.0.11	CHR2=2	END=2269978	STD_quant_start=0.316228	STD_quant_stop=11.000000	Kurtosis_quant_start=6.227902	Kurtosis_quant_stop=-0.604455	SVTYPE=INS	SUPTYPE=AL,SR	SVLEN=1205	STRANDS=+-	RE=19	N	ACGCTGATCATCGAGCCTGTCGTCCGCATAACGGACGAGGCAGGTTGCAATTTTCAGATTGACGTAGGAATTTGACGACATGCGAGGTGAGTTTCGCTCGTATTCGGGCCTCACTTCCGCGTTTTCACACACACATGACGGATTGCTCCCCATGAGTCGACAACAGCGATTTTTTCGCGATCACCAGGTTCGCCAGCGCGAACAGATTTGAACAGTTGTGCCGTGCTCCTGGCTAGACCCTTTGTAGCGCGCACCTTGCGATGACGAAACAGGTTCTCTACGTATATGAAATCTTGATGTTTCGACCCGCTGGGCGCGGATTCGGTGCCTTGTTCGCCTGACCGCGATCACGAGGTCCTTCAGCGAACCTTCCTGCATCGCCCTGATCGCGCTTGAGCG…	.	PASS	GT:DR:DV	./.:.:19
P2Bm2011a	3	0	40	PRECISE	SVMETHOD=Snifflesv1.0.11	CHR2=3	END=728849	STD_quant_start=3.146427	STD_quant_stop=2.863564	Kurtosis_quant_start=2.383211	Kurtosis_quant_stop=6.715100	SVTYPE=DUP	SUPTYPE=SR	SVLEN=728849	STRANDS=-+	RE=13	N	<DUP>	.	PASS	GT:DR:DV	./.:.:13
P2Bm2011a	3	128274	41	PRECISE	SVMETHOD=Snifflesv1.0.11	CHR2=3	END=164363	STD_quant_start=3.834058	STD_quant_stop=3.860052	Kurtosis_quant_start=0.421727	Kurtosis_quant_stop=-1.312053	SVTYPE=DEL	SUPTYPE=SR	SVLEN=-36089	STRANDS=+-	RE=11	N	<DEL>	.	PASS	GT:DR:DV	./.:.:11
P2Bm2011a	3	450859	42	IMPRECISE	SVMETHOD=Snifflesv1.0.11	CHR2=3	END=452149	STD_quant_start=0.000000	STD_quant_stop=10.958600	Kurtosis_quant_start=7.900348	Kurtosis_quant_stop=0.774872	SVTYPE=INS	SUPTYPE=AL,SR	SVLEN=1290	STRANDS=+-	RE=22	N	CTTCCCTCGGTTTTTCGCCTTCCAGAGGCCCGGGGTTATGTCGCACCCCTGGTCCCGCTGAGCCGCGTCAGTCTTGCATGAACTGAGTTGGCGACATGAAGCCGCGATGAATGACGACGACTGCGGTTAAAACACCAATGTATCTTCCGAACAGTCCGCCACGCGGTTTCGCGATGCGTGCGGTACCTCGTGCCGTACCCGCTCGTTCTTCAGGCTGTTGAAGAAGCTTTCCGTCGGCGCGTTATTTCAGCAATTGCCTTGCGCTCATCGAGCAGCGCGCATCCCGTGGAGGCCAGCTTGCGCTGGAATTCATGGCTCGCGTATTGACTGCCACGGTCCGAATGATGCAGCGCGTTGGGCGCGGGTCGGCGCCGGAACCATGCCATAGTCAGCGCAAGT…	.	PASS	GT:DR:DV	./.:.:22
P2Bm2011a	3	479192	43	IMPRECISE	SVMETHOD=Snifflesv1.0.11	CHR2=3	END=480397	STD_quant_start=2.810694	STD_quant_stop=27.366037	Kurtosis_quant_start=3.644768	Kurtosis_quant_stop=-0.542291	SVTYPE=INS	SUPTYPE=AL,SR	SVLEN=1205	STRANDS=+-	RE=10	N	AAGGGAAGCATCAGCCGACTGTCAAAATCCGCATAACGGACAGAGGCAGGTACAATTTTCAGATTGACGTAGGAATTTGACGACATGCGGTGAGTTTCGCTCGTATTCAGGGCGCTCACTTCACGTTTTCACACACATGACGGATTCCGCTCCCATGAGTCGACAACGCGCTGATTTTTCGCGATCCACCAGGTTCGCCAGCGCGAACAAGCTGAACAGCTGGCGCATGTTCCTGGCTAGACCCTTAGCAGCGCACCTTGCGATGACGAAACAGGTTCTTCACGACATGAAACCGTTGCTCGACCCGGGCGCGGATCTGCGCCTTGGTTCCAAGCTCGACCGCGATCACGAGGTCCTTCAGCGGACAACCTGCATCGCCCTGATCTTTCCGCGCTTAGG…	.	PASS	GT:DR:DV	./.:.:10
P2Bm2011a	3	599926	44	PRECISE	SVMETHOD=Snifflesv1.0.11	CHR2=3	END=601132	STD_quant_start=0.603023	STD_quant_stop=8.836906	Kurtosis_quant_start=-0.872696	Kurtosis_quant_stop=-0.420811	SVTYPE=INS	SUPTYPE=AL,SR	SVLEN=1205	STRANDS=+-	RE=22	N	AGAAACGCTTGATCAATGAGCCTGTCGTCCGCAGCGGACGAGGGCAGGTTCACACAATTTCAGATTGACGTAGAGATTTGACGACATGCGAGGTGAGTTTCGCTTCCGTATTCGAGGGCCTCGCGCGTTTTTTACACGCTGACAGTTGCTTTCCCATGAGTCGACAACAGCTGATTTTTCGCGATCACCAGGTTTCGCCAGCGCGAACAGACTGGTTTAACTGTGCCGTGTTCCTGGCCGGGCCGCTTAGCGCACCGCGCGATGACGAAACAGGTTCAGCTTCACGACATGAAACGGATGCTCGACGGGCGCGGATCTACGCCTTGGTTCGCTCGACCGCGATCACGAGGTCCTTCCAGCGGACCTTCCTGCATCGCCAATCTTTCGCGCTTGAAGCGC…	.	PASS	GT:DR:DV	./.:.:22
P2Bm2011b	1	916712	0	PRECISE	SVMETHOD=Snifflesv1.0.11	CHR2=1	END=916745	STD_quant_start=2.024846	STD_quant_stop=1.612452	Kurtosis_quant_start=6.046426	Kurtosis_quant_stop=6.003379	SVTYPE=DEL	SUPTYPE=AL	SVLEN=-33	STRANDS=+-	RE=15	GCGGCGCGTTGCGGCGCCGCGCCGGCCGGCGTG	N	.	PASS	GT:DR:DV	./.:.:15
P2Bm2011b	1	941561	1	PRECISE	SVMETHOD=Snifflesv1.0.11	CHR2=1	END=941620	STD_quant_start=9.093954	STD_quant_stop=7.014271	Kurtosis_quant_start=0.669547	Kurtosis_quant_stop=0.643216	SVTYPE=DEL	SUPTYPE=AL	SVLEN=-59	STRANDS=+-	RE=11	TTGCCTGTTCGCGTAGTCGGCATCGCCATGCACGCACGCGCGGGTGCGCCGATCGCGAA	N	.	PASS	GT:DR:DV	./.:.:11
P2Bm2011b	1	1632220	2	IMPRECISE	SVMETHOD=Snifflesv1.0.11	CHR2=1	END=1632304	STD_quant_start=10.416333	STD_quant_stop=9.433981	Kurtosis_quant_start=0.049213	Kurtosis_quant_stop=-1.390632	SVTYPE=INS	SUPTYPE=AL	SVLEN=90	STRANDS=+-	RE=10	N	TGTATCGCGCGCTCGGCGGCGCTCGGACGCCTGGCACGGCCGCCGATTTTGATGCGCGTGATGCGCTGACGCCGTCGCGTCGCCGATCGCGC	.	PASS	GT:DR:DV	./.:.:10
P2Bm2011b	2	3584	3	IMPRECISE	SVMETHOD=Snifflesv1.0.11	CHR2=2	END=3648	STD_quant_start=23.792856	STD_quant_stop=25.165453	Kurtosis_quant_start=3.794672	Kurtosis_quant_stop=2.604252	SVTYPE=DEL	SUPTYPE=AL	SVLEN=-64	STRANDS=+-	RE=12	GGGTCACTGCTCCGGTGGGTCACTGCTCCGGTGGGTCACTGCTCCGGTGGGTCACTGCTCCGGT	N	.	PASS	GT:DR:DV	./.:.:12
P2Bm2011b	2	386095	4	PRECISE	SVMETHOD=Snifflesv1.0.11	CHR2=2	END=387305	STD_quant_start=8.497058	STD_quant_stop=3.619392	Kurtosis_quant_start=1.698027	Kurtosis_quant_stop=2.682629	SVTYPE=DEL	SUPTYPE=AL,SR	SVLEN=-1210	STRANDS=+-	RE=11	TGACCTGCTCCCCGCATTTAGTACGGTGACGGTGTAGAGTCCGTTCCAGAGAGGAACGGCAATGAAAAAGCGATTCACCGAAGAACAGATCATCGGCATCTTGAAGGAAGCCGAGGCTGGCCTGAAGCCGGCGGAGCTGTGTCGCAAGTACGGCATCTCGGAAGCGACCTACTACAACTGGAAAGCGAAGTTCGGCGGGATGACGGTCTCCGAAGCGCAGCGCCTGAAGGAACTGGAGCAGGAGAACAGCAAGCTCAAGCGTCTGTTGGCCGAATCGATGCTCGACAACGCCGCGCTGAAGGACCTGCTGGCTCGAAAGTAGCAAGCCCGCAGGCCAAGCGCGAAGCGGTCCGGATATTGATGACCGAACGTGCCATGGGTGTTACCCGGGCCTGCGGG…	N	.	PASS	GT:DR:DV	./.:.:11
P2Bm2011b	2	1669893	5	IMPRECISE	SVMETHOD=Snifflesv1.0.11	CHR2=2	END=1671105	STD_quant_start=0.447214	STD_quant_stop=10.959015	Kurtosis_quant_start=6.983483	Kurtosis_quant_stop=6.124062	SVTYPE=INS	SUPTYPE=AL,SR	SVLEN=1212	STRANDS=+-	RE=13	N	GGGAAACGCTGATCATCGAGCCTGTCGTCCGCATAACGGACGAGGCAGGTTGCAATTTTCAGATTGACGTAGAATTTGACGACATGCGAGGTGAGTTTTTGCTCAACGTATTCGGGCCTCACTTCCCGCGTTTTCACACATTACGACGGATTGCTCCCATGAGTCGACAACAGCCGATTTTTTCGCGATCACCAGGTTCGCCAGCGCGAACAGACCGGAACAGTTGTGCCGCGCCCCTTGTAGCGCACCTTGCGATGACGAAACAGGTTCTTCACGACATGAAATGATGCTCTAATCTCGGCGGATCTGCGCCTTGTTCGCTCTCGACTGCGATCAACAGGCCTTCAGCGGACCTTCCTGCACGCTCTGATCTTTCCGCGCTTGAGCGCCACGTGCCAC…	.	PASS	GT:DR:DV	./.:.:13
P2Bm2011b	2	2215324	6	IMPRECISE	SVMETHOD=Snifflesv1.0.11	CHR2=2	END=2216516	STD_quant_start=1.843909	STD_quant_stop=43.504023	Kurtosis_quant_start=3.069840	Kurtosis_quant_stop=0.345951	SVTYPE=INS	SUPTYPE=AL,SR	SVLEN=1197	STRANDS=+-	RE=12	N	AAACGCTGATCAATGAGCCTGTCGTCCACCCGTAACGGACGAGGCAGGTTGCAATTTTCAGATTGACGGCGTAGGGTGACGACATGCGAGGTGAGTTTCGCTCGTATTCGGGCCACTTCCGTTTTCACACACGCGACGGATTGCTCCCATGAGTCGACAACAGCTGATTTTTCGCCCGATCACCAGGTTCGCCAGCGCAGCGAACAGACTGAATTTTAACTGTGCCGTGTTCCTGGCTAGACCCGCTTGTGGCGCACCTTGCGATGACGAAACAGGTTCTTCACGACTGAAACGGATGCTCGACCCGGGCGCGGATCTGCGCCAGTTCGCTCGACCGCGATCACGGGTCTTCAGCGGACCTTCCTGCATCGCCCTGATCTTTCCGCGCTTGAGCGCCAC…	.	PASS	GT:DR:DV	./.:.:12
P2Bm2011b	3	2	7	PRECISE	SVMETHOD=Snifflesv1.0.11	CHR2=3	END=728850	STD_quant_start=3.794733	STD_quant_stop=2.280351	Kurtosis_quant_start=2.086806	Kurtosis_quant_stop=2.162722	SVTYPE=DUP	SUPTYPE=SR	SVLEN=728848	STRANDS=-+	RE=10	N	<DUP>	.	PASS	GT:DR:DV	./.:.:10
P2Bm2011b	1	2601287	8	PRECISE	SVMETHOD=Snifflesv1.0.11			STD_quant_start=0.547723	STD_quant_stop=0.000000	Kurtosis_quant_start=5.645578	Kurtosis_quant_stop=6.407713	SVTYPE=BND	SUPTYPE=SR	SVLEN=0	STRANDS=--	RE=13	N	]2:236959]N	.	PASS	GT:DR:DV	./.:.:13
P2Bm2011b	1	2601290	9	PRECISE	SVMETHOD=Snifflesv1.0.11			STD_quant_start=1.643168	STD_quant_stop=2.469818	Kurtosis_quant_start=1.261093	Kurtosis_quant_stop=2.725731	SVTYPE=BND	SUPTYPE=SR	SVLEN=0	STRANDS=++	RE=13	N	N[2:238406[	.	PASS	GT:DR:DV	./.:.:13
P3Bm2015	1	916712	0	PRECISE	SVMETHOD=Snifflesv1.0.11	CHR2=1	END=916745	STD_quant_start=2.024846	STD_quant_stop=1.612452	Kurtosis_quant_start=6.046426	Kurtosis_quant_stop=6.003379	SVTYPE=DEL	SUPTYPE=AL	SVLEN=-33	STRANDS=+-	RE=15	GCGGCGCGTTGCGGCGCCGCGCCGGCCGGCGTG	N	.	PASS	GT:DR:DV	./.:.:15
P3Bm2015	1	941561	1	PRECISE	SVMETHOD=Snifflesv1.0.11	CHR2=1	END=941620	STD_quant_start=9.093954	STD_quant_stop=7.014271	Kurtosis_quant_start=0.669547	Kurtosis_quant_stop=0.643216	SVTYPE=DEL	SUPTYPE=AL	SVLEN=-59	STRANDS=+-	RE=11	TTGCCTGTTCGCGTAGTCGGCATCGCCATGCACGCACGCGCGGGTGCGCCGATCGCGAA	N	.	PASS	GT:DR:DV	./.:.:11
P3Bm2015	1	1632220	2	IMPRECISE	SVMETHOD=Snifflesv1.0.11	CHR2=1	END=1632304	STD_quant_start=10.416333	STD_quant_stop=9.433981	Kurtosis_quant_start=0.049213	Kurtosis_quant_stop=-1.390632	SVTYPE=INS	SUPTYPE=AL	SVLEN=90	STRANDS=+-	RE=10	N	TGTATCGCGCGCTCGGCGGCGCTCGGACGCCTGGCACGGCCGCCGATTTTGATGCGCGTGATGCGCTGACGCCGTCGCGTCGCCGATCGCGC	.	PASS	GT:DR:DV	./.:.:10
P3Bm2015	2	3584	3	IMPRECISE	SVMETHOD=Snifflesv1.0.11	CHR2=2	END=3648	STD_quant_start=23.792856	STD_quant_stop=25.165453	Kurtosis_quant_start=3.794672	Kurtosis_quant_stop=2.604252	SVTYPE=DEL	SUPTYPE=AL	SVLEN=-64	STRANDS=+-	RE=12	GGGTCACTGCTCCGGTGGGTCACTGCTCCGGTGGGTCACTGCTCCGGTGGGTCACTGCTCCGGT	N	.	PASS	GT:DR:DV	./.:.:12
P3Bm2015	2	386095	4	PRECISE	SVMETHOD=Snifflesv1.0.11	CHR2=2	END=387305	STD_quant_start=8.497058	STD_quant_stop=3.619392	Kurtosis_quant_start=1.698027	Kurtosis_quant_stop=2.682629	SVTYPE=DEL	SUPTYPE=AL,SR	SVLEN=-1210	STRANDS=+-	RE=11	TGACCTGCTCCCCGCATTTAGTACGGTGACGGTGTAGAGTCCGTTCCAGAGAGGAACGGCAATGAAAAAGCGATTCACCGAAGAACAGATCATCGGCATCTTGAAGGAAGCCGAGGCTGGCCTGAAGCCGGCGGAGCTGTGTCGCAAGTACGGCATCTCGGAAGCGACCTACTACAACTGGAAAGCGAAGTTCGGCGGGATGACGGTCTCCGAAGCGCAGCGCCTGAAGGAACTGGAGCAGGAGAACAGCAAGCTCAAGCGTCTGTTGGCCGAATCGATGCTCGACAACGCCGCGCTGAAGGACCTGCTGGCTCGAAAGTAGCAAGCCCGCAGGCCAAGCGCGAAGCGGTCCGGATATTGATGACCGAACGTGCCATGGGTGTTACCCGGGCCTGCGGG…	N	.	PASS	GT:DR:DV	./.:.:11
P3Bm2015	2	1669893	5	IMPRECISE	SVMETHOD=Snifflesv1.0.11	CHR2=2	END=1671105	STD_quant_start=0.447214	STD_quant_stop=10.959015	Kurtosis_quant_start=6.983483	Kurtosis_quant_stop=6.124062	SVTYPE=INS	SUPTYPE=AL,SR	SVLEN=1212	STRANDS=+-	RE=13	N	GGGAAACGCTGATCATCGAGCCTGTCGTCCGCATAACGGACGAGGCAGGTTGCAATTTTCAGATTGACGTAGAATTTGACGACATGCGAGGTGAGTTTTTGCTCAACGTATTCGGGCCTCACTTCCCGCGTTTTCACACATTACGACGGATTGCTCCCATGAGTCGACAACAGCCGATTTTTTCGCGATCACCAGGTTCGCCAGCGCGAACAGACCGGAACAGTTGTGCCGCGCCCCTTGTAGCGCACCTTGCGATGACGAAACAGGTTCTTCACGACATGAAATGATGCTCTAATCTCGGCGGATCTGCGCCTTGTTCGCTCTCGACTGCGATCAACAGGCCTTCAGCGGACCTTCCTGCACGCTCTGATCTTTCCGCGCTTGAGCGCCACGTGCCAC…	.	PASS	GT:DR:DV	./.:.:13
P3Bm2015	2	2215324	6	IMPRECISE	SVMETHOD=Snifflesv1.0.11	CHR2=2	END=2216516	STD_quant_start=1.843909	STD_quant_stop=43.504023	Kurtosis_quant_start=3.069840	Kurtosis_quant_stop=0.345951	SVTYPE=INS	SUPTYPE=AL,SR	SVLEN=1197	STRANDS=+-	RE=12	N	AAACGCTGATCAATGAGCCTGTCGTCCACCCGTAACGGACGAGGCAGGTTGCAATTTTCAGATTGACGGCGTAGGGTGACGACATGCGAGGTGAGTTTCGCTCGTATTCGGGCCACTTCCGTTTTCACACACGCGACGGATTGCTCCCATGAGTCGACAACAGCTGATTTTTCGCCCGATCACCAGGTTCGCCAGCGCAGCGAACAGACTGAATTTTAACTGTGCCGTGTTCCTGGCTAGACCCGCTTGTGGCGCACCTTGCGATGACGAAACAGGTTCTTCACGACTGAAACGGATGCTCGACCCGGGCGCGGATCTGCGCCAGTTCGCTCGACCGCGATCACGGGTCTTCAGCGGACCTTCCTGCATCGCCCTGATCTTTCCGCGCTTGAGCGCCAC…	.	PASS	GT:DR:DV	./.:.:12
P3Bm2015	3	2	7	PRECISE	SVMETHOD=Snifflesv1.0.11	CHR2=3	END=728850	STD_quant_start=3.794733	STD_quant_stop=2.280351	Kurtosis_quant_start=2.086806	Kurtosis_quant_stop=2.162722	SVTYPE=DUP	SUPTYPE=SR	SVLEN=728848	STRANDS=-+	RE=10	N	<DUP>	.	PASS	GT:DR:DV	./.:.:10
P3Bm2015	1	2601287	8	PRECISE	SVMETHOD=Snifflesv1.0.11			STD_quant_start=0.547723	STD_quant_stop=0.000000	Kurtosis_quant_start=5.645578	Kurtosis_quant_stop=6.407713	SVTYPE=BND	SUPTYPE=SR	SVLEN=0	STRANDS=--	RE=13	N	]2:236959]N	.	PASS	GT:DR:DV	./.:.:13
P3Bm2015	1	2601290	9	PRECISE	SVMETHOD=Snifflesv1.0.11			STD_quant_start=1.643168	STD_quant_stop=2.469818	Kurtosis_quant_start=1.261093	Kurtosis_quant_stop=2.725731	SVTYPE=BND	SUPTYPE=SR	SVLEN=0	STRANDS=++	RE=13	N	N[2:238406[	.	PASS	GT:DR:DV	./.:.:13
P4Bm2019	1	0	0	PRECISE	SVMETHOD=Snifflesv1.0.11	CHR2=1	END=3328144	STD_quant_start=0.522233	STD_quant_stop=0.738549	Kurtosis_quant_start=0.127036	Kurtosis_quant_stop=2.872821	SVTYPE=DUP	SUPTYPE=SR	SVLEN=3328144	STRANDS=-+	RE=22	N	<DUP>	.	PASS	GT:DR:DV	./.:.:22
P4Bm2019	1	191138	1	PRECISE	SVMETHOD=Snifflesv1.0.11	CHR2=1	END=191222	STD_quant_start=4.269750	STD_quant_stop=3.396831	Kurtosis_quant_start=-1.219994	Kurtosis_quant_stop=-0.630892	SVTYPE=DEL	SUPTYPE=AL	SVLEN=-84	STRANDS=+-	RE=26	GGCGGCGATGGCGACGGCGGCGGTAGTGCCGCAGGCGGCGGCAGTTCAACGGGCGGCGGCAATACCGGCGGATCGGGCGGCACCGGCGGC	N	.	PASS	GT:DR:DV	./.:.:26
P4Bm2019	1	756423	2	IMPRECISE	SVMETHOD=Snifflesv1.0.11	CHR2=1	END=756507	STD_quant_start=19.786359	STD_quant_stop=13.243867	Kurtosis_quant_start=-0.929519	Kurtosis_quant_stop=-0.051239	SVTYPE=DEL	SUPTYPE=AL	SVLEN=-84	STRANDS=+-	RE=11	GGCGGAAGGCGGAAGGCGGAAGGCGGAAGGCGGAAGCCGGAAGGCGGAAGCCGGAAGGCGGAAGGCGGAAGGCGGAAGGCGGAA	N	.	PASS	GT:DR:DV	./.:.:11
P4Bm2019	1	759259	3	PRECISE	SVMETHOD=Snifflesv1.0.11	CHR2=1	END=759334	STD_quant_start=0.000000	STD_quant_stop=0.316228	Kurtosis_quant_start=-0.563831	Kurtosis_quant_stop=-0.423899	SVTYPE=DEL	SUPTYPE=AL	SVLEN=-75	STRANDS=+-	RE=16	CCGTGCCGTGCCGTGCCGTGCCGTGCCGTGCCGTGCCGTGCCGTGCCGTGCCGTGCCGTGCCGTGCCGTGCCGTG	N	.	PASS	GT:DR:DV	./.:.:16
P4Bm2019	1	762540	4	PRECISE	SVMETHOD=Snifflesv1.0.11	CHR2=1	END=764101	STD_quant_start=0.000000	STD_quant_stop=1.414214	Kurtosis_quant_start=1.461375	Kurtosis_quant_stop=-1.726199	SVTYPE=DEL	SUPTYPE=AL,SR	SVLEN=-1561	STRANDS=+-	RE=21	TCTGACGCGGTGGTTGTTTCTGCGGGCGGCCTGAGCGGGCGGCAACGGTCCGCAACGGGCCGATCGGCGATGCTGCTCGGCGCGATGCGCGCGGCCCGCGATGACAATGAAACGGTTGACGAGGTTGACTTGGTTGCGAGATTGGCCTACGCTGCTTTCTGATTGCGAAAGGAGGCGGCGATGGGCCGGCACGCACACACGATCGAGGATGCCGACGTCATTCTCGATGTCGATACCGCGGACGCGCTGCGCAGCGCGGTCGGCGCCGCGACCATGCTGGGTCCCGACAAGGCGCGCGCGCTGCTCCGGCTTTCCGATGCGCAGCTTGGGCATCTGTTCAAGGTCGGTATCGCGCAAATCATCGATCTGGCGGCGACGGTCACGTTCGGCATCGCGGCT…	N	.	PASS	GT:DR:DV	./.:.:21
P4Bm2019	1	805275	5	PRECISE	SVMETHOD=Snifflesv1.0.11	CHR2=1	END=805275	STD_quant_start=0.000000	STD_quant_stop=0.000000	Kurtosis_quant_start=-0.203920	Kurtosis_quant_stop=-0.203920	SVTYPE=INS	SUPTYPE=AL	SVLEN=999999999	STRANDS=+-	RE=18	N	AACAGAACTTGTTACAAAACTTGTCGCCGGAGCGTTAGCTTGCTTCGTTCGGCGCCTACTGTCGTAAAGAATCTTGGATCAAATTTAAGTATTTGATTTTGTGGAGAATTGAAGGGTCGTGACGTGACCTCGCTGTTTCAAAATGTTAGTCGCGTCGACCAAGCGGGGCTGGCCTTCCTATAATCGCCTTCTCACCAGCAAAATTAGCATTTCTTTGACTTTGTCGTCACGGTGAGCAGTTAAATTCCCGCCTTGAGTGATGCGCGCGAAGGCGGCGCACTCAATTTGTGGCGGCGTGGTCGGCTGCTGTGCATGACAAGAAGGGCTTCATGATCCGTGTGATGGGCGGTGCGAGCGTGATCGCGGCCGACTTCGTGCCCGGCTGGCTGCGTCGAAGGC…	.	UNRESOLVED	GT:DR:DV	./.:.:18
P4Bm2019	1	825939	6	PRECISE	SVMETHOD=Snifflesv1.0.11	CHR2=1	END=828138	STD_quant_start=0.894427	STD_quant_stop=5.770615	Kurtosis_quant_start=3.645469	Kurtosis_quant_stop=-1.470087	SVTYPE=DEL	SUPTYPE=AL,SR	SVLEN=-2199	STRANDS=+-	RE=17	AGCGTCGACGCCTATGCTGCAAAGCGTGCCGGCGGCAGTACGTGCGGCATCAGCGGATTAATGGTGCTTCGGAGACGATGGGGACCGCGCACGAGCACAAGCGGTAGCCGGTGCCCGCAAGTCTATTCGGGATTTGGCCTCGTATGTGACGAGACTTCATGCCGGCGCGCGCGTCTCTAGTTGCGAGGCTCGATAAAGTACCGGGACGGCGTTGCGCTGCCATCCCGGTATGCGCCAGCGCAATGCGTTACTCAACCGTCACCGACTTCGCAAGGTTCCGCGGCTTGTCGACATCGGTGCCGCGCGCGCACGCCGTGTGATACGCGAGCAGCTGCAGCGGCACTACGTGCAGAACCGGGGACAACTGTCCGTAGTGCTCGGGCATCCGGATCACGTGCA…	N	.	PASS	GT:DR:DV	./.:.:17
P4Bm2019	1	857235	7	IMPRECISE	SVMETHOD=Snifflesv1.0.11	CHR2=1	END=858029	STD_quant_start=128.450769	STD_quant_stop=4.969909	Kurtosis_quant_start=-0.503517	Kurtosis_quant_stop=5.254569	SVTYPE=DEL	SUPTYPE=AL,SR	SVLEN=-794	STRANDS=+-	RE=12	AGCATCCCAAAGCCACTCCTGTTTCGCTTTGCCGCGTTGTTTTGTAAATAGGGCTAGACGAGCGATTACGTCCCCAGACAGCTGTCCGGGGCAGGGGAGGAGACGACTGAACGCTTCAGTCGGATTGCGTGAACATAATTTCAATGGACGCACAAATGGGGAAAATCGCAACTTTGCTATTTGTATCTCCGCTTGCATTGTCAGAGACTGCAATGGCGCAAGGCGTACTGCCTGCTATTAACGTTACCGGATCAAGGCCATATGGATCGGTGATGGATTTTGCCGGGGACATCGGGCCGCCATCAAAAGGTCCTACGAGCTGGGCATTGGCCAATGTGCCTAATAGTCCGAGGCTTCAGTGTCAATACACGCAGATGCTAAGACGAGATTTGAAAAATT…	N	.	PASS	GT:DR:DV	./.:.:12
P4Bm2019	1	860306	8	IMPRECISE	SVMETHOD=Snifflesv1.0.11	CHR2=1	END=873083	STD_quant_start=19.240582	STD_quant_stop=21.952221	Kurtosis_quant_start=-1.800573	Kurtosis_quant_stop=-1.660270	SVTYPE=DEL	SUPTYPE=SR	SVLEN=-12777	STRANDS=+-	RE=16	N	<DEL>	.	PASS	GT:DR:DV	./.:.:16
P4Bm2019	1	941561	9	PRECISE	SVMETHOD=Snifflesv1.0.11	CHR2=1	END=941620	STD_quant_start=1.843909	STD_quant_stop=5.069517	Kurtosis_quant_start=6.609829	Kurtosis_quant_stop=2.459905	SVTYPE=DEL	SUPTYPE=AL	SVLEN=-59	STRANDS=+-	RE=11	TTGCCTGTTCGCGTAGTCGGCATCGCCATGCACGCACGCGCGGGTGCGCCGATCGCGAA	N	.	PASS	GT:DR:DV	./.:.:11
P4Bm2019	1	1250970	10	PRECISE	SVMETHOD=Snifflesv1.0.11	CHR2=1	END=1252339	STD_quant_start=2.121320	STD_quant_stop=4.593474	Kurtosis_quant_start=1.305656	Kurtosis_quant_stop=5.573423	SVTYPE=DEL	SUPTYPE=AL,SR	SVLEN=-1369	STRANDS=+-	RE=17	GTGAGCCTATCCGAATCTTTGTGTGTGAGGCATAAACTGATGGCGAAGGAGCCACTTTATGCCACGCAAACGCAAGGAAGAAGTGACGATTGAGCCGGGCAAGGGCTTGAACCTGGACCCGGAACTCATCAAGCAACTGGTACCCGGAACGCTGGATCGGGCGACGATCAACGAGCAGCTCGCGGCGCTCAAGAAGGCAATCTTCGAGCGCGCGCTGGGCGGCGAACTGACCCACCACTTGGGGTACGAGAAGGGCGAAGCCAAGCCGGTAGGCCGCACGAATCATCGCAACGGCACCAGCCGTAAGCGCATTGCGACCGACGATGACCTGCTCGACGTCGAGATTCCACGCGACCGCGAAGGCACCTTCGATCCGGTGCTGATCGCCAAGGGCGAGCG…	N	.	PASS	GT:DR:DV	./.:.:17
P4Bm2019	1	1272619	11	PRECISE	SVMETHOD=Snifflesv1.0.11	CHR2=1	END=1272619	STD_quant_start=2.258318	STD_quant_stop=2.258318	Kurtosis_quant_start=1.014636	Kurtosis_quant_stop=1.014636	SVTYPE=INS	SUPTYPE=AL	SVLEN=999999999	STRANDS=+-	RE=12	N	CATTACAGAATGCCTGTAATGCTTGTCGACAAGGCTTTCCGCGCCGTTGCCCCAAATTGTTGCACTTAAAACGAGCAGGATTCTGGCGCGGGTTTGCGGACCACTGTAGGGCAATTTTGAGACAATCAGCTGCTGCGCGCGCTAAAGTATATGGACGAACTTCGCTCGTCGGTACGTTTCTGGACTTGATGTAATCCGAGCGTCTGCTTCTCGTTCGTGTGCGCGGCAGCTTCCTTCCAGCGCCTCGATGTCGTAGCCGCGTTCTCTCGGCGTCCGTAAGCGCCATCGCGCGGATGTCATGATCGTGTACCGGACGTCTTCCAGCCCGGCCCGCTTCTTCGCGACCTTCCACGCCTTGAGGACCGTGTTCGCCGCGCGCAGCTTCCCCTGTTTCGTGTG…	.	UNRESOLVED	GT:DR:DV	./.:.:12
P4Bm2019	1	1468947	12	PRECISE	SVMETHOD=Snifflesv1.0.11	CHR2=1	END=1468947	STD_quant_start=1.702939	STD_quant_stop=1.702939	Kurtosis_quant_start=4.621879	Kurtosis_quant_stop=4.621879	SVTYPE=INS	SUPTYPE=AL	SVLEN=999999999	STRANDS=+-	RE=10	N	TGGAAACCCCGCACAGCGTAAAGGCTATTGGGTTTTTGTCGCTCATTTTGAGCAAATTAGGCTCATATTGGAACTTTCCGGTATCGGCCTACCCGTCACGCCGATTTTCGAGCCGGCAGGTGCAGGACGACGTTTGACCGCGGCACCTCCCGCGACGATGTACCCGTCTCGGTCGACGACGTGTCGGTGTAGGCTCCAACCCGCAGCTCTTCGATCGCGTAGCCGGCGCGCTTCGCGTCCGTGAGAACGCCTTCACTGAAATGTCACTTGATCGTATCGTTTTAACCACTCTATCGACAGGTCCGACTTCGCGGCGCGCTTGACTACGCGCCGTCCCACCTATCGCGGCGCCTGGTCGGTCTTCGGTTCCCCCCTTCTTGTCCCCGGATCCCGTAGGTC…	.	UNRESOLVED	GT:DR:DV	./.:.:10
P4Bm2019	1	1632220	13	PRECISE	SVMETHOD=Snifflesv1.0.11	CHR2=1	END=1632306	STD_quant_start=0.000000	STD_quant_stop=2.236068	Kurtosis_quant_start=0.007963	Kurtosis_quant_stop=0.300982	SVTYPE=INS	SUPTYPE=AL	SVLEN=90	STRANDS=+-	RE=24	N	TTCATATCAGCGCGCTCGGCGGCAGCTGGACGCCCGGCACGACGCCGACGACGCGTGACGCGCTGACGCGCCGTCGCGTCGCCGATCGC	.	PASS	GT:DR:DV	./.:.:24
P4Bm2019	1	2002804	14	PRECISE	SVMETHOD=Snifflesv1.0.11	CHR2=1	END=2002804	STD_quant_start=0.948683	STD_quant_stop=1.816590	Kurtosis_quant_start=5.789308	Kurtosis_quant_stop=6.999891	SVTYPE=INS	SUPTYPE=AL,SR	SVLEN=999999999	STRANDS=+-	RE=13	N	GATTGTCAATTGTCGCCAGAACCCGCATAGATACTGGGTTTTCGGCCATTGGCCTTCCGCAATACCGTCAATGATACCGACGCGCGATGTATGCTAGGAATACGCTACGAAAGGGAAGCTACCGATGCCCATTGACCCGATCGTGCTGGCTGAAGCGCGCGCGCTGGTAGCTGAGGCCGGCATGGCGAATCTTACTCCCGCCGTGCGCCGCTGCGCCGGCTAGCACCGGCGGCCAGCCAGTGGCGATTGCGTTGATCGATCCGCCAGCGCGAGTGTCCGGCGTTCCAAACTTCGACAAAGCAGATCCTGACCGGCCCGGCGTAATACGCAGCGCCAGTATCCTGTCCGCACTGCGTGCGGGTACGCCACTTCCGCCTCTGCTACTGTCTCCAGCGTGCG…	.	UNRESOLVED	GT:DR:DV	./.:.:13
P4Bm2019	1	2459609	15	IMPRECISE	SVMETHOD=Snifflesv1.0.11	CHR2=1	END=2461542	STD_quant_start=0.316228	STD_quant_stop=14.829026	Kurtosis_quant_start=6.654209	Kurtosis_quant_stop=-0.504870	SVTYPE=INS	SUPTYPE=AL,SR	SVLEN=1938	STRANDS=+-	RE=15	N	TGTCAGCGCCGAAGTTAATACTGACCCTGGCGCCGAGGTAAAACTGACCCCTGGCGCGATGATGGCGCTTTGGCCGCCAAGATGTTGACCCAGGAGCAATCATTGAGATTCGGAGTACCGGCCCGTCAGGCCACGGGCATCAAGCATCGCGCGAGAGTTGGGCGTGTCGTGCAACACAGTCGTGGCGATACCTGCGCGGTGAGGCTGCGACGCCTCCCCCAGCTACGGGCTGCCTGAGTGGCTGCGCGGCCACGCAAGCTGGACTCACACGCAGTACCTGCGAGATCGCATCGAGGCGGCCCATCCGGCAAACTGATCCGGAGACGGTTCTGCGCGAGATCCGTGAACACGGTTACAATAGGCGGTATTAGTCAGCGTTGAAGGCGTTTCTGGCGCCGT…	.	PASS	GT:DR:DV	./.:.:15
P4Bm2019	2	1	16	PRECISE	SVMETHOD=Snifflesv1.0.11	CHR2=2	END=2440183	STD_quant_start=0.480384	STD_quant_stop=1.037749	Kurtosis_quant_start=0.806242	Kurtosis_quant_stop=-1.362868	SVTYPE=DUP	SUPTYPE=SR	SVLEN=2440182	STRANDS=-+	RE=26	N	<DUP>	.	PASS	GT:DR:DV	./.:.:26
P4Bm2019	2	3582	17	PRECISE	SVMETHOD=Snifflesv1.0.11	CHR2=2	END=3646	STD_quant_start=5.176872	STD_quant_stop=4.949747	Kurtosis_quant_start=0.142370	Kurtosis_quant_stop=-0.488931	SVTYPE=DEL	SUPTYPE=AL	SVLEN=-64	STRANDS=+-	RE=20	ACTGCTCCGGTGGGTCACTGCTCCGGTGGGTCACTGCTCCGGTGGGTCACTGCTCCGGTGGGTCACT	N	.	PASS	GT:DR:DV	./.:.:20
P4Bm2019	2	168024	18	PRECISE	SVMETHOD=Snifflesv1.0.11	CHR2=2	END=168064	STD_quant_start=1.816590	STD_quant_stop=2.144761	Kurtosis_quant_start=-1.231814	Kurtosis_quant_stop=-0.959157	SVTYPE=DEL	SUPTYPE=AL	SVLEN=-40	STRANDS=+-	RE=20	AGACGGCGAGACGGCGAGACGGCGAGACGGCGAGACGG	N	.	PASS	GT:DR:DV	./.:.:20
P4Bm2019	2	177411	19	IMPRECISE	SVMETHOD=Snifflesv1.0.11	CHR2=2	END=177672	STD_quant_start=79.407388	STD_quant_stop=77.494086	Kurtosis_quant_start=-1.832452	Kurtosis_quant_stop=-1.789105	SVTYPE=DUP	SUPTYPE=SR	SVLEN=261	STRANDS=-+	RE=31	N	<DUP>	.	PASS	GT:DR:DV	./.:.:31
P4Bm2019	2	186476	20	PRECISE	SVMETHOD=Snifflesv1.0.11	CHR2=2	END=186511	STD_quant_start=3.646917	STD_quant_stop=3.714835	Kurtosis_quant_start=-1.529353	Kurtosis_quant_stop=-1.544833	SVTYPE=INS	SUPTYPE=AL	SVLEN=33	STRANDS=+-	RE=17	N	CTGGGTGGAAACGGCGCGGCGCCGCTCGCGCAG	.	PASS	GT:DR:DV	./.:.:17
P4Bm2019	2	324537	21	PRECISE	SVMETHOD=Snifflesv1.0.11	CHR2=2	END=324971	STD_quant_start=0.000000	STD_quant_stop=0.894427	Kurtosis_quant_start=2.039407	Kurtosis_quant_stop=1.250847	SVTYPE=DEL	SUPTYPE=AL,SR	SVLEN=-434	STRANDS=+-	RE=20	CCCGATAGTTTTCGGCAGCAAGCGCGGGGTTCGAGGTCAGAATCGGCAAGCGGAATCCTCGATTTTCGGCAGAGATCCTCGCGATTATTTCGCGAAGGTCGCGCCGGATTGCTTCGAGACGATGGATGGAGTGGTGGCCGATAGCCGGCGACGCGGACGGATGATGCTTCGTCGGGGCCGCCGGGCAGCGAATCGATGAACCCCGGTCATTCGGCATTGCCGGCGGCCGGGTTTTTTATCGCATCGCGGCGTCGATTGGCGTGCCACGGGATACCGCCATATCGCAACTAACGGTCAAGCCGCGCAAGCCTCGCCCGACGGGGCGGCTGGCGTGCCGCCACCCGCCCCGATCACGCCTTGTCGCGAGCAGCGCACAGCGCGCGATGGGTCCGTGGAAAA…	N	.	PASS	GT:DR:DV	./.:.:20
P4Bm2019	2	386097	22	PRECISE	SVMETHOD=Snifflesv1.0.11	CHR2=2	END=387305	STD_quant_start=0.000000	STD_quant_stop=0.632456	Kurtosis_quant_start=6.952606	Kurtosis_quant_stop=6.970618	SVTYPE=DEL	SUPTYPE=AL,SR	SVLEN=-1208	STRANDS=+-	RE=18	TGACCTGCTCCCCGCATTTAGTACGGTGACGGTGTAGAGTCCGTTCCAGAGAGGAACGGCAATGAAAAAGCGATTCACCGAAGAACAGATCATCGGCATCTTGAAGGAAGCCGAGGCTGGCCTGAAGCCGGCGGAGCTGTGTCGCAAGTACGGCATCTCGGAAGCGACCTACTACAACTGGAAAGCGAAGTTCGGCGGGATGACGGTCTCCGAAGCGCAGCGCCTGAAGGAACTGGAGCAGGAGAACAGCAAGCTCAAGCGTCTGTTGGCCGAATCGATGCTCGACAACGCCGCGCTGAAGGACCTGCTGGCTCGAAAGTAGCAAGCCCGCAGGCCAAGCGCGAAGCGGTCCGGATATTGATGACCGAACGTGCCATGGGTGTTACCCGGGCCTGCGGG…	N	.	PASS	GT:DR:DV	./.:.:18
P4Bm2019	2	2167893	23	IMPRECISE	SVMETHOD=Snifflesv1.0.11	CHR2=2	END=2167947	STD_quant_start=10.973995	STD_quant_stop=11.856282	Kurtosis_quant_start=-2.084671	Kurtosis_quant_stop=-2.112497	SVTYPE=INS	SUPTYPE=AL	SVLEN=57	STRANDS=+-	RE=29	N	TTTGCCTGCTTGCCCGCTTGCCCGTTTGCCCGCTTGCCTGCTTGCCTGCTTGCCCG	.	PASS	GT:DR:DV	./.:.:29
P4Bm2019	2	2259296	24	IMPRECISE	SVMETHOD=Snifflesv1.0.11	CHR2=2	END=2261225	STD_quant_start=0.000000	STD_quant_stop=12.625371	Kurtosis_quant_start=1.415456	Kurtosis_quant_stop=-1.341105	SVTYPE=INS	SUPTYPE=AL,SR	SVLEN=1929	STRANDS=+-	RE=21	N	TCAGCGCCGAAGTAATACTGGCCCCCGGCGTCGAGGTAAAACCGACCCCTTGGCGATGATGGCGGCTTTGTCGCCAAGATGTTGACCCAGGAGCAAATCATTGAGATTCGAGTACTGGCCCGTCAGGGCCACGGCATCAAGGCGATCGCGCGCAGCTGGGCGTGTCGCGCAACATGTCAGGCGGTTGCCCGCGCGGTGAGGCGACGCCTCCCAGCTACGGCTCGAGGGCTGCGCGGCCACGCAAGCTGGATCTGTACACGCAGTACCTGCGAGATCGCACGAGCGGCCCATCCGCACTGGATTCCGGCGACGGTTCTTCTGCGCCAGATCCGTGAACACGGTTGCACGGGCGGCATTAGTCAGTTGAAGGCGTTTCTGGCGCCGTTGAAGGTTCGTCCC…	.	PASS	GT:DR:DV	./.:.:21
P4Bm2019	2	2264810	25	IMPRECISE	SVMETHOD=Snifflesv1.0.11	CHR2=2	END=2264810	STD_quant_start=0.447214	STD_quant_stop=1574.185027	Kurtosis_quant_start=6.428787	Kurtosis_quant_stop=0.333574	SVTYPE=INS	SUPTYPE=AL,SR	SVLEN=999999999	STRANDS=+-	RE=12	N	CTTCGAACTCGTTTGCCCCAGCCGAAGACGATAGGCTCGATACTTCGGATAAGGCGACGCGAGCGTCAACGGCGCGGCCTTGCGATATCCTGGCCCGGTGATCTGCCAGCACTCGGCAAATTCTTCTTCGCGACCGCCTGTTGGAGCTGAACTTCCATATCATGAGCTGTTGTGATGACGGGCGCGCAGCGACGAGCGCGCAGCGACTTTCGACCAGCAGTTGGCGTCTCGTATCTTGATGGTGACGACGCTCAGATGTCTAGCGCCGCTCGTGCGGCGTCACCGCCTACTATCTGAAAAACGCAATCGATTTCGCAGCTCCGCCACTCACGCGTAGCGCGGAGGATGAGCTCGGTATGCCGGATATTGCGAGGCTTTTTGGCAAAGCCCGTTCGCTCA…	.	UNRESOLVED	GT:DR:DV	./.:.:12
P4Bm2019	3	1	26	PRECISE	SVMETHOD=Snifflesv1.0.11	CHR2=3	END=728850	STD_quant_start=0.632456	STD_quant_stop=0.316228	Kurtosis_quant_start=3.096937	Kurtosis_quant_stop=3.263850	SVTYPE=DUP	SUPTYPE=SR	SVLEN=728849	STRANDS=-+	RE=17	N	<DUP>	.	PASS	GT:DR:DV	./.:.:17
P4Bm2019	3	121470	27	PRECISE	SVMETHOD=Snifflesv1.0.11	CHR2=3	END=121503	STD_quant_start=0.000000	STD_quant_stop=0.000000	Kurtosis_quant_start=7.000000	Kurtosis_quant_stop=1.915997	SVTYPE=DEL	SUPTYPE=AL	SVLEN=-33	STRANDS=+-	RE=20	ACTGTGCGTGGCCGTGCTCGCGTGGGCCGGCGC	N	.	PASS	GT:DR:DV	./.:.:20
P2Bm2018	1	15239	1	IMPRECISE	SVMETHOD=Snifflesv1.0.11	CHR2=1	END=379348	STD_quant_start=41.119339	STD_quant_stop=41.046315	Kurtosis_quant_start=-0.924503	Kurtosis_quant_stop=-0.938707	SVTYPE=INV	SUPTYPE=SR	SVLEN=364109	STRANDS=++	RE=13	N	<INV>	.	PASS	GT:DR:DV	./.:.:13
P2Bm2018	1	16554	2	IMPRECISE	SVMETHOD=Snifflesv1.0.11	CHR2=1	END=378026	STD_quant_start=314.415489	STD_quant_stop=43.092923	Kurtosis_quant_start=1.962704	Kurtosis_quant_stop=5.930822	SVTYPE=INV	SUPTYPE=SR	SVLEN=361472	STRANDS=--	RE=11	N	<INV>	.	PASS	GT:DR:DV	./.:.:11
P2Bm2018	1	17212	3	PRECISE	SVMETHOD=Snifflesv1.0.11	CHR2=1	END=377366	STD_quant_start=7.800394	STD_quant_stop=2.948272	Kurtosis_quant_start=-1.445027	Kurtosis_quant_stop=-1.369688	SVTYPE=INV	SUPTYPE=SR	SVLEN=360154	STRANDS=++	RE=27	N	<INV>	.	PASS	GT:DR:DV	./.:.:27
P2Bm2018	1	17537	4	IMPRECISE	SVMETHOD=Snifflesv1.0.11	CHR2=1	END=18809	STD_quant_start=0.547723	STD_quant_stop=10.751744	Kurtosis_quant_start=1.630413	Kurtosis_quant_stop=3.192905	SVTYPE=INS	SUPTYPE=AL,SR	SVLEN=1273	STRANDS=+-	RE=17	N	TTACGATCCAGCCGGACGTGTGCTGCAGCAGACATTCAACGGTCCACGTCGCCGGCGCCGCTGGTCGAGCGACGGTATCATATGACGCGGCAGGCCAGTTGACGCGGATCGAGGACAGCCGCAAGGGCGGCATCGACTATCGGTACGATCCGGTCGGACAACTGATCAGGCGATCAGCCCGGTCGCGAAGGAGCAGTTCGCGTTCGATCCGGCGAAACAGCTATCGTCGATCCGGTGCGATCGAGCGACACGCCTGTGTCGCGGCCGAGCCCGGTGCGACGGACGGCACGTTGCCGGCAGAGGTGCCGAAAGTGCTCGGCAACCTGCTGAGAAGGCGTATGCGGGGATTGCACTTCAGTACGACGCGCAGGGCAATCTCGTACGCAAGCGTACGCCGGC…	.	PASS	GT:DR:DV	./.:.:17
P2Bm2018	1	59004	5	PRECISE	SVMETHOD=Snifflesv1.0.11	CHR2=1	END=60198	STD_quant_start=0.547723	STD_quant_stop=8.438009	Kurtosis_quant_start=4.712527	Kurtosis_quant_stop=-0.105799	SVTYPE=INS	SUPTYPE=AL,SR	SVLEN=1196	STRANDS=+-	RE=20	N	GGGAAACGTTGATCGAGCCTGTCGTCCGCATAACGGACGAGAGGCAGGCCGCAATTTTCAGATTGTGTAGAATTTGACGACATGCGAGCAGTCACCGTGGCTCGGCCTCACTTCCCCGCGTTTCACACATGACGGATTGCTCCATGAGTCGACACAACAGCTGATTTTTCATGATCACCAGGTTCGCCAGCGCGAACAGACTGAACAGTTGTGCCGTGTTCGGCTAGACCCTTTACAGCGCACCTGCGATGACGAAACAGGTTCTTCACGACATGAAACGGATGCCGACCCGGGCGCGGATCTGCGCCTTGGTTCGCTCGACCGCGATCACGAGGCCTTCAGCGGACCTTCCTGCATCGCCGCCCTGATCTTTCCGCGCTTGAGCGCCACGCCACCACC…	.	PASS	GT:DR:DV	./.:.:20
P2Bm2018	1	191111	6	PRECISE	SVMETHOD=Snifflesv1.0.11	CHR2=1	END=191151	STD_quant_start=0.000000	STD_quant_stop=0.000000	Kurtosis_quant_start=-0.552981	Kurtosis_quant_stop=9.691136	SVTYPE=DEL	SUPTYPE=AL	SVLEN=-40	STRANDS=+-	RE=27	TTGACGGTCGTCGCGTGCGGCGGCGGCGATGGCGACGGCG	N	.	PASS	GT:DR:DV	./.:.:27
P2Bm2018	1	482440	7	PRECISE	SVMETHOD=Snifflesv1.0.11	CHR2=1	END=482547	STD_quant_start=0.000000	STD_quant_stop=0.000000	Kurtosis_quant_start=7.921406	Kurtosis_quant_stop=8.095682	SVTYPE=DEL	SUPTYPE=AL	SVLEN=-107	STRANDS=+-	RE=27	CCCGCTCGGCGAGCCCGGCGAGATCTGCATCCGCGGGCCGCAGGTGATGGCCGGTTACTGGAACCGCCCGGAGGAGACCGCGAAGGTCATGTGTCCGGACGGATTCT	N	.	PASS	GT:DR:DV	./.:.:27
P2Bm2018	1	756459	8	IMPRECISE	SVMETHOD=Snifflesv1.0.11	CHR2=1	END=756522	STD_quant_start=16.607227	STD_quant_stop=15.639693	Kurtosis_quant_start=-0.789258	Kurtosis_quant_stop=-1.465963	SVTYPE=DEL	SUPTYPE=AL	SVLEN=-63	STRANDS=+-	RE=19	CCGGAAGGCGGAAGCCGGAAGGCGGAAGGCGGAAGGCGGAAGGCGGAAGGCGGAAGG	N	.	PASS	GT:DR:DV	./.:.:19
P2Bm2018	1	758925	9	PRECISE	SVMETHOD=Snifflesv1.0.11	CHR2=1	END=760125	STD_quant_start=0.654654	STD_quant_stop=8.306624	Kurtosis_quant_start=0.447371	Kurtosis_quant_stop=1.748046	SVTYPE=INS	SUPTYPE=AL,SR	SVLEN=1196	STRANDS=+-	RE=28	N	GGGAAACGCTGATCAATGAGCCTGTCGTCCGCATAACGGACGAGTGTTGCAATTTTTCAGGATTGACGTGTAGGAATTTGACGACATGCGAGGTGAGTTTCGTCGTATTCGGGCCTCACTTCCGCGTTTTTTCACACACATGACGGATTGCTCCCATGGAGTCATTGTAACAGCTGATGCGATCACCAGGTTCGCCAGCGCGAACAGGATTGAACAGTTGTGCCGTGTCTGGCGACCCCTTGTAGCGCACCTTGCGATGACGAAACAGGTTCTTCACGACATGAAACGGATGCTCGACCCGGGCGCGGATCTGCGCTCTTGTCTGCTCGACCGCGATCACGAGGTCCTTCTGAAGGGACCTTCCTGTATCGCCCTGATCTTTCCGCGCTTGAGCGCCAC…	.	PASS	GT:DR:DV	./.:.:28
P2Bm2018	1	759259	10	PRECISE	SVMETHOD=Snifflesv1.0.11	CHR2=1	END=759334	STD_quant_start=2.489980	STD_quant_stop=2.323790	Kurtosis_quant_start=5.291045	Kurtosis_quant_stop=5.563472	SVTYPE=DEL	SUPTYPE=AL	SVLEN=-75	STRANDS=+-	RE=14	CCGTGCCGTGCCGTGCCGTGCCGTGCCGTGCCGTGCCGTGCCGTGCCGTGCCGTGCCGTGCCGTGCCGTGCCGTG	N	.	PASS	GT:DR:DV	./.:.:14
P2Bm2018	1	786450	11	IMPRECISE	SVMETHOD=Snifflesv1.0.11	CHR2=1	END=786636	STD_quant_start=2.549510	STD_quant_stop=17.846568	Kurtosis_quant_start=-0.484181	Kurtosis_quant_stop=6.122192	SVTYPE=DEL	SUPTYPE=AL,SR	SVLEN=-186	STRANDS=+-	RE=15	GGGCGCGTTGAACGGCGTGGTCGGTACGGTTACCGGCGCCCTTGGCGGCGCGAACAATCCGACCGGTGCACTGAATGGTGTGGTGAGCACGGTGACGGGTGCGCTGGGCGGTAACGATCCGACGGGCGCATTGAACGGTGTGGTGGGTACGGTCACGGGTGCGCTGGGTGGCGCGAACAATCCGAC	N	.	PASS	GT:DR:DV	./.:.:15
P2Bm2018	1	787225	12	IMPRECISE	SVMETHOD=Snifflesv1.0.11	CHR2=1	END=787622	STD_quant_start=112.432202	STD_quant_stop=48.784219	Kurtosis_quant_start=-1.634114	Kurtosis_quant_stop=2.442001	SVTYPE=DEL	SUPTYPE=AL,SR	SVLEN=-397	STRANDS=+-	RE=14	GCGGCGCACTGAACGGTGTCGTGAACACGGCAACCAATGCAGTCAACACGATCGTCGCAGCACATGGCGCGCTGGATCAAGCCGTGATCGATCTGGCGAGCAACGGGCTGAACGGTGCCGTCGGCACGGTGACGGGCGCGTTGGGCGGCAACAATCCGACGGGCGCGCTGAACGGCGTGGTCGGCACGGTGCAGGGCACGGTGAACTCGGTCACCGGTGCGCTGGGCGGCAGCAATC	N	.	PASS	GT:DR:DV	./.:.:14
P2Bm2018	1	788403	13	PRECISE	SVMETHOD=Snifflesv1.0.11	CHR2=1	END=788483	STD_quant_start=4.037326	STD_quant_stop=4.242641	Kurtosis_quant_start=6.258205	Kurtosis_quant_stop=0.427164	SVTYPE=DEL	SUPTYPE=AL,SR	SVLEN=-80	STRANDS=+-	RE=13	GGGCGCGCTGGGCGGCACCAACCCGACTGGCGCACTGAACGGCGTCGTAACGACGGCGCAAGGTGCGGTGAACTCGGTGA	N	.	PASS	GT:DR:DV	./.:.:13
P2Bm2018	1	789171	14	IMPRECISE	SVMETHOD=Snifflesv1.0.11	CHR2=1	END=789250	STD_quant_start=11.233877	STD_quant_stop=12.136721	Kurtosis_quant_start=-1.503213	Kurtosis_quant_stop=-1.464573	SVTYPE=DEL	SUPTYPE=AL	SVLEN=-79	STRANDS=+-	RE=16	GGTGTCGTGACCACGGCGCAAGGTGCGGTGAACTCTGTGACGGGCGCATTGGGCGGCAACAATCCGACCGGCGCACTGA	N	.	PASS	GT:DR:DV	./.:.:16
P2Bm2018	1	856936	15	PRECISE	SVMETHOD=Snifflesv1.0.11	CHR2=1	END=859369	STD_quant_start=0.000000	STD_quant_stop=0.000000	Kurtosis_quant_start=11.890876	Kurtosis_quant_stop=5.322195	SVTYPE=DEL	SUPTYPE=SR	SVLEN=-2433	STRANDS=+-	RE=31	N	<DEL>	.	PASS	GT:DR:DV	./.:.:31
P2Bm2018	1	860357	16	PRECISE	SVMETHOD=Snifflesv1.0.11	CHR2=1	END=873421	STD_quant_start=0.000000	STD_quant_stop=6.674238	Kurtosis_quant_start=-0.763611	Kurtosis_quant_stop=-1.342807	SVTYPE=DEL	SUPTYPE=SR	SVLEN=-13064	STRANDS=+-	RE=23	N	<DEL>	.	PASS	GT:DR:DV	./.:.:23
P2Bm2018	1	941561	17	PRECISE	SVMETHOD=Snifflesv1.0.11	CHR2=1	END=941620	STD_quant_start=0.000000	STD_quant_stop=0.000000	Kurtosis_quant_start=0.552566	Kurtosis_quant_stop=-0.043013	SVTYPE=DEL	SUPTYPE=AL	SVLEN=-59	STRANDS=+-	RE=29	TTGCCTGTTCGCGTAGTCGGCATCGCCATGCACGCACGCGCGGGTGCGCCGATCGCGAA	N	.	PASS	GT:DR:DV	./.:.:29
P2Bm2018	1	971224	18	PRECISE	SVMETHOD=Snifflesv1.0.11	CHR2=1	END=971224	STD_quant_start=0.894427	STD_quant_stop=3.224903	Kurtosis_quant_start=2.092889	Kurtosis_quant_stop=2.002193	SVTYPE=INS	SUPTYPE=AL,SR	SVLEN=999999999	STRANDS=+-	RE=13	N	AACAGCATTGAGGCCGCTATGTCTTATCTAGCAATGATCCGATGCGGGATCGTGAATAAAAGACCCCAAAGAACCCCGCCGACTATCGCAGCACACCGGTCGAACCAACAACCCGACACACCATTTAGAGTATTTGCTCTAGTTGGCTTGATGCAATTCTAAGATTCCACCGGGATTTTTGGTTTATCTGAAATAGATGCGCACCAATTGCGGGATGCATACGAAACGAATTGCGATTTGGTACCGAAGACCGTTGTAAAGGCAACGCTATACACAATAAAACAACGTCGACCAGATAACGACATCACATATTCACCGAATGCGATCCAGCACTCCTTGCCGAATAAACGCCTCAAGGTGTCAAAGGTGGATGCGCGCGTTCGTATTGTGAATGACCTA…	.	UNRESOLVED	GT:DR:DV	./.:.:13
P2Bm2018	1	1084703	19	PRECISE	SVMETHOD=Snifflesv1.0.11	CHR2=1	END=1085909	STD_quant_start=1.140175	STD_quant_stop=1.224745	Kurtosis_quant_start=0.439729	Kurtosis_quant_stop=-1.161317	SVTYPE=DEL	SUPTYPE=AL,SR	SVLEN=-1206	STRANDS=+-	RE=15	ATTGACCTGCCCCCGGTTTTAGTCCGAACTGCAGTTAGAGTCCGAGGTTAAAAACTGCTGCTTCGCGTCGTGCGCCCGGGCGAACTGCGCAGGCGTCAGATAGCCGAGCGAACTATGAGGTCGCTCGGTGTTGTACTCGATACGCCATTCCTCAATCAGCCGCTTGGCGTGGCGCATCGAGACGAACCAGTGCTCGTTCAGGCATTCGTCGCGGAACCGCCCGTTGAAGCTTTCGATATAGGCATTCTCCACCGGCTTGCCAGGCCGAATGAACGACAGCGTGACGCCGGCTTCGTAGGCCCATGCATCCAGCACCTTACCAGCGAACTCCGGCCCGTTGTCGACCGTGATGGATGCGGGTAAGCCTCGCATCTCCTTGAGCCGCTCGAGCACTTGCTG…	N	.	PASS	GT:DR:DV	./.:.:15
P2Bm2018	1	1088749	20	PRECISE	SVMETHOD=Snifflesv1.0.11	CHR2=1	END=1090015	STD_quant_start=0.000000	STD_quant_stop=7.556454	Kurtosis_quant_start=2.085305	Kurtosis_quant_stop=6.153121	SVTYPE=INS	SUPTYPE=AL,SR	SVLEN=1267	STRANDS=+-	RE=16	N	GCTTCCCTGAAATTTCGCCTTCAGCAGGTCGCGTATAAACTCGACCGAAAGGAAGGAAGAAAGTAATTCAGGTACCGCACCAGGTGTACACGGCGGAGTTCAAGGAAGCCGCCGTGCAACGAGTCAGAGACGGGCAAGGCATAAGCGCCGTGGCTCGCGAAGCTAGGCATATCGTGCAGACTTTGCGCAACTGCTGGCTCAAGGCTTCCGAGGCGAACTGGCTGAACGGGCGGAGCGAAGGTCATCACGGCAGAACAGATGGAACTCTCGCGCCTGCGAGCAGAGAACAAGCGCTTGCAGATGGAGCTGGAAATCGCAAAAAGCGGCGGCGTTCTTCGCGGACCTCCTGTGATTCGCCTGGACACGCAGTGCCGGCACTATCCGCTGTCGGCGCTGTGC…	.	PASS	GT:DR:DV	./.:.:16
P2Bm2018	1	1125850	21	IMPRECISE	SVMETHOD=Snifflesv1.0.11	CHR2=1	END=1127638	STD_quant_start=285.734317	STD_quant_stop=262.952657	Kurtosis_quant_start=-1.749883	Kurtosis_quant_stop=-1.572860	SVTYPE=INS	SUPTYPE=SR	SVLEN=1264	STRANDS=+-	RE=15	N	GAGCTTCCCTCGGTTTTCGCCTTCCAGAGGCCCGAGGTTATGCAGCCGTATCCTTTGTCCGCTGAGCCGCAAGCCAGTCTTGCATGGTGGGATTGGCGACATGAAGCCAAGCGATGAATGACGACGACTGCGGTTATAAAACACTTCAATGTATTCGAACAGATCCGCCGGCTTCGCGATGCGTGCGGTACCTCGTGCCGTGTACCCGCTCGTTCTTCAGGCTGTTGAAGAAGCTTTCCGTCGGCGCGTTATCCCAGCAATTGCCTTTACGGCTCATCGAGCAGCGCATCCCGTAAGAGTGGCGCTGGAATTCATGGCTCGCGTATTGACTGCCACGGTCCGAATGATGCAGCGCGTTGGGCGCGGGTCGGCGCCGGAACCATGCCATAGTCAGCGCGT…	.	PASS	GT:DR:DV	./.:.:15
P2Bm2018	1	1211869	22	IMPRECISE	SVMETHOD=Snifflesv1.0.11	CHR2=1	END=1213284	STD_quant_start=1.445998	STD_quant_stop=15.681489	Kurtosis_quant_start=-1.846708	Kurtosis_quant_stop=0.442499	SVTYPE=INS	SUPTYPE=AL,SR	SVLEN=1412	STRANDS=+-	RE=22	N	CCCGGCCATTGGGTAATGCCGTTCAGCTACAACTGAACGGCATTTTTGTTTCGGGGGAAGGAGTGGCTAAACGCTGCGCTGAGATGGGGCCAACTTTGGCGCGATGCTGACCGACCACCTGACCTTCATGCGCGATGCCGAACCTACCGACCTGAGCCGGTTGGCGGAGCATCTTCCCCATGGATGGATCGAACAGGTTATCGAAGCGACAGGCACGGCGAGCATTCGTCGCCGTCGCTTGCCGGCTGAACAGGTGGTCTGGCTGGTGATCGCGCTGGCGATCTATCGCTATTGGTCAATCAGCTTAGTGGTGGACAGTCTGGAACTGGTGCTGCCCAACGCAGGTCCACGTTCGTCAGCAAGAGCGCCGTCACCCAGGCCCGGCAGCGCTTAGGCCAC…	.	PASS	GT:DR:DV	./.:.:22
P2Bm2018	1	1250968	23	PRECISE	SVMETHOD=Snifflesv1.0.11	CHR2=1	END=1252336	STD_quant_start=1.243163	STD_quant_stop=3.477198	Kurtosis_quant_start=6.335564	Kurtosis_quant_stop=3.973123	SVTYPE=DEL	SUPTYPE=AL,SR	SVLEN=-1368	STRANDS=+-	RE=23	GCCGTGAGCCTATCCGAATCTTTGTGTGTGAGGCATAAACTGATGGCGAAGGAGCCACTTTATGCCACGCAAACGCAAGGAAGAAGTGACGATTGAGCCGGGCAAGGGCTTGAACCTGGACCCGGAACTCATCAAGCAACTGGTACCCGGAACGCTGGATCGGGCGACGATCAACGAGCAGCTCGCGGCGCTCAAGAAGGCAATCTTCGAGCGCGCGCTGGGCGGCGAACTGACCCACCACTTGGGGTACGAGAAGGGCGAAGCCAAGCCGGTAGGCCGCACGAATCATCGCAACGGCACCAGCCGTAAGCGCATTGCGACCGACGATGACCTGCTCGACGTCGAGATTCCACGCGACCGCGAAGGCACCTTCGATCCGGTGCTGATCGCCAAGGGCGA…	N	.	PASS	GT:DR:DV	./.:.:23
P2Bm2018	1	1286332	24	IMPRECISE	SVMETHOD=Snifflesv1.0.11	CHR2=1	END=1287614	STD_quant_start=10.788883	STD_quant_stop=90.934592	Kurtosis_quant_start=4.028289	Kurtosis_quant_stop=6.123831	SVTYPE=INS	SUPTYPE=AL,SR	SVLEN=1281	STRANDS=+-	RE=10	N	AAAACTTCCCCCTGAAATTTCGCCTTCCAGCAGGTCGCGTATAAGCTCGACCGAAAGGAAGGAAGAAGAAAATGTTCAAGGTACCGCACCAGGTGTACCTGGCGGAGTTCAAGGGAAGCCGCCGTGCAACGAGTCAGAGACGGGCAGGGCATAAGCGCCGTGGCTCGCGGGCTAAGGCATGTCGATGCAGACTTTGCGCCAACTGGCTCAAGGCTTCCGAGGCGGGCAAGCTGTAGGAACGGGCCCGGAGCGAAAGGTCGTCACGGCAGAACAGATGGAACTCTCGCGCCTGCGAGCATGGAGAGACGCTTGCAGATGGAGCTGGAAATCGCAAAAAAAGCGGCGGCGTTCTTCGCGAAGGACCTCTGTGAAGTTCGCCTGGATTGACACGCAGTGCCG…	.	PASS	GT:DR:DV	./.:.:10
P2Bm2018	1	1383321	25	IMPRECISE	SVMETHOD=Snifflesv1.0.11	CHR2=1	END=1384514	STD_quant_start=0.316228	STD_quant_stop=11.489125	Kurtosis_quant_start=6.595784	Kurtosis_quant_stop=1.896508	SVTYPE=INS	SUPTYPE=AL,SR	SVLEN=1199	STRANDS=+-	RE=20	N	AGGAAACGCTGGTCAGCCAGGCCTATGTCGTCCGCATAACGGACGAGGCAGGTTGCAATTTTCAGATTGGCAAAGGAATTTAACGACATGCGAGGTGAGTTTCGCTCGTGAAATTCAGGCCTCACTTCCCCGCGTTTTTCACACACATGACGGATTAGCCATGAGTCGACAACAGCTGGTTTCGCGATCCGCAGTTACCAGCGCGAACAGACTGAACAACTGTGCGTGTTCCTGGCTAGACCCTTGGCAGCGCACCTTGCAGTGACGAAACAGGTTCTTCACGACATGAAACGGATACTCGACCCGGGCGCGGATCTGCGCCTTAGTTCCGCTCGACCGCGATCACGGTCCTTCCAGCGGACCTTCCTGCATCGCCCTGATCTTTCCGCGCTTGAGCGC…	.	PASS	GT:DR:DV	./.:.:20
P2Bm2018	1	1414489	26	IMPRECISE	SVMETHOD=Snifflesv1.0.11	CHR2=1	END=2386928	STD_quant_start=19.992499	STD_quant_stop=0.000000	Kurtosis_quant_start=1.023781	Kurtosis_quant_stop=6.991839	SVTYPE=DEL	SUPTYPE=SR	SVLEN=-972439	STRANDS=+-	RE=13	N	<DEL>	.	PASS	GT:DR:DV	./.:.:13
P2Bm2018	1	1632220	27	PRECISE	SVMETHOD=Snifflesv1.0.11	CHR2=1	END=1632304	STD_quant_start=0.000000	STD_quant_stop=4.086563	Kurtosis_quant_start=-0.757889	Kurtosis_quant_stop=-1.462791	SVTYPE=INS	SUPTYPE=AL	SVLEN=83	STRANDS=+-	RE=19	N	ATCGCGCGCTCGGCGGCGGCTATGGACGCCAGCACGGCCGCCGACGACGCGTGACGCGCTGACGCGCCGTCCACGTCGCCGATCGCGC	.	PASS	GT:DR:DV	./.:.:19
P2Bm2018	1	1726555	28	IMPRECISE	SVMETHOD=Snifflesv1.0.11	CHR2=1	END=1727745	STD_quant_start=4.171331	STD_quant_stop=18.617196	Kurtosis_quant_start=2.184003	Kurtosis_quant_stop=4.681758	SVTYPE=INS	SUPTYPE=AL,SR	SVLEN=1199	STRANDS=+-	RE=12	N	AAACGCTGATCAATGAGCCTGTCGTCCGCATAACGGACGAGGCAGGTTAATTTTCAGATTGACGTAGGAATTTGACGACATGCCGAGGTGAGTTTCGCTCGTATTCGGGCCTCACTTCCCGCGTTTTCACACATGACGGATTGCTCCCATGGGTCGACAACAGCTGATTTTCGCGATCACCAGGTTCGCCAGCGCGACAGACCCGAACAGCTGTGCCGTGTTCCGCAAGCTAGACCATGGCGCACCTTGCGATGACGAAACAGGTTCTTCACGACATGGGAAACGGATGCTCGACCCGGGCGCGGATCTGCGCCTTGGTTCGCTCGACCGCGATCACAGGTCCTTCAGCGGACCTTCACCATCGCCCTGATCTTTCTTGAGCGCCACGATGCCCACTTC…	.	PASS	GT:DR:DV	./.:.:12
P2Bm2018	1	2107770	29	PRECISE	SVMETHOD=Snifflesv1.0.11	CHR2=1	END=2109049	STD_quant_start=0.620174	STD_quant_stop=5.663649	Kurtosis_quant_start=-1.028908	Kurtosis_quant_stop=2.109028	SVTYPE=INS	SUPTYPE=AL,SR	SVLEN=1280	STRANDS=+-	RE=27	N	TGAGCTTCCCTCGGTTTTCGCCTTCCAGAGGCCGGGTTATGCAGTAACATCCTTTGTCCGCTGAGCCGCAAGCCAGTCTTGCATGAACTGAGTTGGCGACATGAAGCCAAGCGATGAATGACGACGACTGCGGTTCATAAAGCACTTCAATGTATTCGAACAGGTCGCCACGGCTTCGCGATGCGTGCGGTACCTCGTGCCGTGTACCCGCTCGTTCTTCAGGCTGTTGAAGAAGCTTTTTCAAGCGTCGGCACGTTATCCCAGCAATTGCCTTTGCGGCTCATCGAGCAGCGCATCCCGTAGGGGCTGCGCTGGAATTCATGGCTCGCGTATTGACTGCCACGGTCCGAATGCAGCGCGTTGGGCGCGAGGTCGGCGCCGGAACCATGCCATAGTCAG…	.	PASS	GT:DR:DV	./.:.:27
P2Bm2018	1	2112518	30	PRECISE	SVMETHOD=Snifflesv1.0.11	CHR2=1	END=2156675	STD_quant_start=7.699722	STD_quant_stop=5.707138	Kurtosis_quant_start=-0.243038	Kurtosis_quant_stop=-1.416228	SVTYPE=DEL	SUPTYPE=SR	SVLEN=-44157	STRANDS=+-	RE=28	N	<DEL>	.	PASS	GT:DR:DV	./.:.:28
P2Bm2018	1	2386958	31	PRECISE	SVMETHOD=Snifflesv1.0.11	CHR2=1	END=2386958	STD_quant_start=3.178050	STD_quant_stop=3.178050	Kurtosis_quant_start=0.018237	Kurtosis_quant_stop=0.018237	SVTYPE=INS	SUPTYPE=AL	SVLEN=999999999	STRANDS=+-	RE=13	N	GTCCGCCGAGAGCCGTCGAGTTCCGGGGGACGCACGATAAACTGTTTAAACTCATATACATACAAAATTACCTTCCGAACCGATCCGTACATTCGCGCAGAGCGCGCCTAAATGTGTAGCTAGATATGGAAGCTAGCCGGAGGCGCACAATGGCAACTCGCGAACAGAATGTCCCGTCAATCTTGAGCTGAGGCGATGGATTCGGGAAAGCTGGCCCTCAAAACCGGATGGCGGTGGCTTGACCTTCACCCTGTCAGCCTCAGGCACTGCGTCATGGGTACTCCGTTTCCGGATTGGCGGAAAACCCGGGAGGAACTGACGCTCGGCCGGTATCCCGACTTGACGCTGTCGGCAGCGCGCAAGCTCGCGGCCGAGAAGCGCGTCGAAGTCCAGAAAGGC…	.	UNRESOLVED	GT:DR:DV	./.:.:13
P2Bm2018	1	2882469	32	PRECISE	SVMETHOD=Snifflesv1.0.11	CHR2=1	END=2883674	STD_quant_start=0.894427	STD_quant_stop=7.436397	Kurtosis_quant_start=4.663542	Kurtosis_quant_stop=6.169218	SVTYPE=INS	SUPTYPE=AL,SR	SVLEN=1207	STRANDS=+-	RE=16	N	GGAAACACTGATCAATTCGGCTTGGCGGTCATCGCTGACGAGGCCAAGGGCGTTGTAGAAAGAAGCTCACGGAACGGACCCACGACGATGCAGCGGCAGATCGGTTTTGCGGAAGCGGAAAGCGGGCAATAGCGGTGACCAAGCGTCAACGCTTTCTGGCCGAGATGGAGAAGGTCGTCCCTTGGCGCGGCTGCTGTCGGTGATCGGGCCGTATTACCCTGAAGGGGCGAAAGCAAATGGCCGCCGATTGGCCTGGAACGGATGCTGCGGATCTACTTGCTGCAGCAGTGGTACGGTTGTCGGACGAAGGGCTTGAAGATGCGCTCTACGACAGCATCGCGATGCGCGCCTTTCGCGGGCATCGACCTGGCGCGCGAGAACGTGCCGGACGCCACCACG…	.	PASS	GT:DR:DV	./.:.:16
P2Bm2018	2	0	33	PRECISE	SVMETHOD=Snifflesv1.0.11	CHR2=2	END=2440183	STD_quant_start=0.527046	STD_quant_stop=0.577350	Kurtosis_quant_start=0.037933	Kurtosis_quant_stop=-0.045926	SVTYPE=DUP	SUPTYPE=SR	SVLEN=2440183	STRANDS=-+	RE=36	N	<DUP>	.	PASS	GT:DR:DV	./.:.:36
P2Bm2018	2	3576	34	IMPRECISE	SVMETHOD=Snifflesv1.0.11	CHR2=2	END=3641	STD_quant_start=7.087686	STD_quant_stop=10.557963	Kurtosis_quant_start=-1.096096	Kurtosis_quant_stop=-1.295245	SVTYPE=DEL	SUPTYPE=AL	SVLEN=-65	STRANDS=+-	RE=35	GGGTCACTGCTCCGGTGGGTCACTGCTCCGGTGGGTCACTGCTCCGGTGGGTCACTGCTCCGGTG	N	.	PASS	GT:DR:DV	./.:.:35
P2Bm2018	2	168024	35	PRECISE	SVMETHOD=Snifflesv1.0.11	CHR2=2	END=168064	STD_quant_start=2.549510	STD_quant_stop=2.415229	Kurtosis_quant_start=-1.502471	Kurtosis_quant_stop=-1.290008	SVTYPE=DEL	SUPTYPE=AL	SVLEN=-40	STRANDS=+-	RE=25	AGACGGCGAGACGGCGAGACGGCGAGACGGCGAGACGGCG	N	.	PASS	GT:DR:DV	./.:.:25
P2Bm2018	2	177544	36	IMPRECISE	SVMETHOD=Snifflesv1.0.11	CHR2=2	END=177812	STD_quant_start=77.449984	STD_quant_stop=63.107844	Kurtosis_quant_start=-1.655672	Kurtosis_quant_stop=-1.142662	SVTYPE=DUP	SUPTYPE=SR	SVLEN=268	STRANDS=-+	RE=18	N	<DUP>	.	PASS	GT:DR:DV	./.:.:18
P2Bm2018	2	186477	37	PRECISE	SVMETHOD=Snifflesv1.0.11	CHR2=2	END=186512	STD_quant_start=1.414214	STD_quant_stop=0.953463	Kurtosis_quant_start=-0.830650	Kurtosis_quant_stop=-0.217024	SVTYPE=INS	SUPTYPE=AL	SVLEN=35	STRANDS=+-	RE=22	N	CTAGGTGAAACGGCGCGAGCGCCGCTCGCGCAGTGC	.	PASS	GT:DR:DV	./.:.:22
P2Bm2018	2	199631	38	PRECISE	SVMETHOD=Snifflesv1.0.11	CHR2=2	END=199798	STD_quant_start=2.384848	STD_quant_stop=2.076656	Kurtosis_quant_start=0.899969	Kurtosis_quant_stop=2.759023	SVTYPE=DEL	SUPTYPE=AL,SR	SVLEN=-167	STRANDS=+-	RE=33	GCCGTCTTCGTCTAACAACGGTCGTGCGTCCGCGGTGAGGCGTGCGGCCGGCCGCCGTCTTCGACGAGCACCGCGAGCCGCGCAAGGGCCATGCGCCAGCCGGTTTCGTTGTCCGCGACCGGCACACCGGGCGGCACGCCATCGTGGACCGCATAGACGCGCGTGTC	N	.	PASS	GT:DR:DV	./.:.:33
P2Bm2018	2	200588	39	PRECISE	SVMETHOD=Snifflesv1.0.11	CHR2=2	END=200682	STD_quant_start=0.000000	STD_quant_stop=0.235702	Kurtosis_quant_start=4.947785	Kurtosis_quant_stop=2.822571	SVTYPE=DEL	SUPTYPE=AL	SVLEN=-94	STRANDS=+-	RE=37	GCCGCCGGCGCTGCTGCTGCTGCTGCTGCTGCTGCCGCTGCTGATGTCTCTGATGCCGAACGCCGAACGCCGAACGCCGAACGCCGAACGCCGA	N	.	PASS	GT:DR:DV	./.:.:37
P2Bm2018	2	234975	40	PRECISE	SVMETHOD=Snifflesv1.0.11	CHR2=2	END=236174	STD_quant_start=2.915476	STD_quant_stop=9.859006	Kurtosis_quant_start=-1.080822	Kurtosis_quant_stop=-1.653098	SVTYPE=INS	SUPTYPE=AL,SR	SVLEN=1201	STRANDS=+-	RE=16	N	ACACTGATCAATTCCGGCAGCGGTCATCGCTGACGAGGCCAAGGGCGTTGTAGAAAAGCTCACGGAACGGACCCACGACGATGCAGCGGCAGATCGGTTTTACCCGGAAGCGGAAAGTGCGGGCAAAAGCGGGTGACCAAGCGTCAACGCTTTTCTGGCCGAGATGGAAAGGTCGTCCCTTGGTCGCGGCTGCTGTCGGTGATCGGGCCGTATTGCCCGAAGGGCGAGCGTGACCGACGCCGATTGGCCTGGAACGGATGCTGCGGATCTACTTGCTGCAGCAGTGAACGCAGGTTGTCGGACGAAGGGCTTGAAGATGCGCTCTACGACAATCGCGATGCGCTTGCCTTCGCGAAGGCAACCGACTACAGCGCGCGAGAACGTGCCGGACACTTTTTC…	.	PASS	GT:DR:DV	./.:.:16
P2Bm2018	2	238570	41	PRECISE	SVMETHOD=Snifflesv1.0.11	CHR2=2	END=239776	STD_quant_start=0.836660	STD_quant_stop=6.236986	Kurtosis_quant_start=0.504819	Kurtosis_quant_stop=-1.345343	SVTYPE=INS	SUPTYPE=AL,SR	SVLEN=1205	STRANDS=+-	RE=19	N	GGGAAACACTGATCAATTCGGCTTGGCGGTCATCATCGCTGACGAGGCCAAGGGCGTTGTAGAAAGAAGCTCACGGAATTGACCCACGACGCGATGCAGGTGCTGGTAGATCGGTTTTGCGGAAGCGGAAAGTGCGGGCAAGAAGGGTGACCAAGCGTCAACGCTTTCTGGCCGAGATGGAGAAGGTCGTCCCTTGGTCGCGGCTGCTGTCGGTGATCGGGCCGTATTACCCGAAGGGCGAGCGTGGCTGGCCGCCGATTGGCCTGGAACGATGCTGCGGATCTACTTGCTGCAGCAGTGGTACGGGTTGTCGGACGAAGGGGCTTGAAGATGCGCTTCACGACAGCATCGCGATGCGCGCCCGCGGGCATCGACCTGGCGCGCGAGAACGTGCCGGAC…	.	PASS	GT:DR:DV	./.:.:19
P2Bm2018	2	293351	42	PRECISE	SVMETHOD=Snifflesv1.0.11	CHR2=2	END=294555	STD_quant_start=0.462910	STD_quant_stop=7.304597	Kurtosis_quant_start=-0.714764	Kurtosis_quant_stop=0.235618	SVTYPE=INS	SUPTYPE=AL,SR	SVLEN=1221	STRANDS=+-	RE=28	N	TGTATGGCTGACTACGAGAAACACTGATCAATTCGGCTTGGCGGGTCATCGCTGACGAGGCCAAGGGCGTTGTGGTAAGGTAGCTCACGGAACGGAATCACGACGATGCAGCGGCAGATCGGTTTTGCGGAAGCAGTGTGGGCAAGAAGCGGAGGACTAAGCGTCAACGCTTTCTGGCCGAGATGAAGGTCGTCCCTTGTCGCGGGCTGCCGCTGTCGGTGATCGGGCCGTATTACCCGAAGGGCGAGTGTGGCCGGCCGCCGATTGGCCTGGAACGGATGCTGCGGATCTACTTGCTGCAGCAGTGGTACGGGTTGTCGGACGAAGGGCTTGAAGATGCGTCACGACAGCATCGCGATGCGCCTTCGCGGGCATCGACCTGGCGCGCGAGAACGTGCC…	.	PASS	GT:DR:DV	./.:.:28
P2Bm2018	2	297796	43	IMPRECISE	SVMETHOD=Snifflesv1.0.11	CHR2=2	END=298990	STD_quant_start=0.316228	STD_quant_stop=11.823705	Kurtosis_quant_start=4.851475	Kurtosis_quant_stop=1.547927	SVTYPE=INS	SUPTYPE=AL,SR	SVLEN=1197	STRANDS=+-	RE=14	N	GGAAACGCTGATCAATTATTCATCACCAGCGATAATGGATGAGGCGCGTGCTTGCGTAATTTTCAGATTGACGTGTGGAATTTGACGACATGCGAGGTGAGTTTCGTCGTATTCGGGCCTCACTTCCCGCAAGCCACACACATGACGGATTGCTCCCATGAGTCGACAAATTGATTTTTCGCGATCACCAGGTTCGCCAGCGCGAACAGACTGAACAGCAGCCGTGTCTCTGGCTGTGACTTCTGTAGCGCACCTGCGATGACGAAACAGGTTCTTCACGACATGAAACGGATGCCGACCTGGCGCGACGCGCTCTTCTTGGTTCGCTCGACCGCGATCACGAGGTCCTTCAGCGGGACCCCTTCCACCGTCTCCTGATCTTTCCGCGTTTGAGCGCCA…	.	PASS	GT:DR:DV	./.:.:14
P2Bm2018	2	324537	44	PRECISE	SVMETHOD=Snifflesv1.0.11	CHR2=2	END=324971	STD_quant_start=0.000000	STD_quant_stop=0.000000	Kurtosis_quant_start=0.185054	Kurtosis_quant_stop=1.179389	SVTYPE=DEL	SUPTYPE=AL,SR	SVLEN=-434	STRANDS=+-	RE=22	CCCGATAGTTTTCGGCAGCAAGCGCGGGGTTCGAGGTCAGAATCGGCAAGCGGAATCCTCGATTTTCGGCAGAGATCCTCGCGATTATTTCGCGAAGGTCGCGCCGGATTGCTTCGAGACGATGGATGGAGTGGTGGCCGATAGCCGGCGACGCGGACGGATGATGCTTCGTCGGGGCCGCCGGGCAGCGAATCGATGAACCCCGGTCATTCGGCATTGCCGGCGGCCGGGTTTTTTATCGCATCGCGGCGTCGATTGGCGTGCCACGGGATACCGCCATATCGCAACTAACGGTCAAGCCGCGCAAGCCTCGCCCGACGGGGCGGCTGGCGTGCCGCCACCCGCCCCGATCACGCCTTGTCGCGAGCAGCGCACAGCGCGCGATGGGTCCGTGGAAAA…	N	.	PASS	GT:DR:DV	./.:.:22
P2Bm2018	2	386097	45	PRECISE	SVMETHOD=Snifflesv1.0.11	CHR2=2	END=387305	STD_quant_start=0.000000	STD_quant_stop=0.447214	Kurtosis_quant_start=0.227921	Kurtosis_quant_stop=3.046863	SVTYPE=DEL	SUPTYPE=AL,SR	SVLEN=-1208	STRANDS=+-	RE=20	TGACCTGCTCCCCGCATTTAGTACGGTGACGGTGTAGAGTCCGTTCCAGAGAGGAACGGCAATGAAAAAGCGATTCACCGAAGAACAGATCATCGGCATCTTGAAGGAAGCCGAGGCTGGCCTGAAGCCGGCGGAGCTGTGTCGCAAGTACGGCATCTCGGAAGCGACCTACTACAACTGGAAAGCGAAGTTCGGCGGGATGACGGTCTCCGAAGCGCAGCGCCTGAAGGAACTGGAGCAGGAGAACAGCAAGCTCAAGCGTCTGTTGGCCGAATCGATGCTCGACAACGCCGCGCTGAAGGACCTGCTGGCTCGAAAGTAGCAAGCCCGCAGGCCAAGCGCGAAGCGGTCCGGATATTGATGACCGAACGTGCCATGGGTGTTACCCGGGCCTGCGGG…	N	.	PASS	GT:DR:DV	./.:.:20
P2Bm2018	2	388217	46	IMPRECISE	SVMETHOD=Snifflesv1.0.11	CHR2=2	END=388355	STD_quant_start=46.735426	STD_quant_stop=45.195132	Kurtosis_quant_start=-1.802953	Kurtosis_quant_stop=-1.763137	SVTYPE=INS	SUPTYPE=AL	SVLEN=138	STRANDS=+-	RE=16	N	GGCCGTTGCGCTAACGCGACCGAGTGTGGCCAGCGGTCGCCAGTCCCGACGGATCGTCCCCGCCGGTGAATCGTTAGTGCCAGTGATCATCGCTGCTAGTGGATCGCCAATGCCGCGATGGTCGCCCCGC	.	PASS	GT:DR:DV	./.:.:16
P2Bm2018	2	431070	47	PRECISE	SVMETHOD=Snifflesv1.0.11	CHR2=2	END=432273	STD_quant_start=0.547723	STD_quant_stop=9.230385	Kurtosis_quant_start=4.368377	Kurtosis_quant_stop=-1.359283	SVTYPE=INS	SUPTYPE=AL,SR	SVLEN=1206	STRANDS=+-	RE=20	N	GGAAACACCTGGATCAATTCGGCTTGGCGGTCATCGCTGACGAGGCCAAGGGCGTTGTAGAAAGAAGCTCACTTCTGGAATGGACCCACGACGATTTAGCGGCAGATCGGTTTTGCGGAAGCGAAAGCGCGGGCAAGAAGCGGCACCGCCAAGCGTCAACGTTTTCTGGCCGAGATGGAGAAGGTCGTCCCCGGGTCGCGGCTGCTGTCGGTGATCGGGCCGTATTACCCGAAGGCGAGCGTGGCCGGCCGCCGATTGGCCTGAACGGATGCCGTGGGATCTACTTGCTGCAGCAGTGGTACGGGTTGTCGGACGAAGGGCTTCTTGAAGATGCGCTCTACGACAGCATCGCGATGCGCGCCAGCGGGCATCGACCTGGCGCGCGAGAACGCGCGCCGG…	.	PASS	GT:DR:DV	./.:.:20
P2Bm2018	2	450619	48	IMPRECISE	SVMETHOD=Snifflesv1.0.11	CHR2=2	END=451984	STD_quant_start=274.844501	STD_quant_stop=273.811249	Kurtosis_quant_start=-1.401234	Kurtosis_quant_stop=-1.348713	SVTYPE=DEL	SUPTYPE=AL,SR	SVLEN=-1365	STRANDS=+-	RE=13	GCGACCGAGCTATCGGTCGAGCTGAGGCCCGTCGACAGAGAACCGATCGAGCTGTTAGCGGACGAGAGGCCGGTCGAAGTCGAGGTCGACAGCGAAGCGACCGAGCTGTCAGTCGAACTGAGGCCGGTCGACAGCGATCCGATCGAGCTGTTTGCCGACGAGAGGCCGGTCGAAGTCGAGGTCGACAGCGAAGCGACCGAGCTGTCGGTCGAGCTGAGGCCGGTCGACAGAGAGCCGATCGAGCTGTTCGCGGACGAGAGGCCGGTCGAAGTCGAGGTCGACAGCGAAGCGACCGAGCTGTCGGTCGAACTGAGGCCGGTCGACAGAGAGCCGATCGAGCTGTTCGCGGACGAGAGGCCAGTCGAAGTCGAGGTCGAGAGCGAAGCGACCGAGCTGTCG…	N	.	PASS	GT:DR:DV	./.:.:13
P2Bm2018	2	550617	49	PRECISE	SVMETHOD=Snifflesv1.0.11	CHR2=2	END=603528	STD_quant_start=0.547723	STD_quant_stop=0.547723	Kurtosis_quant_start=2.000000	Kurtosis_quant_stop=6.622578	SVTYPE=DEL	SUPTYPE=SR	SVLEN=-52911	STRANDS=+-	RE=16	N	<DEL>	.	PASS	GT:DR:DV	./.:.:16
P2Bm2018	2	660145	50	PRECISE	SVMETHOD=Snifflesv1.0.11	CHR2=2	END=661344	STD_quant_start=0.632456	STD_quant_stop=5.477226	Kurtosis_quant_start=0.490587	Kurtosis_quant_stop=1.083431	SVTYPE=INS	SUPTYPE=AL,SR	SVLEN=1202	STRANDS=+-	RE=19	N	GGAAACGCTGATCAATGAGCTGTCGTCCGCATAACGGACGGGAGCAGGTTTGCAATTTTCAGATTGACGTAGGAATTTGACGACATGCGGGGTGAGTTTCTCGCTCGTATTCGGGCCTCACTTCCGCGTTTTTCACACACATGACGGATTGCTCCAAGGTCGACAACAGCTGATTTTCGCGATCACCAGGTTCGCCAGCGCGAACAGACTGAACAGCGTACCGTGTTCCTGGCTAGACCCTTGTAGCGCACCTTGCGATGACGAAACAGGTTCTTCACGACATAAACGGATGCTCGACCCGGGCGCGGATCTGCGCCTTAGTTCGCTCGACCGCGATCACGGGTCCTTCAGCCCGGACCTTCCTGCATCTGCCAGTCTTTTTCCGCGCTTGAGCGCCAC…	.	PASS	GT:DR:DV	./.:.:19
P2Bm2018	2	663928	51	IMPRECISE	SVMETHOD=Snifflesv1.0.11	CHR2=2	END=665113	STD_quant_start=1.483240	STD_quant_stop=63.505905	Kurtosis_quant_start=2.702500	Kurtosis_quant_stop=-0.701603	SVTYPE=INS	SUPTYPE=AL,SR	SVLEN=1186	STRANDS=+-	RE=13	N	GGAAACGCTGATCAATGAGCCTGTCGTCCGCACCAGCGGACGAGGCAGGTTACAATTTTCAGATTGACGTAGGAATTTGACGACATGCGAGGTGAGTTTCGCTCGTATTCACGGGCCTCACTTCCCGCGTTTTCACACGCTGACGGATTGCTCCCATGAGTCGACAACCAGCTGATTTTTTCGCGATCACCAGGTTCGCCAGCGCGAACAGACTGAACAACTGTGCCGTGTTCCTGGCTAGACCCTTGTAGCGCACCTTGCGATGACGAAACAGGTTCTTCACGACATGGAACGGATGCTCGACCCGGGCGCGGATCTGCGCCTTAGTTCGCTCGACCGCGTCCGCGAGGAGTCCTTCAGCGGACCTTCACCATCGCCCTGATCTTTCCGCGCTTGAGC…	.	PASS	GT:DR:DV	./.:.:13
P2Bm2018	2	778513	52	IMPRECISE	SVMETHOD=Snifflesv1.0.11	CHR2=2	END=779712	STD_quant_start=1.612452	STD_quant_stop=13.030733	Kurtosis_quant_start=-1.193321	Kurtosis_quant_stop=1.451684	SVTYPE=INS	SUPTYPE=AL,SR	SVLEN=1203	STRANDS=+-	RE=17	N	AAGAAACGCTGATCGTGACCTGTCGTCCGCATAACGGACGAGGCGGGTTGCAATTTTTCAGATTGACGTAGGAATTTGACGACATGCGAGGTGAGTTTCGCTCGTATTTCACGGGCCTCACTTCCCGCGTTTTCACACACATGACGGATTGCTCCCATGAGTCGACAACAGCTGATTTTTCGCGTGATCACCAGGTTCGCCAGCGCGAACAGACTGTGGTTTCAACTGTGCCGTGTGTTCCTGGCTAGACCCTTGGCGCACCTTGCGATGACCCGAAACAGGTTCTTCACGACGCCAAAACGGATGCTCGACCCGGAGCGCGGATCTGCGCCCCTTGGTTCGCTCGACCGCGATCACGAGGTCCTTCCAGCGGACCTTCCTGCATCGCCCTGATCTTTC…	.	PASS	GT:DR:DV	./.:.:17
P2Bm2018	2	851128	53	IMPRECISE	SVMETHOD=Snifflesv1.0.11	CHR2=2	END=852329	STD_quant_start=0.316228	STD_quant_stop=10.784248	Kurtosis_quant_start=3.078853	Kurtosis_quant_stop=5.240474	SVTYPE=INS	SUPTYPE=AL,SR	SVLEN=1187	STRANDS=+-	RE=16	N	GGGAAACGCTGATCAATGAGCCTGTCGTCCGCATAACGGACGAGGCAGGTTACAATTTTTCAGATTGACGTAGATTTGACGACATGCGAGGTGAGTTTCAGCTCGTATTCGGCCTCACTTCCCGTTTTTCACACATGACGGATTGCTCCCATGAGTCGACAACAGCTGATTTTTCGCGATCACCAGGTTGCGCCAGCGCGAACAGACTGAACAACTGTTGCCGTATTCCTGGCTAGACCCTTGTAGCGCACCTTGCGATGACGAAACAGGTTCTTCACGACATGAAACGGATGCTCGACCCGGGCGCGGATCTGCGCGGTTCGCTTCGACCGCGATCACGAGGTCCTTCAGCGGACCTTCACCATCGCCGATCTTTCCGCGCTTGAGCGCCACGTGCCA…	.	PASS	GT:DR:DV	./.:.:16
P2Bm2018	2	906456	54	PRECISE	SVMETHOD=Snifflesv1.0.11	CHR2=2	END=907661	STD_quant_start=0.577350	STD_quant_stop=7.702813	Kurtosis_quant_start=1.183646	Kurtosis_quant_stop=0.443019	SVTYPE=INS	SUPTYPE=AL,SR	SVLEN=1213	STRANDS=+-	RE=24	N	GGGAAACGCTGATCAATGAGCCTGTCGTCCGCACATAACGGACGAAGGGCAGGTTGCAATTTTCAGATTGACGTAGGAATTTGACGACATGCGAGGTGAGTTTCGCTCGTATTCGGGCCTCACTTCCGCGTTTTTCACACACATGACGGATTGCTCCCATGAGTCGACAACAGCTGATTTTCGCGATCACCAGGTTCGCCAGCGCGAACAGACTGAACAACTGTGCCGTGTTCCACCAGCTGAACCCTTGTAGCGCACCTTGCGATGACGAAACAGGTTCTTCACGACATGAAACGGATGCTCGACCCGGGCGCGGATCTGCGCCTTAGTTCGCTCGACCGCGATCACGAGGTCCTTCCGGCGAGGACCTTCCTGCATCGCCCTGATCTTTCCGCGCTT…	.	PASS	GT:DR:DV	./.:.:24
P2Bm2018	2	921221	55	IMPRECISE	SVMETHOD=Snifflesv1.0.11	CHR2=2	END=922416	STD_quant_start=1.414214	STD_quant_stop=13.023056	Kurtosis_quant_start=0.122305	Kurtosis_quant_stop=0.706095	SVTYPE=INS	SUPTYPE=AL,SR	SVLEN=1195	STRANDS=+-	RE=16	N	GGAAACACTGATCAATTCGGCTTGGCGGTCATCGCTGACGAGGCCAAGGGCGTTGTAGAAAGAAGCTCACGGGAACGAACCCAATGACGATGCAGCGCAGATCGGTTTTGCGGAAGTGAGTGCGGGCAAGCAGCGGTGACCGCTGTCAACGCTTCTGGCCGAGATGGAGAAGGTCGTCCCTTGGTCGCGGCTGCTGTCGGTGATCGGGCCGTATTACCCGGAAGGGCGAGCGTGGCCGTACGCCGATTGGCCTGAACGGATGCTGCGGATCTACTTTACGTAGCAGTGGTACGGGTTGTCGACGAAGGGCTTGAAGATGCGCTCTACGACAGCACGCGATGCGCGCCTGCGGGCATCGACCTGGCGCGCGAGAACGTGCCGGACGCCACCACGTTGTTG…	.	PASS	GT:DR:DV	./.:.:16
P2Bm2018	2	1082891	56	IMPRECISE	SVMETHOD=Snifflesv1.0.11	CHR2=2	END=1084637	STD_quant_start=51.879668	STD_quant_stop=58.947434	Kurtosis_quant_start=-1.264238	Kurtosis_quant_stop=-1.293791	SVTYPE=DEL	SUPTYPE=AL,SR	SVLEN=-1746	STRANDS=+-	RE=17	TTGGCAATGCGGTGAATCTCGGCGCAGGCGCGACGCTGACGGTCGGCGGCGCGAACGATCTCGGGCTCGGCGGTGCGATTTCGGGTAACGGCGGTCTGTCGGTCAGCGGCCCGTCGACGACGACGCTCACCGGCACGAACACCTATACGGGCAATACGACGATCGGCAGCGGCAGTACGCTCGCGGTCGGCGCGGGCGGCAGTTTGTCGGCGGCCAGCGCGCTCGATCTCGCCGGCACCGGCGCGGCGCTCGACATCAGCGCGGCGACGACGCCGCAGACGAGCGGCATGCTGTCCGGCGTGTCGGGCACGAGCGTGAACCTCGGCGGCAACACGCTGACGCTGGCGGGTTCCGGCAACGGCAATTTTGCGGGCACGATCGGCGGCACCGGCGGCTTGA…	N	.	PASS	GT:DR:DV	./.:.:17
P2Bm2018	2	1402356	57	PRECISE	SVMETHOD=Snifflesv1.0.11	CHR2=2	END=1403549	STD_quant_start=1.140175	STD_quant_stop=8.049845	Kurtosis_quant_start=0.416136	Kurtosis_quant_stop=-0.105964	SVTYPE=INS	SUPTYPE=AL,SR	SVLEN=1195	STRANDS=+-	RE=15	N	GGGAAACGCTGATCAATGAGCCTGTCGTCCGCATAACGGACGGGCGGGTTGCAATTTTCAGATTGACGTAGAATTTGACGACATGCGAGGTGAGTTTCGCTCGTATTCGGGCCTCACTTCCGCGTTTTCACACACACTGACGGATTGCTCCATGATCGACAGCTGATTTTCGCGATCACCAGGTTCGCCAGCGCGAACAGACGAACAGCTGTGCCGTGTTCCTGGCTAGACCCTTGTAGCGCACCTTGCGATGACGAAACAGGTTCTTCACGACATGAAACGGATGCTCGACGGGCGCGGATCTGCGCCCCCAGTTCGCTCGACCGCGATCCAGGTCGCTTCAGCGGACCTTCCTGCATCGCCTGATCTTTCCGCGCTTGAGCGCCACGTGCCACTTCA…	.	PASS	GT:DR:DV	./.:.:15
P2Bm2018	2	1716289	58	IMPRECISE	SVMETHOD=Snifflesv1.0.11	CHR2=2	END=1717605	STD_quant_start=2.738613	STD_quant_stop=10.611315	Kurtosis_quant_start=4.429333	Kurtosis_quant_stop=-0.978178	SVTYPE=INS	SUPTYPE=AL,SR	SVLEN=1316	STRANDS=+-	RE=10	N	TGGGCGGCCCCACGTATCTGAGGACGAGGACTCTCTCTTAAAATAAGGGATAGTCTTGTGCCTATCCAGTAAGCCTGAATCATTACGTGGAAAGCATCGAAATTCTGACCGAGCCGGAGCGCCGTCGTCGGCGCACGGCGCAAAGAAAAAATCGCCATCGTTCAGAAACATTGGAGCCGGGCGTCGGTGTCGGCCGTTGCGTCGGCGGCGTCAACGCCAACCAAGTGTTCGGCTGGCGCAGCAATACCGGGAAGGCAATTGGCGGCGGTGAAGGCAGGCGAAACCGTTGTGCCGGCATCTCAGGCTGGCCGCCATATCAAGGAAATCCGGGAACTGCAACGACTGCGCCCAGGAGAAGACGCTGGAAGGTCGAAATCCTGAAAGAAGCCCGTGGAATGG…	.	PASS	GT:DR:DV	./.:.:10
P2Bm2018	2	1718258	59	IMPRECISE	SVMETHOD=Snifflesv1.0.11	CHR2=2	END=1719624	STD_quant_start=88.663972	STD_quant_stop=555.560258	Kurtosis_quant_start=-1.258681	Kurtosis_quant_stop=1.005741	SVTYPE=INS	SUPTYPE=AL,SR	SVLEN=1216	STRANDS=+-	RE=12	N	GGAAGCACTGATCAATTCGGCTTGGCGGTCATCGCGAGCAGGCCAAGGGCGTTGTAGAAGAAGCTCACAGGAACGGATGACCCACGACGATGCAGCGGCAGATCGGTTTTGCGGAAGCGGAAAGATGCGGGCAAAGAAGCGGGTGACCAAGCGTCAGCTTTCTGGCCGAATGGAAAAGGTCGTCTGGTCGCGGCTGCTGTCGGTGATCCCGGGCCGTATTACCCGAAGGGCAGGCGTGGCCGGCCGCCGATTGGCCTGGAACGGATGCTGCGGATCTACTTGCTGCAGCAGTGGTACGGTTGTCGGACGAAGGGCTTGAAGATGCGCTCTACGACAGCATCGCGATGCGCGCCTTCGCGGGCATCGACCTGGCGCGCGAGCGTGCCGGACGCCACCACG…	.	PASS	GT:DR:DV	./.:.:12
P2Bm2018	2	1770117	60	PRECISE	SVMETHOD=Snifflesv1.0.11	CHR2=2	END=1771315	STD_quant_start=0.000000	STD_quant_stop=5.253570	Kurtosis_quant_start=-0.106566	Kurtosis_quant_stop=-0.710906	SVTYPE=INS	SUPTYPE=AL,SR	SVLEN=1203	STRANDS=+-	RE=19	N	GGGAAACACTGATCAATTCGGCTTGGCGGTCATCGCTGACGAGGCCATGGGCGCTGTGGGTATTAGCTCACGGGAACTGACCATCGACGATGCAGCGGCAGATCGGTTTTGCGGAAGCGGAAAGTGCGGGCAAGAAGCGGTGACCACGTCAACGCTTTCTGGCCGAGATGGAGAAGGTCGTCCCTGGTCGCGGCTGTCGGTGATCGGGCCGTATTACCCGAAGGGCGAGCGTGGCCGGCCGCCGATTGGCCTGGAACGATGCCGCGGATCTACTTGCTGCAGCAGTGGTACGGGTTGTCGGACGAAGGGCTTGAAGATGCGCTCTACGACAGCACGCGATGCGCGTTCTCTCGCGGGCATCGACCTGGCGCGCGAGAACGCCGGACGCCACCACGCTGT…	.	PASS	GT:DR:DV	./.:.:19
P2Bm2018	2	1892870	61	IMPRECISE	SVMETHOD=Snifflesv1.0.11	CHR2=2	END=1926945	STD_quant_start=17.363755	STD_quant_stop=0.948683	Kurtosis_quant_start=-1.989017	Kurtosis_quant_stop=-1.529377	SVTYPE=DEL	SUPTYPE=SR	SVLEN=-34075	STRANDS=+-	RE=18	N	<DEL>	.	PASS	GT:DR:DV	./.:.:18
P2Bm2018	2	2081347	62	IMPRECISE	SVMETHOD=Snifflesv1.0.11	CHR2=2	END=2084379	STD_quant_start=3.331666	STD_quant_stop=34.192104	Kurtosis_quant_start=3.300093	Kurtosis_quant_stop=0.069232	SVTYPE=INS	SUPTYPE=SR	SVLEN=3033	STRANDS=+-	RE=11	N	GAGCTTCCCTGAAATTTCGCCTTCAGCAGGTCGCGTATAAACTCGACCGAAGAAAGGAAGGAAAATGTTCAGGGTACCGCACCGGAATTGTACACGGCGGAGTTCAAAAGCCGCCGTGCAACGAAGATCAAGCGGGCAAGGCATAAGCGCCGTGGCTCGCGAGCTAGGCATGTCGATGCAGACTTTGCGCAACTGGCTCAAGGCTTCCGAGGCGGGCAATGAACAGATTGCGGGCAGAGTCGTCACGGCAGAACAGATGGAACTCTCGCGCCTGCGAGCAGAGAACAAGCGCTTGCAGATGGAGCTGGAAATCGCAAAAAAAGCGGCGGCGTTCTTTCGCGAAGGACCTCCTGTCAGTTCGCCTGGATGACACGCAGTGCGGCACTATCCGCTGTCGGC…	.	PASS	GT:DR:DV	./.:.:11
P2Bm2018	2	2081347	63	IMPRECISE	SVMETHOD=Snifflesv1.0.11	CHR2=2	END=2082721	STD_quant_start=12.660964	STD_quant_stop=96.620909	Kurtosis_quant_start=-1.755271	Kurtosis_quant_stop=-0.957101	SVTYPE=INS	SUPTYPE=AL,SR	SVLEN=1243	STRANDS=+-	RE=18	N	AGCTCCCTGAAATTTCGCTCTTCCAGCAGGTCGCGTATAAACTCGACCGAAAGGAAGGAAAGAAGAAATGTTCAAGGTACCGTATCAGGTGTACACGGCGGAGTTCAAGGAAGCCGCCGTGCAACGAGTCAAGGACGGGCAAGGCATAAGCGCCGTGGCTCGCGAGCTAGGCATGTCGATGCAGACTTTGCGCAACTGGCTCAAGGCTTCCGAGGCGGGCAAGTTGAACGGGCCCGGAGCGAAGGTCGTCACGGCAGAACAGATGGAACCGCGCCTGCGAGCGGAGAACAAGCGCTTGCAGATGGAGCTGGAAATCGCAAAAAGCGGCGGCGTTCTTCGCGAAGCAGACTCTGAAGTTCGCCTGATTGACACGCAGTGCCGGCACTATCCGCTGTCGGC…	.	PASS	GT:DR:DV	./.:.:18
P2Bm2018	2	2088292	64	IMPRECISE	SVMETHOD=Snifflesv1.0.11	CHR2=2	END=2090656	STD_quant_start=0.447214	STD_quant_stop=40.324930	Kurtosis_quant_start=1.931604	Kurtosis_quant_stop=-1.578738	SVTYPE=INS	SUPTYPE=AL,SR	SVLEN=2370	STRANDS=+-	RE=20	N	AACGCTGACTGAGCCTGTCGTCCGCATAACGGACGAGGCAGGTTGCAATTTTCAGATTGATCGCAGTAAATTCTGACGACATGCGAGGTGAGTTTCGCTCGTATTCGCCTCACTTCCCGCGTTTTTCAACATGACGGATTGCTCCCATGAGTCGACATCAACAGCTGATTTTCGCATCACCAGGCCTGCCAGCGCGAACAGACGAACAGTTGTGCCGTGCTCCCACAGACCCCCTTTGTAGCGCACCTTGTGACGACTGTCAGGTTCTTCACGACATGAAACGGATGCTGACCCGGGCGCGGATCTGCGCCTTGGTTCGCTCGACCGCGATCACGAGGTCCTTCAGCGGACCTTCCTCATCGCCCCGATCTTCCGCGTTGAGCGCCACGTGCCACTTCA…	.	PASS	GT:DR:DV	./.:.:20
P2Bm2018	2	2167898	65	PRECISE	SVMETHOD=Snifflesv1.0.11	CHR2=2	END=2167940	STD_quant_start=7.017834	STD_quant_stop=7.461010	Kurtosis_quant_start=-2.025525	Kurtosis_quant_stop=-1.923978	SVTYPE=INS	SUPTYPE=AL	SVLEN=45	STRANDS=+-	RE=24	N	GCGCAACGCGCAACGCCTGCTTGCCTGCTTGCCTGC	.	PASS	GT:DR:DV	./.:.:24
P2Bm2018	2	2215521	66	IMPRECISE	SVMETHOD=Snifflesv1.0.11	CHR2=2	END=2216722	STD_quant_start=2.588436	STD_quant_stop=65.973480	Kurtosis_quant_start=6.940758	Kurtosis_quant_stop=2.205135	SVTYPE=INS	SUPTYPE=AL,SR	SVLEN=1201	STRANDS=+-	RE=11	N	GGGAAACACTGATCAATTCGGCTTGGCGGTCATCGCTGACGAATGACCAAGGGCGTTGTGAAAAAGCTCCTGGAACAACGGACCCACGACGATGCAGCGGCAGATCCGGTTTTGCGGAAGCGGAAAGTGCGGGCAGAAAGCGGGTGACCAGCGTCAACGGCTTTCTGGCCGAGATGGAAAAGTCGTCCAGCAATTCGCGGCTGCTGTCGGTGATCCGGGCCGTATTGCGAAGGGCGAGCGTAACCGGCCGCCGATTGGCCTGGAACGGATGCTGCGGATCTACTTGCTGCAGCAGTGGTACGGGTTGTCGGACGAAGGGCTTGAAGATGCGCTCTACGACAGCATCGCGATGCGCGCCTTCGCGGGCATCGACCTGGCGCGCGAGAACGTGCCGGACGC…	.	PASS	GT:DR:DV	./.:.:11
P2Bm2018	2	2258860	67	IMPRECISE	SVMETHOD=Snifflesv1.0.11	CHR2=2	END=2261475	STD_quant_start=0.000000	STD_quant_stop=30.889834	Kurtosis_quant_start=7.768959	Kurtosis_quant_stop=-1.780981	SVTYPE=INS	SUPTYPE=AL,SR	SVLEN=2614	STRANDS=+-	RE=23	N	TGCGGATTTCGGCGATGGTGATCGTCGTTTCGGCGAACGTGATCAGTCTGGAAGGTGGTGTTGCGCGTTAGTGGTTATAGCGACGGTGATCACACGATCGGTTTGTCGGCGGACTCAGGATTTCAATTTTCTTTCATCCAGATGCTTGCCATTGGGCATGGACTGATGCGAGCCGATCGAGAATCATCCGTGACCGTGGTCCTGCGGCCGCACTGCCGATGGTCGACGGCAGCTTCGGCGGCGATGATCCTGATCGAAGGCGCGTACCGACACGATCATCAAGTACCTCAAGCAGATCATTGCGCTTGGTCAGAGATCAAAGGCTGATAATCAGGGATCCGCTCTCCGTCTTGCGGTTCGCCAGCCGACGTGTGACTGCCGTCGCCATGCGCGATTTTC…	.	PASS	GT:DR:DV	./.:.:23
P2Bm2018	2	2260332	68	IMPRECISE	SVMETHOD=Snifflesv1.0.11	CHR2=2	END=2261533	STD_quant_start=1.549193	STD_quant_stop=14.886235	Kurtosis_quant_start=-0.125805	Kurtosis_quant_stop=0.243823	SVTYPE=INS	SUPTYPE=AL,SR	SVLEN=1202	STRANDS=+-	RE=15	N	GGTGCTGGGAAACACTGATCAGTCGGCTTGGCGGTCATCGCTGACGAGGCCAAGGGCGTTATGAAAAGCTCACGGAACAGGACCCACGACGATGCAGCGGCAGATCGGTTTTGCGGAAGCTGTGGAAAGTGCAGGCAAGCGGGTGACCAAGCGTCCCAACGCTTTCTGGCCGAGATGGAGAAGGTCGTCTTGGTCGCGGCTGCTGTCGGTGATCGGGCCGTATTGCAGAGGGCGAGCGTACGGCCGCCGATTGGCCTGGAACGGATGCTGCAGATCTCACCCCACTTTTGCTTGGTGTTTTGATTATCAGGACAGAAGGCTTGAGTCACGCTCTACGACAGCATCGCGATGCGCGCGCCTTCGCGGGCATCGACCTGGCGCGCGAGAACGTGCCCGGAC…	.	PASS	GT:DR:DV	./.:.:15
P2Bm2018	2	2264810	69	IMPRECISE	SVMETHOD=Snifflesv1.0.11	CHR2=2	END=2264810	STD_quant_start=0.316228	STD_quant_stop=2220.192447	Kurtosis_quant_start=6.953431	Kurtosis_quant_stop=0.192459	SVTYPE=INS	SUPTYPE=AL,SR	SVLEN=999999999	STRANDS=+-	RE=14	N	CTTCGGAGCTCGTTGCCCCCAGCCGAGACGATAAAGGCTCGATAACTTCGGATAAGGCGACACGCGAGGCGTCCAACGGCCTGCTGTGCCCTGCGATATCCACCAGTCTGCCAGCCTCGGCGAAATTCGCTGCTTCGACCGCCTGTTGGAGCTGAACTTCCATATCACTTGAAAGCTGTTGTGATGACGGGCGCGCAGCAACGACCAGCGCGCAACGACTCGACCAGCAGTTGGCGTCTCGTATCTTGATGGTGACGACGCTCGATGTCTAGCGCCGCTCGTGCGGCGTCCTGCCTACTATCTGAAAGCACAATCGATTTCGCAGCTCCGCCACTCACGCGTAGCGCGGAGAATAACTCGGTAGCCAGTAATTGCGAACTTTTGGCGAAGCGTTCGAAA…	.	UNRESOLVED	GT:DR:DV	./.:.:14
P2Bm2018	2	2268773	70	PRECISE	SVMETHOD=Snifflesv1.0.11	CHR2=2	END=2269971	STD_quant_start=1.443376	STD_quant_stop=5.522681	Kurtosis_quant_start=-0.471998	Kurtosis_quant_stop=-0.124205	SVTYPE=INS	SUPTYPE=AL,SR	SVLEN=1200	STRANDS=+-	RE=25	N	GGGGAAACGCTGATCAATGAGCCTGTCGTCCGCATAACGGACGAGGCAGGTTGCAATTTTCAGATTGACGTAGAATTGACATGCGAGGTGGTTTCATTCGTATTCGGGCCTCACTTCCGCGTTTTCACACACATGACGGATTGCTCCACATGAGTCGACAACAGCTGATTTTCGCGATCACCAGTTCTTCGCGCCGACGATTAAATAGCTGTGCCGTGTTCCTGGCTAGACCCTTGTAGCGCACCTTGCGATGACGAAACAGGTTCTTACGACATCAAACTGGATGCTCGACCCGGGCGCGGATCTGCGCATGGTTCAGCTCGACCGCGATCCGCGGATGTTCAGCGGACCTTCCTGCATCGCCTGATCTTTCGCGCCGGGCGCGTGCCACTTCACCGT…	.	PASS	GT:DR:DV	./.:.:25
P2Bm2018	3	0	71	PRECISE	SVMETHOD=Snifflesv1.0.11	CHR2=3	END=728850	STD_quant_start=0.542326	STD_quant_stop=0.727607	Kurtosis_quant_start=1.423365	Kurtosis_quant_stop=-0.368243	SVTYPE=DUP	SUPTYPE=SR	SVLEN=728850	STRANDS=-+	RE=34	N	<DUP>	.	PASS	GT:DR:DV	./.:.:34
P2Bm2018	3	128277	72	PRECISE	SVMETHOD=Snifflesv1.0.11	CHR2=3	END=164363	STD_quant_start=0.000000	STD_quant_stop=0.648886	Kurtosis_quant_start=14.397280	Kurtosis_quant_stop=0.029219	SVTYPE=DEL	SUPTYPE=SR	SVLEN=-36086	STRANDS=+-	RE=39	N	<DEL>	.	PASS	GT:DR:DV	./.:.:39
P2Bm2018	3	450859	73	IMPRECISE	SVMETHOD=Snifflesv1.0.11	CHR2=3	END=452132	STD_quant_start=0.000000	STD_quant_stop=21.817424	Kurtosis_quant_start=5.578269	Kurtosis_quant_stop=-0.656389	SVTYPE=INS	SUPTYPE=AL,SR	SVLEN=1274	STRANDS=+-	RE=20	N	TTTCCCGGTTTTTCGCCCCAGAGCCCGGGCCATGGTGCCGTATCCTTTGTCCGGTTGAGCCGCAAGCCAGTCTTGCATGAACTGAGTTGGCGACATGAAGCCAAGCGATGAATGATGACGATCGCGGTTATAAATACTTCAATGTATTCGAACAGGTCCGCTACGGCTTGGCGATGCGTGTGTACTCGTGCCACCCGCTCGTTCTTCAGGCTGTTGAAGAAGCTTTCCGTCGGCGCGTTATCCCAGCAATTGCCTGCGGCTCATCGAGCAGCGCATCTCAGGAGGCCAGCTTGCGCTGGAATTCATGGCTCGGCGTATTGACTGCCAGCGGTCCGAATGATGCAGCGCGTTGGGCGCGGTCGGCGCCGGAACCATGCCATAGTCATGTCGGTCACGAGG…	.	PASS	GT:DR:DV	./.:.:20
P2Bm2018	3	479193	74	PRECISE	SVMETHOD=Snifflesv1.0.11	CHR2=3	END=480397	STD_quant_start=0.707107	STD_quant_stop=9.402127	Kurtosis_quant_start=2.450680	Kurtosis_quant_stop=3.881964	SVTYPE=INS	SUPTYPE=AL,SR	SVLEN=1204	STRANDS=+-	RE=15	N	GAAACGCTGATCAATGGCTGTCGTCCGCATAACAGTTGAGGCAGGTTACAATTTTCAGGTGATCGACGTAGAATTTGACGACATGCGAGGTGGTTTACCACCATCGTGACCGGGCCTCACTTCCCGCGTTTTCCACGTGACGGTTGCTCCCATGAGTCGACAACAGCGCTGATTTTCGCAGTCCACACCGGGTTCGCCGGCACCCGAACAGACTGAACGGCTTGTACCGTGTTCCTGGCTAGACCCTTGTAGCGCACCTTGCGATGACGAAACAGGTTCTTCACGACATGAAACGGATGCTCGACCCGGGCGCGGATCTGCGCCTTGGACACCGCTCGACCGCGATCACGAGGTCCTTCAGCGGACCTTCCTGCATCGCCCTGATCTTTCCGCGCTTGA…	.	PASS	GT:DR:DV	./.:.:15
P2Bm2018	3	599926	75	IMPRECISE	SVMETHOD=Snifflesv1.0.11	CHR2=3	END=601122	STD_quant_start=1.048809	STD_quant_stop=10.353743	Kurtosis_quant_start=0.355750	Kurtosis_quant_stop=0.264936	SVTYPE=INS	SUPTYPE=AL,SR	SVLEN=1197	STRANDS=+-	RE=14	N	GGAAACGTTCGATCACTTGCCTGTCGTCCGGCTAACGGACGAGGTGGTTGCAATTTCAGATTGATTTAGGAATTTGACTATCATGCGAGGTGAGTTCGCTCGTATTCGGGCCTCACTTCCCGCGTGCTTTTCACACACATGACGGATTGCCCCCCATGAGTCGACCAACAGCTGATTTTTTCGCGATCACCAGGTTCGCCAGCGCGAACAGACTGAACAGCAGCCGTGTTCCTGGCTAGACCCCCAGGCACCTTGCGATGACGAAAATGAGTTCTTCACGACATGAAACGGATGCTCGACCGGGCGCGGATCTGCGCCTTGTTCGCTCGACCGCGATCCATGGTCCTTTCCAGCGGATCCTTCCTGCATCGCCCCGATCTTTCCGCGCTTTTGAGCTGC…	.	PASS	GT:DR:DV	./.:.:14
P2Bm2018	3	659973	76	IMPRECISE	SVMETHOD=Snifflesv1.0.11	CHR2=3	END=661169	STD_quant_start=1.048809	STD_quant_stop=11.313708	Kurtosis_quant_start=1.045955	Kurtosis_quant_stop=0.239045	SVTYPE=INS	SUPTYPE=AL,SR	SVLEN=1197	STRANDS=+-	RE=15	N	GGAAACGCTGATCAATGGGGCTTCTGTCGTCCGCGTAACGGACAGGCGGTGCAATTTTCAGATTGACGTAGGAATTTGACGACATGCGAGGTGAGTTTCGCTCGTATTCGGGCCGCTTCCCGCGTTTTTCATGACGGTTGCTCCCATGAGTCTCGTATAGCTGATTTTCGCGATCACCAGGTTTCGCCAGCGACAGGCTTCGATTTTCTTCGTAATGCCGTGTTCTATTTGAACCCTTGTAGCGCACCTTGCGATGACGAAACAGGTTCTTCACGACGGAAACGGATGCTCGACCGGGCGGATCTGCGCCTTGGATTCGCTCGACCGCGATCACGAGGTCGCTTCGGCGGACCCCTTCCTGCATCGCCCTGATCTTTCCGCGAGCGCCGCGTGCCACTT…	.	PASS	GT:DR:DV	./.:.:15

## Sheet: H. SVsFiltered
Strain	#CHROM	POS	Notes	SVTYPE	ID	TYPE	METHOD	LOCATION	END	EVIDENCE	EVIDENCE	EVIDENCE	EVIDENCE	SUPTYPE	SVLEN	STRANDS	READSNUMBER	REF	ALT	QUAL	FILTER	FORMAT	structural_variations/ngmlr/P1Bm2009.sorted.bam
P2Bm2011b	1	17536	Insertion of IS3 into type IV secretion system tip protein VgrG	SVTYPE=INS	2	PRECISE	SVMETHOD=Snifflesv1.0.11	CHR2=1	END=18805	STD_quant_start=0.000000	STD_quant_stop=5.744563	Kurtosis_quant_start=4.634403	Kurtosis_quant_stop=19.937164	SUPTYPE=AL,SR	SVLEN=1269	STRANDS=+-	RE=101	N	TGAGCTTCCTGGTTTTTCGCCTCCAGAGGCCCGGGGCTATGCAGCCGTAACTTTGTCCGCTGAGCCGCAAGCCAGTCTTGCATGAACTGAGTTGGCGACATGAAGCCGTTGATGAATGACGACGACTGCGGTTATAAAACACTTCAATGTATTCGAACAGGTCCGCCACGGCTTCGCGATGCGTGCGGTACCGTGCCGTGTACCCGCTCGTTCTTCAGGCTGTTGAAGAAGCTTTCCGTCGGCGCGTTATCCCAGCAATTGCCTTGCGGCTCATCGAGCAGCGCATCCTGTAGGAGGCCAGCTTTGCGCTGGAATTATGGCTCGCGTGGTTGACTGCCACGGTCCGAATGATGCGTTGGGCGCGGGTCGGCGCCGGAACCATGCTATAGTCAGCGCGTC…	.
P2Bm2011b,2018	1	59006	Insertion of IS5 into intergenic promoter of type II secretion system secretin GspD	SVTYPE=INS	4	PRECISE	SVMETHOD=Snifflesv1.0.11	CHR2=1	END=60198	STD_quant_start=0.723241	STD_quant_stop=7.867166	Kurtosis_quant_start=57.141416	Kurtosis_quant_stop=17.456868	SUPTYPE=AL,SR	SVLEN=1192	STRANDS=+-	RE=130	N	GGAAACGCTGATCATCGAGTCTGTCGTCCGCATAACGGACGAGGCAGGCTGTGAACATCTGACGGAATTTGACGACATGCGAGGTGAGTTTCGCCTGTATCTTCCGGGCCTCACTTCCCGCGTTTTTCACACATTACGACGGATTGCCCCGCGAGTCGACAACAGCTGATTTTCGCGATCACCAGGTTCGCCAGCGCGAACAGACTGAACAGTTGTGCCGTGTTCCTGGCTAGACCCTTGTAGCGCACCTTGCGATGACGTGAAACAGGTTCTTCACGACATGAAACGGATGCTCGACCCCGGGCGCGGATCTGCGCCTTGGTTCGCTTCCGGACGGTGATCACGAGGTCCCTTCAGCGGACCTTCCTGCATCGCTCCGGATCTTTCCGCGCTGGAGCG…	.
P2Bm2018	1	482440	Deletion in long-chain fatty acid--CoA ligase	SVTYPE=DEL	7	PRECISE	SVMETHOD=Snifflesv1.0.11	CHR2=1	END=482547	STD_quant_start=0.000000	STD_quant_stop=0.000000	Kurtosis_quant_start=7.921406	Kurtosis_quant_stop=8.095682	SUPTYPE=AL	SVLEN=-107	STRANDS=+-	RE=27	CCCGCTCGGCGAGCCCGGCGAGATCTGCATCCGCGGGCCGCAGGTGATGGCCGGTTACTGGAACCGCCCGGAGGAGACCGCGAAGGTCATGTGTCCGGACGGATTCT	N	.	PASS	GT:DR:DV	./.:.:27
P2Bm2018	1	758925	Insertion of IS5 into intergenic	SVTYPE=INS	9	PRECISE	SVMETHOD=Snifflesv1.0.11	CHR2=1	END=760125	STD_quant_start=0.654654	STD_quant_stop=8.306624	Kurtosis_quant_start=0.447371	Kurtosis_quant_stop=1.748046	SUPTYPE=AL,SR	SVLEN=1196	STRANDS=+-	RE=28	N	GGGAAACGCTGATCAATGAGCCTGTCGTCCGCATAACGGACGAGTGTTGCAATTTTTCAGGATTGACGTGTAGGAATTTGACGACATGCGAGGTGAGTTTCGTCGTATTCGGGCCTCACTTCCGCGTTTTTTCACACACATGACGGATTGCTCCCATGGAGTCATTGTAACAGCTGATGCGATCACCAGGTTCGCCAGCGCGAACAGGATTGAACAGTTGTGCCGTGTCTGGCGACCCCTTGTAGCGCACCTTGCGATGACGAAACAGGTTCTTCACGACATGAAACGGATGCTCGACCCGGGCGCGGATCTGCGCTCTTGTCTGCTCGACCGCGATCACGAGGTCCTTCTGAAGGGACCTTCCTGTATCGCCCTGATCTTTCCGCGCTTGAGCGCCAC…	.	PASS	GT:DR:DV	./.:.:28
P4Bm2019	1	762540	Deletion EamA family transporter, hypothetical prot, RES family NAD+ phosphorylase	SVTYPE=DEL	4	PRECISE	SVMETHOD=Snifflesv1.0.11	CHR2=1	END=764101	STD_quant_start=0.000000	STD_quant_stop=1.414214	Kurtosis_quant_start=1.461375	Kurtosis_quant_stop=-1.726199	SUPTYPE=AL,SR	SVLEN=-1561	STRANDS=+-	RE=21	TCTGACGCGGTGGTTGTTTCTGCGGGCGGCCTGAGCGGGCGGCAACGGTCCGCAACGGGCCGATCGGCGATGCTGCTCGGCGCGATGCGCGCGGCCCGCGATGACAATGAAACGGTTGACGAGGTTGACTTGGTTGCGAGATTGGCCTACGCTGCTTTCTGATTGCGAAAGGAGGCGGCGATGGGCCGGCACGCACACACGATCGAGGATGCCGACGTCATTCTCGATGTCGATACCGCGGACGCGCTGCGCAGCGCGGTCGGCGCCGCGACCATGCTGGGTCCCGACAAGGCGCGCGCGCTGCTCCGGCTTTCCGATGCGCAGCTTGGGCATCTGTTCAAGGTCGGTATCGCGCAAATCATCGATCTGGCGGCGACGGTCACGTTCGGCATCGCGGCT…	N	.	PASS	GT:DR:DV	./.:.:21
P2Bm2011b	1	785145	Insertion of IS5 into intergenic	SVTYPE=INS	20	PRECISE	SVMETHOD=Snifflesv1.0.11	CHR2=1	END=786327	STD_quant_start=0.000000	STD_quant_stop=6.117889	Kurtosis_quant_start=30.577484	Kurtosis_quant_stop=6.381373	SUPTYPE=AL,SR	SVLEN=1198	STRANDS=+-	RE=71	N	GTGAAACACTGATCAATTCGGCTTGGCGGTCATCGCTGACGAGGCCAAGGGCGTTGTAGAAAGAAGCTCACGGAACGGACCTGCAATGACGATGCAGCGGCAGATCGGTTTTGCGGAAGCGGAAAGTGCGGGCAAGAAGCGGAGACCAAGCCGTCAACGCTTTCTGGCCGAGATGGAGAACCTGGTCGCGGCTGTCGGCGATCGGGCCGTATTACCTGAAGGGCGAGCGTGGCTTCGCCGCCGATTGGCTCCGGAACGGATGCTGCGGATCTTACTTGCCGCAGCAGTGGTACGGGTTGTCGGACGAAGGGATGAAGATGCGCTCTACGACAGCATCGCGATAAAGCGCCTTCGCGGGCATCGACCTGGCGCGAGAACGTGCGCGACGCCACTGCCACG…	.
P4Bm2019	1	825939	Deletion glutamine--fructose-6-phosphate transaminase (isomerizing)	SVTYPE=DEL	6	PRECISE	SVMETHOD=Snifflesv1.0.11	CHR2=1	END=828138	STD_quant_start=0.894427	STD_quant_stop=5.770615	Kurtosis_quant_start=3.645469	Kurtosis_quant_stop=-1.470087	SUPTYPE=AL,SR	SVLEN=-2199	STRANDS=+-	RE=17	AGCGTCGACGCCTATGCTGCAAAGCGTGCCGGCGGCAGTACGTGCGGCATCAGCGGATTAATGGTGCTTCGGAGACGATGGGGACCGCGCACGAGCACAAGCGGTAGCCGGTGCCCGCAAGTCTATTCGGGATTTGGCCTCGTATGTGACGAGACTTCATGCCGGCGCGCGCGTCTCTAGTTGCGAGGCTCGATAAAGTACCGGGACGGCGTTGCGCTGCCATCCCGGTATGCGCCAGCGCAATGCGTTACTCAACCGTCACCGACTTCGCAAGGTTCCGCGGCTTGTCGACATCGGTGCCGCGCGCGCACGCCGTGTGATACGCGAGCAGCTGCAGCGGCACTACGTGCAGAACCGGGGACAACTGTCCGTAGTGCTCGGGCATCCGGATCACGTGCA…	N	.	PASS	GT:DR:DV	./.:.:17
P2Bm2011a,b,2018	1	856936	Deletion of 2 hypothetical proteins	SVTYPE=DEL	6	PRECISE	SVMETHOD=Snifflesv1.0.11	CHR2=1	END=859369	STD_quant_start=1.673320	STD_quant_stop=2.915476	Kurtosis_quant_start=1.623039	Kurtosis_quant_stop=3.881598	SUPTYPE=SR	SVLEN=-2433	STRANDS=+-	RE=11	N	<DEL>	.	PASS	GT:DR:DV	./.:.:11
P2Bm2011b,2018	1	860357	Large deletion including regulator proteins	SVTYPE=DEL	31	PRECISE	SVMETHOD=Snifflesv1.0.11	CHR2=1	END=873409	STD_quant_start=0.500000	STD_quant_stop=1.751623	Kurtosis_quant_start=0.870763	Kurtosis_quant_stop=-0.938609	SUPTYPE=SR	SVLEN=-13052	STRANDS=+-	RE=89	N	<DEL>	.	PASS	GT:DR:DV	./.:.:89
P2Bm2011b,2018	1	1084705	Deletion IS3 family transposase	SVTYPE=DEL	34	PRECISE	SVMETHOD=Snifflesv1.0.11	CHR2=1	END=1085912	STD_quant_start=0.534522	STD_quant_stop=0.925820	Kurtosis_quant_start=2.853217	Kurtosis_quant_stop=5.406457	SUPTYPE=AL,SR	SVLEN=-1207	STRANDS=+-	RE=56	TTGACCTGCCCCCGGTTTTAGTCCGAACTGCAGTTAGAGTCCGAGGTTAAAAACTGCTGCTTCGCGTCGTGCGCCCGGGCGAACTGCGCAGGCGTCAGATAGCCGAGCGAACTATGAGGTCGCTCGGTGTTGTACTCGATACGCCATTCCTCAATCAGCCGCTTGGCGTGGCGCATCGAGACGAACCAGTGCTCGTTCAGGCATTCGTCGCGGAACCGCCCGTTGAAGCTTTCGATATAGGCATTCTCCACCGGCTTGCCAGGCCGAATGAACGACAGCGTGACGCCGGCTTCGTAGGCCCATGCATCCAGCACCTTACCAGCGAACTCCGGCCCGTTGTCGACCGTGATGGATGCGGGTAAGCCTCGCATCTCCTTGAGCCGCTCGAGCACTTGCTGC…	N	.	PASS	GT:DR:DV	./.:.:56
P2Bm2011b,2018	1	1088749	Insertion of IS3 into hypothetical protein	SVTYPE=INS	35	PRECISE	SVMETHOD=Snifflesv1.0.11	CHR2=1	END=1090005	STD_quant_start=0.447214	STD_quant_stop=8.192680	Kurtosis_quant_start=17.692755	Kurtosis_quant_stop=0.936823	SUPTYPE=AL,SR	SVLEN=1243	STRANDS=+-	RE=50	N	GCCCCTGAAATTTCGCCTTCAGCAGGTCGCGTATAAACTCGACCGAAGGAAAGAAGAAATGTTCAAGGTACCGCACCAGGTGTACACGGCGGAGTTCAAAGGAAGCCGCCGTGCAACGAGTCAAGGACGGGCAAGCGCCAGCGCCGTGGCTACTTGAGCTAGGCGTGTCGATGCAGACTTTGCGCAACTGGCTCAAGGCTTCCACAAAGGCGGGCAAGCTGAACGGGCCCCGGATGAGAGTCATCACGGCAGAACAGATGGAACTCTCAGCCTGCAGGCAGGAGAGAACAAGCGCTTGCAGATGGAGCTGGAATCGCCGCAAAAGCGGCGTTCTGAAAAGGACCTCCTGTAGTTCGCCTGGATTAGGCTTGCAGTGCCGGCACTATCCGCTGTCGGCGC…	.	PASS	GT:DR:DV	./.:.:50
P2Bm2011b	1	1126373	Insertion of IS3 into GlxA family transcriptional regulator	SVTYPE=INS	36	PRECISE	SVMETHOD=Snifflesv1.0.11	CHR2=1	END=1127631	STD_quant_start=0.210819	STD_quant_stop=9.106774	Kurtosis_quant_start=11.908041	Kurtosis_quant_stop=1.527316	SUPTYPE=AL,SR	SVLEN=1268	STRANDS=+-	RE=91	N	TGAAGGCTTCCCACGGTTTTTCAGCAGCCAGAAGAGGCCCGAAGTTTATGCAGCCGTATCTTGTCGCTTCCAGGCCGCAAGCCAGTCTTGCATGAACTGAGTTGGCGACATGGAAGCCAACGATGAATGACGACGACTGCGGTTATAAAACACTTCAATGTATTCGAACAGGTGCCACGGCTTCGCGATGCGTGCGGTACCTCATTAAATGTACCCGCTCGTTCTTCAGGCTGTTGAAGAAGCTTTCCGTCGGCGCGCGTTATCCCAGCAATTGCCTTTGCGGCTCATCGAGCAGCGCATCGTAGGAGGCCAGCTTGCGCTGGAATTCATGGCTCGCGTATTGACTGCCACGGTCCGAATGATGCAGCGCGTTGGGCGCGGGTCGGCGCCGGAACCATG…	.	PASS	GT:DR:DV	./.:.:91
P2Bm2011b,2018,P4Bm2019	1	1250973	Deletion IS256 family transposase	SVTYPE=DEL	38	PRECISE	SVMETHOD=Snifflesv1.0.11	CHR2=1	END=1252336	STD_quant_start=1.741490	STD_quant_stop=3.508771	Kurtosis_quant_start=3.697251	Kurtosis_quant_stop=51.011729	SUPTYPE=AL,SR	SVLEN=-1363	STRANDS=+-	RE=123	AGCCTATCCGAATCTTTGTGTGTGAGGCATAAACTGATGGCGAAGGAGCCACTTTATGCCACGCAAACGCAAGGAAGAAGTGACGATTGAGCCGGGCAAGGGCTTGAACCTGGACCCGGAACTCATCAAGCAACTGGTACCCGGAACGCTGGATCGGGCGACGATCAACGAGCAGCTCGCGGCGCTCAAGAAGGCAATCTTCGAGCGCGCGCTGGGCGGCGAACTGACCCACCACTTGGGGTACGAGAAGGGCGAAGCCAAGCCGGTAGGCCGCACGAATCATCGCAACGGCACCAGCCGTAAGCGCATTGCGACCGACGATGACCTGCTCGACGTCGAGATTCCACGCGACCGCGAAGGCACCTTCGATCCGGTGCTGATCGCCAAGGGCGAGCGGCG…	N	.	PASS	GT:DR:DV	./.:.:123
P2Bm2011b	1	1383320	Insertion of IS5 into ornithine acetyltransferase	SVTYPE=INS	39	PRECISE	SVMETHOD=Snifflesv1.0.11	CHR2=1	END=1384512	STD_quant_start=0.635811	STD_quant_stop=7.559692	Kurtosis_quant_start=5.550926	Kurtosis_quant_stop=3.517008	SUPTYPE=AL,SR	SVLEN=1192	STRANDS=+-	RE=95	N	GGAAACGCTGGATCATCGAGCCTTGTCGTCCGCATAACGGACGAGGCAGGCTGCAATTTTCAGGATTGACGAAGGAATTTGACGACATGCGAGGTAGTTTCGCTCATCAGGCCTCACTTCCCGCGTTTTTCACACACATGACGGATTGCTCCAGAGTCGACAAGCCGATTTTTCGCGATCACCAGGTTCGCCAGCGCGAACAGACTGAACAGTTGCTGTGTTCCTACAGACCCTTTTGTAGCGCACCTTGCGATGACGAAACCAGGTTCTTCACGATACAAACGGATGTTTCGGACCCGGGCGCGATCTGCGCCTTAAGTTCGTTTCGATCGCGATCACGAGGTCCTTCAGCGGACCTTTCCAGCATCGCCCTGATCTTTCCGGGGCGCTTGAGCGCCA…	.	PASS	GT:DR:DV	./.:.:95
P2Bm2011b,2018	1	2107769	Insertion of IS3 into hypothetical protein	SVTYPE=INS	44	PRECISE	SVMETHOD=Snifflesv1.0.11	CHR2=1	END=2109028	STD_quant_start=0.556349	STD_quant_stop=7.076117	Kurtosis_quant_start=2.040493	Kurtosis_quant_stop=-0.087302	SUPTYPE=AL,SR	SVLEN=1269	STRANDS=+-	RE=84	N	TGAGCTTCCCTCGGTTTTTCGCCTTCAGAGGCGGGGTTATGCAGCGTATCCTTTGTCCGCTGAGCCGCAAGCCAGTCTTGCATGAACTGAGTTGGCGACATGAAGCCAAGCGATGAATGACGACGACTGCGGTTATAAACACTTCAATGTATTCGAACAGGTCCGCCACGGCTTCGCGATGCGTGCGGTACCTCGTGCCGTATTACCGCTCGTTCTTCAGGCTGTTGAAGAAGCTTCCGTCGGCGCGTTATCAGCAGTACCTTTGCGGCTCCATCGAGCAGCGCATCCGTAAGGAGGCCAGCTTGCGCTGGAATTCATGGCTCGCGTATTGACCTGGTCCGAATGATGCAGCGCGTTGGGCGCGGGTCGGCGCCGGAACCATGCCATAGTCAGCGCGTC…	.	PASS	GT:DR:DV	./.:.:84
P2Bm2011a,2018	1	2112493	Prophage deletion	SVTYPE=DEL	13	PRECISE	SVMETHOD=Snifflesv1.0.11	CHR2=1	END=2156682	STD_quant_start=7.489993	STD_quant_stop=7.252586	Kurtosis_quant_start=-1.472773	Kurtosis_quant_stop=-1.491101	SUPTYPE=SR	SVLEN=-44189	STRANDS=+-	RE=15	N	<DEL>	.	PASS	GT:DR:DV	./.:.:15
P2Bm2011a,2018	1	2882469	Insertion of IS5 into PTS sugar transporter/HPr kinase/phosphorylase	SVTYPE=INS	14	PRECISE	SVMETHOD=Snifflesv1.0.11	CHR2=1	END=2883674	STD_quant_start=0.632456	STD_quant_stop=9.803061	Kurtosis_quant_start=1.918470	Kurtosis_quant_stop=1.765370	SUPTYPE=AL,SR	SVLEN=1207	STRANDS=+-	RE=14	N	AGAGGAAACACTGATCAATTCGGCTTGGCGGTCATCGCTGACGAGGCCAAGAGCGTTGTAGAAAAAGCTCACAGGAACGGACCCGACGATGCAGCGGCAGATCGGTTTTTGCAGGCGGAAGGGTGCGGAGCAGAAGCGGAGTGACCAAGCGTCAACGCTTTCTGGCCGAGATGGAGAAGGTCGTCCCGCGGTCGCGGCTGCTGTCGGTGATCGGGCCGTATTACGAAGGAGGGCGAGCGTGGCCGGCCGCCGATTGGCCTGGGCGGATGCTGCGGGACTCTACTTGCTGCAGCAGTGGTACGGAGTTGTCGGACGAGGGGCTTGAAGATGCGCTCTACGACAGCATCGCGATGCGCGCCGCTGCGGGCATCGACCTGGCGCGCGAGCATTGCCGGACGC…	.	PASS	GT:DR:DV	./.:.:14
P2Bm2011a,b,2018	2	199631	Deletion in polyketide cyclase	SVTYPE=DEL	18	PRECISE	SVMETHOD=Snifflesv1.0.11	CHR2=2	END=199798	STD_quant_start=3.860052	STD_quant_stop=4.277850	Kurtosis_quant_start=0.055697	Kurtosis_quant_stop=1.157124	SUPTYPE=AL,SR	SVLEN=-167	STRANDS=+-	RE=17	GCCGTCTTCGTCTAACAACGGTCGTGCGTCCGCGGTGAGGCGTGCGGCCGGCCGCCGTCTTCGACGAGCACCGCGAGCCGCGCAAGGGCCATGCGCCAGCCGGTTTCGTTGTCCGCGACCGGCACACCGGGCGGCACGCCATCGTGGACCGCATAGACGCGCGTGTC	N	.	PASS	GT:DR:DV	./.:.:17
P2Bm2011b,2018	2	234973	Insertion of IS5 into peroxidase-related enzyme	SVTYPE=INS	55	PRECISE	SVMETHOD=Snifflesv1.0.11	CHR2=2	END=236159	STD_quant_start=1.066004	STD_quant_stop=7.050145	Kurtosis_quant_start=19.051177	Kurtosis_quant_stop=3.848066	SUPTYPE=AL,SR	SVLEN=1167	STRANDS=+-	RE=89	N	GGGGAAACACTGATCAATTCGGCTTGGCGGTCATCGCTGACGAGGCCAAGGGCGTTGAAAGCTCACGGAACGGACCCACGACGATGCAGCGGCAGATCGGTTTTGCGGAAAGCGGAAAGTGCGGGCAAGCGGGTGACAAGCGTCAACGCTCTGGCGAGATGGAGAAGGTCGTCCGCTGGTCGCGGCTGCTGTCGGTGATCCGGGCCGTATTACGAAGGGCGAGCGTGGCCGGCCGCCGATTGGCCTGGAACGGATGCTGCGGATCTACTTGCCAGCAGTGGTACGGACGAAGGGCGCACGAAGATGCGCTCTACGACAGCATCGCGATGCGCGCCTTCGCGGGCATCGACCGCGGCGCGCGAGAACGTGCCCGGATGCGAAATTCCGGCGCCTGCTGGT…	.	PASS	GT:DR:DV	./.:.:89
P2Bm2011b,2018	2	238570	Insertion of IS5 into intergenic	SVTYPE=INS	56	PRECISE	SVMETHOD=Snifflesv1.0.11	CHR2=2	END=239757	STD_quant_start=0.699854	STD_quant_stop=7.611752	Kurtosis_quant_start=42.311903	Kurtosis_quant_stop=10.031533	SUPTYPE=AL,SR	SVLEN=1207	STRANDS=+-	RE=98	N	GGGAAACACTGATCAATTCGCTTGGCGGTCATCGCTGACGAGGCCAAGGGCGTTGTAGAAAGAAGCTCACGGAACGGACCCACGACGATGCAGCGGCAGATCGGTTTTGCGGAAGCGAGTGCGGGCAAGAAGCGCTGGAAGGACCAAGCGTCAACGCTTTCTGGCCGAGATGGAGAAGGTCGTCCCTTGTCGCGGCTGCTGTCGGTGATCGGGCTGTATTACCCGAAGGGCGAGTGTGGCCGGCCGCCGATTGGCCTGGAACGGATGCTGCGGATCTACTTGCTGCAGCAGTGGTACGGGTTGTCGGACGAAGGCTTGAAGATGCGCTCTACGACAGCATCGCGATGCGCGCTGCGGGCATCGACCTGGCGCGCGAGAACGTGCCGGACGCCACCACGC…	.	PASS	GT:DR:DV	./.:.:98
P2Bm2011a,b,2018	2	293351	Insertion of IS5 into intergenic	SVTYPE=INS	21	PRECISE	SVMETHOD=Snifflesv1.0.11	CHR2=2	END=294558	STD_quant_start=0.000000	STD_quant_stop=6.457554	Kurtosis_quant_start=1.241481	Kurtosis_quant_stop=-1.069171	SUPTYPE=AL,SR	SVLEN=1207	STRANDS=+-	RE=17	N	GGAAACACTGGATCAATTCCGGCTTGGCGGTCATCGCCGACGAGGCTGGGCGGGCGTGTTGTAGAAAGAAGCCCACGGAACGGACCACGACGATGCAGCGGCAGATCGGTTTTGCGGAAGCGGAGTGCGGGCAAGAAGCGGGCACCGCGCCCAACGCTTTCTGGCCGAGATGGAGAAGGTCGTCCCTTGGTCGCGGCTGCTGTCGGTGATCGGGCCGCTACCCGAAGGGCGAAAGCGTGGCCGGCCGCATTTGGCCCGGAACGGATGCTGCGGATCTACTGAAGCGGCAGTGGTACGGGTTGTCGGATCATTGCTGATGACGTGCGCTTCTACGACAAAGAGTCGCGATGCGCGCTGCGGGCATCGACCTGGCGCGCGCGCGAGAACGCCGGACGCCAC…	.	PASS	GT:DR:DV	./.:.:17
P2Bm2011b	2	297796	Insertion of IS5 into transposase	SVTYPE=INS	59	PRECISE	SVMETHOD=Snifflesv1.0.11	CHR2=2	END=298978	STD_quant_start=0.237915	STD_quant_stop=9.246111	Kurtosis_quant_start=4.491813	Kurtosis_quant_stop=18.644397	SUPTYPE=AL,SR	SVLEN=1174	STRANDS=+-	RE=107	N	GGGAAAACGCTGATCAATGAGCCCGTCGTCCGCATAACGGACGAGGCAGGTTGCAATTTTCAGATTGACGTAGGAATTTGACGACATGCGAGGTGAGCTTCTGCCTGTATTCGGGCCTCACTTCCCGCGTTTTTCACACACATGACGGATTGCTCCACAGAGTCGACACCAGCTGATTTTTCGCGATCACCAGAAAACAGCCAGCGAACAGACTGGAAGTTGTGCCGTGTTCCCGGCTGTAGACCTTGTAGCGCACCTAAGATGACGAACAGGTTCTTCACGACATGAAACGGATGCTCGACCCGGGCGCGGATCTGCTTGGTTCGCTCCTCGACCGCGACTACGTGGTCCTTCAGCGGACCTTCCTGCATCGCCCTGATCTTTCCGGGCGCTTGAGCG…	.	PASS	GT:DR:DV	./.:.:107
P2Bm2011a,b,2018,P4Bm2019	2	324537	Intergernic deletion	SVTYPE=DEL	23	PRECISE	SVMETHOD=Snifflesv1.0.11	CHR2=2	END=324971	STD_quant_start=0.316228	STD_quant_stop=0.894427	Kurtosis_quant_start=-0.779913	Kurtosis_quant_stop=6.327602	SUPTYPE=AL,SR	SVLEN=-434	STRANDS=+-	RE=20	CCCGATAGTTTTCGGCAGCAAGCGCGGGGTTCGAGGTCAGAATCGGCAAGCGGAATCCTCGATTTTCGGCAGAGATCCTCGCGATTATTTCGCGAAGGTCGCGCCGGATTGCTTCGAGACGATGGATGGAGTGGTGGCCGATAGCCGGCGACGCGGACGGATGATGCTTCGTCGGGGCCGCCGGGCAGCGAATCGATGAACCCCGGTCATTCGGCATTGCCGGCGGCCGGGTTTTTTATCGCATCGCGGCGTCGATTGGCGTGCCACGGGATACCGCCATATCGCAACTAACGGTCAAGCCGCGCAAGCCTCGCCCGACGGGGCGGCTGGCGTGCCGCCACCCGCCCCGATCACGCCTTGTCGCGAGCAGCGCACAGCGCGCGATGGGTCCGTGGAAAA…	N	.	PASS	GT:DR:DV	./.:.:20
P2Bm2011a,b,2018,P3Bm2015,P4Bm2019	2	386097	Deletion IS3 family transposase	SVTYPE=DEL	24	PRECISE	SVMETHOD=Snifflesv1.0.11	CHR2=2	END=387305	STD_quant_start=1.341641	STD_quant_stop=2.073644	Kurtosis_quant_start=4.688443	Kurtosis_quant_stop=-0.806713	SUPTYPE=AL,SR	SVLEN=-1208	STRANDS=+-	RE=13	TGACCTGCTCCCCGCATTTAGTACGGTGACGGTGTAGAGTCCGTTCCAGAGAGGAACGGCAATGAAAAAGCGATTCACCGAAGAACAGATCATCGGCATCTTGAAGGAAGCCGAGGCTGGCCTGAAGCCGGCGGAGCTGTGTCGCAAGTACGGCATCTCGGAAGCGACCTACTACAACTGGAAAGCGAAGTTCGGCGGGATGACGGTCTCCGAAGCGCAGCGCCTGAAGGAACTGGAGCAGGAGAACAGCAAGCTCAAGCGTCTGTTGGCCGAATCGATGCTCGACAACGCCGCGCTGAAGGACCTGCTGGCTCGAAAGTAGCAAGCCCGCAGGCCAAGCGCGAAGCGGTCCGGATATTGATGACCGAACGTGCCATGGGTGTTACCCGGGCCTGCGGG…	N	.	PASS	GT:DR:DV	./.:.:13
P2Bm2011b,2018	2	431070	Insertion of IS5 into intergenic	SVTYPE=INS	62	PRECISE	SVMETHOD=Snifflesv1.0.11	CHR2=2	END=432255	STD_quant_start=0.787401	STD_quant_stop=7.344386	Kurtosis_quant_start=2.503396	Kurtosis_quant_stop=1.060235	SUPTYPE=AL,SR	SVLEN=1191	STRANDS=+-	RE=101	N	GGAAACACTGGATCACCCGGCTTGGCGGTCATCGCTGACGAGGCCAAGGGCGTTGTAGAAAGCGCTCACGGAACGGACCTACGACGATGCAGCGGCAGATCGGCTTTATGGGAAGCGGGGAAAGCGCGGGCAAGAAGCGAGACCATGGTCAACGCTTTCTGCCGATGGAGAAGGTCGCCTGGTCGCGGCCGTTGTCGGTGATCGGGCCGTATTACCCGAAGGGCGATGCCGGCCGCCGATTGGGCTCGAACGGATGCCACCTACTTGCTGCAGCAGTGGTACGGGTTGCATGGACGAAGGGTTTAAAGATGTGCTCACGAGCGGCATCGATGCGCGCTTCGCGGGCATCGACCTGGCGCGAGAACGTGCCGGACGCCACCACGCTGTTGAAATTCCGGC…	.	PASS	GT:DR:DV	./.:.:101
P2Bm2011b,2018	2	550617	Insertion of IS5 into hypothetical protein	SVTYPE=INS	65	PRECISE	SVMETHOD=Snifflesv1.0.11	CHR2=2	END=551805	STD_quant_start=0.422577	STD_quant_stop=8.170067	Kurtosis_quant_start=29.285033	Kurtosis_quant_stop=1.329434	SUPTYPE=AL,SR	SVLEN=1188	STRANDS=+-	RE=112	N	GGAAACACTGATCAATTCGGCTTGGCGGTCATCGCTACGAGGCCAAGGGCGTTGTAGAAAGAAGCTCACGGAACGGACCCACGACGATGCAGCGGCAGATCGGTTTTGCGGAAGCGTGAGTGCGGCAAGAAGCGTGACCAAGCGTCAACGCTTGGGCCGAGATGGAGAAGGTCGTCCCTGGTCGCGGCTGCTGTCGGTGATCGGGCCGTAGTTTCACCCGAAGCGGGCGAGCGTGGCCAGGCCAGCCGATTGGCCTGGAACGGATGCTGCGGATCTACTTGCTGCAGCAGGTACGGGTTGTCGGACGAAGGGCTTGAAGATGCGCTCTACGACAGTCGCGATGCGGGCGCTCTTCGCGGGTACTCTGACCTGGCGCGCGATAACGTGCCGGACGCCACC…	.	PASS	GT:DR:DV	./.:.:112
P2Bm2011b	2	603531	Insertion of IS5 into hypothetical protein	SVTYPE=INS	66	PRECISE	SVMETHOD=Snifflesv1.0.11	CHR2=2	END=604726	STD_quant_start=1.128802	STD_quant_stop=7.499462	Kurtosis_quant_start=6.504436	Kurtosis_quant_stop=0.350099	SUPTYPE=AL,SR	SVLEN=1192	STRANDS=+-	RE=124	N	AAACACTGATCAATTCGGCTTGGCGGTCATCGCTGACGAGGCCAAGGGCGTTGTAGAAAGAAGCTCACGGAACGGACCCACGACGATGCAGCGGCAGGTCGGTTTTGCGGAAGCCCGGAAAGTGCGGGCAAGAAGCGGGTGACCAAGCGTCAACGCTTTCTGGCCGAGATGGAGAAGGTCGTCCCTTGGTCGCGGCTGCTGTCGATGATCAGGCCGTATTACCCGAAGGGCGAGCGTGGCCGGCCGCCGATTGGCCTGGAACGGATGCTGCGGATCTACTTGCTGCAGCAGTGGTACGGAGTTGTCGGACGAAGGGCTTGAAGATGCGCTCTACGACAACATCGCGATGCGCGCCTTCGCGGGCATCGACCTGGCGCGCGAGAACGTGCGGACGCCACC…	.	PASS	GT:DR:DV	./.:.:124
P2Bm2018	2	660145	Insertion of IS5 into hypothetical protein	SVTYPE=INS	50	PRECISE	SVMETHOD=Snifflesv1.0.11	CHR2=2	END=661344	STD_quant_start=0.632456	STD_quant_stop=5.477226	Kurtosis_quant_start=0.490587	Kurtosis_quant_stop=1.083431	SUPTYPE=AL,SR	SVLEN=1202	STRANDS=+-	RE=19	N	GGAAACGCTGATCAATGAGCTGTCGTCCGCATAACGGACGGGAGCAGGTTTGCAATTTTCAGATTGACGTAGGAATTTGACGACATGCGGGGTGAGTTTCTCGCTCGTATTCGGGCCTCACTTCCGCGTTTTTCACACACATGACGGATTGCTCCAAGGTCGACAACAGCTGATTTTCGCGATCACCAGGTTCGCCAGCGCGAACAGACTGAACAGCGTACCGTGTTCCTGGCTAGACCCTTGTAGCGCACCTTGCGATGACGAAACAGGTTCTTCACGACATAAACGGATGCTCGACCCGGGCGCGGATCTGCGCCTTAGTTCGCTCGACCGCGATCACGGGTCCTTCAGCCCGGACCTTCCTGCATCTGCCAGTCTTTTTCCGCGCTTGAGCGCCAC…	.	PASS	GT:DR:DV	./.:.:19
P2Bm2011b	2	663928	Insertion of IS5 into intergenic	SVTYPE=INS	67	PRECISE	SVMETHOD=Snifflesv1.0.11	CHR2=2	END=665113	STD_quant_start=0.714920	STD_quant_stop=6.528570	Kurtosis_quant_start=3.759719	Kurtosis_quant_stop=-0.293449	SUPTYPE=AL,SR	SVLEN=1187	STRANDS=+-	RE=91	N	GGGAAACGCTGATCAATGAGCCTGTCGTCCGCATAACGGACGAGAAGCTTGCAATTTTCAGATTGACGTAGGAATTTGACGACATGCAGTGAGGTGAGTTTCGCCTTCGTATTCGGGCCTGCACTTCCCGCCACACATTACGACGGATTGTTCATGAGTCGACAACAGCTGATTTTTCGCGGACTCAGGTTCGCCAGCGCGAACAGACTGAACAGCGGTGCCGTGTTCCTGGCTAGACCCTTGTAGCGCACCTTGCGATGACGAAACAGGTTCTTCATGATGTTGAAACGATACTGACCGCGTGATCTGCGTTTTGCCTGCTCGACCGCGATCACGAGGTCCTTCAGCGGACCTTCCTGCCCTGATCTTTTCTGGCGCTTGAGCGCCACGTGCCACTTC…	.	PASS	GT:DR:DV	./.:.:91
P2Bm2011b	2	778513	Insertion of IS5 into intergenic	SVTYPE=INS	68	PRECISE	SVMETHOD=Snifflesv1.0.11	CHR2=2	END=779704	STD_quant_start=0.436436	STD_quant_stop=6.451283	Kurtosis_quant_start=23.100332	Kurtosis_quant_stop=3.151438	SUPTYPE=AL,SR	SVLEN=1188	STRANDS=+-	RE=85	N	GGAAACGCTGATCATCGAGCCTGGTCGTCCGCCAACGGACGAGGCAGGTTGCAATTTTCAGATTGACGTAGGAATTTGACGACATGCGAGGTGAGTTTCGCCTGTATTCGCACTTCCCGTGGCGTTTTTCACACACATGACGGATTGCTCCATGAGTCGACAACAGCTGATTTTTCGCGATCACCAGGTTCGCCAGCGCGAACAGACTGAACAGTTGTGCCGTGTTCCTGCCAGACCCTTGTAGCGCACCTTGCGATGACGAAACAGGCTCTTCACGACATGAAACGGATGCTCGACCCGGGCGCGGATCTGTAGCCTGCCTGCTCGACCGCGATCACGAGGTCCTTCAGCGGACCTTCCTGCATCGCCCTGATCTTTTCCCGCGCTTGAGCGCCACGT…	.	PASS	GT:DR:DV	./.:.:85
P2Bm2011b	2	851128	Insertion of IS5 into type IV secretion system baseplate subunit TssF	SVTYPE=INS	69	PRECISE	SVMETHOD=Snifflesv1.0.11	CHR2=2	END=852311	STD_quant_start=0.000000	STD_quant_stop=7.291987	Kurtosis_quant_start=35.543975	Kurtosis_quant_stop=0.003422	SUPTYPE=AL,SR	SVLEN=1194	STRANDS=+-	RE=105	N	GGAAACGCTGGATCATCGAGCCTGTCGTCCGCATAACGACGAGGCAGGTTACTTTCAGATTGACGTGAATTTGACGACATGCGAGGTGAGTTTCGCCTGTATTCGGGCCTCACTTCCCGCGTTTTTCACACATTACGACGGATTGCTCCCGCGAGTCGACAATAGCCGATTTTCGCGGATCACCAGGTTCGCCAGCGAACAGACTGAACAGCTGTGCCGTGTTCCTGGTTGTATCCCTTGTAGCGCAATCTTGGTGGCTGACGAAACAGGTTCTTCACGGACATGAAACGGATCGACCCGGGCGCGGATCTGCGCTTGTCTGCTTCGACCGCGATCACGAGGTCCTTCTTCAGCGGACCTTCCTGCATCGTCCTGATCTTTCCGCGCTTGACACGCCAC…	.	PASS	GT:DR:DV	./.:.:105
P2Bm2011b	2	865794	Insertion of IS3 into DUF3304 domain-containing protein	SVTYPE=INS	70	PRECISE	SVMETHOD=Snifflesv1.0.11	CHR2=2	END=867093	STD_quant_start=0.617914	STD_quant_stop=6.896639	Kurtosis_quant_start=3.763489	Kurtosis_quant_stop=0.441168	SUPTYPE=AL,SR	SVLEN=1300	STRANDS=+-	RE=111	N	TGGAGCGGCCCCACGTATCTGAGGACACGAGGACTCTTCTAAAATAAGGATAGTCTTGTGCCTATCAGTAAGCCTAGTCACGTGGACATCGAAATTTCTGACCGGAGCCGGAGCGCCGCCGTCGGCGCACGGCGCAAGAAAAATCGCCATCGTTCAGGAAACATTGGAGCCGGGAGCGTCGGTGTCGGCCGTTGCATCGCCGGCACCGGCGTCAACGCCAACCATGTTCGGCTGGCGCAAGCAATACCAGGAAGGCAGTCTGGCGGCGGTGAAGGCAGGCGAAACCGTTGTGCCGGCATCTGGAGCTGGCCGCCGCCATCAAGGAAATCAAGGAACTGCAACGGTTACTTGGGAAGAAGACGCTGGAGGTCGAAATCCTGAAAGAAGCCGTGGAATGGG…	.	PASS	GT:DR:DV	./.:.:111
P2Bm2018	2	906456	Insertion of IS5 into DEAD/DEAH box helicase	SVTYPE=INS	54	PRECISE	SVMETHOD=Snifflesv1.0.11	CHR2=2	END=907661	STD_quant_start=0.577350	STD_quant_stop=7.702813	Kurtosis_quant_start=1.183646	Kurtosis_quant_stop=0.443019	SUPTYPE=AL,SR	SVLEN=1213	STRANDS=+-	RE=24	N	GGGAAACGCTGATCAATGAGCCTGTCGTCCGCACATAACGGACGAAGGGCAGGTTGCAATTTTCAGATTGACGTAGGAATTTGACGACATGCGAGGTGAGTTTCGCTCGTATTCGGGCCTCACTTCCGCGTTTTTCACACACATGACGGATTGCTCCCATGAGTCGACAACAGCTGATTTTCGCGATCACCAGGTTCGCCAGCGCGAACAGACTGAACAACTGTGCCGTGTTCCACCAGCTGAACCCTTGTAGCGCACCTTGCGATGACGAAACAGGTTCTTCACGACATGAAACGGATGCTCGACCCGGGCGCGGATCTGCGCCTTAGTTCGCTCGACCGCGATCACGAGGTCCTTCCGGCGAGGACCTTCCTGCATCGCCCTGATCTTTCCGCGCTT…	.	PASS	GT:DR:DV	./.:.:24
P2Bm2011b	2	921221	Insertion of IS5 into multidrug transporter subunit MdtN	SVTYPE=INS	71	PRECISE	SVMETHOD=Snifflesv1.0.11	CHR2=2	END=922398	STD_quant_start=0.606092	STD_quant_stop=7.247801	Kurtosis_quant_start=6.195623	Kurtosis_quant_stop=3.299828	SUPTYPE=AL,SR	SVLEN=1182	STRANDS=+-	RE=99	N	GGGAAACACTGATCAATTCGGCAACGTTCATCGCTGACGGGCCAAAGGGCGTTGAAAAGAAGCTCCTGGAACGGACCCACGACGATGCAGCGGCAGATCGGTTTTGCCGGAGCGGAAGTGCGGGCAAAAGCGGGTGACCAACGTCAGCGCTTTCTGGCCGAGATGGAGAAAAGGTCGTCCTTGGTCGCGGCTGCTGTCGGTGATCAGGCCGTATTACCAGAAGAGACGAGCGTGGCCGGCCGCCGATTGGCCTGGAACGGATGCTGCCTTTACTTGCTGCAGCAGTGGTACGGGTTGTCGGACGAAGGGCGAAGTGCGCTCTACGACAGCATCGCGATGCCCAGCGCCTTCGCGGGCATCGACCTGGCGCGCGAGAACGTGCCGGACGCCACCACGCTG…	.	PASS	GT:DR:DV	./.:.:99
P2Bm2011b	2	1052623	Insertion of IS5 into twin-arginine translocation pathway signal	SVTYPE=INS	72	PRECISE	SVMETHOD=Snifflesv1.0.11	CHR2=2	END=1053817	STD_quant_start=0.674200	STD_quant_stop=5.248376	Kurtosis_quant_start=-0.625520	Kurtosis_quant_stop=2.319755	SUPTYPE=AL,SR	SVLEN=1196	STRANDS=+-	RE=89	N	GGAAACACTGATCAATTCGGCTTGGCGGTCATCGCTGACGAGGCCAGGGCGTTGTAGAAAGAAGCTCACGGAACGGACCCACGACGATGCAGCGGCAGGTCGGTTTTGCGGAAGCGGAAAGTGCGGGCAAGAGCGGGTGATAGCGTCAACGCTTTCTGGCCGAGATGGAGAAGGTCGTCCTTGGTCGCGGCTGCTGTCGGTGATCAGGCCGTATTACCCGAAAGGGCGAGCGTGGCGGCCGCCGGTGGCCTGGAACGGATGCTGCGGATCTACTTGCTGCAGCAGTGGGTGCAGATTTATCCGGACGAAAGAGGCTTGAAAATGCGCTCTACGACAGCATCGCGACGCGCCTTCGCGGGCATCGACCTGCTGGCGCGAGAACGTGCCGGACGCCACCAC…	.	PASS	GT:DR:DV	./.:.:89
P2Bm2011b	2	1215287	Insertion of IS5 into hypothetical protein	SVTYPE=INS	74	PRECISE	SVMETHOD=Snifflesv1.0.11	CHR2=2	END=1216478	STD_quant_start=0.937043	STD_quant_stop=6.968571	Kurtosis_quant_start=1.456562	Kurtosis_quant_stop=0.339132	SUPTYPE=AL,SR	SVLEN=1197	STRANDS=+-	RE=83	N	CAGGAAACACTGATCAATTGGCTTGGCGGTCATCGCTGACGAGGCCAAGGGCGTTGTAAAGAAGCTCACGGAACGGACCTACGACGATGCAGCGGCAGACCTTATGAAGCGGAAAGTGCGGGCAAGAAGGGTGACCAAGCGTCAACGCTTTCTGGCCGAGATGGTGAGCGGTCGTCCCTTGGTCGCGGCTGCTGTCGGTGATCGGGCCGTATTACCCGAAGGGCGGTGGCTATCGCCGATTGGCCTGGAACGGATGCTGCGGATCTACTTGCTGCAGCAGTGGTACGGTTGTCGGACGAAGGGCGAAGATGCGCTCTACGACGAAGCATCGCGATGCGCGCCTTCGCGGGCATCGGGACCTGGCGCGCGAGAACGTACGGACGCCACCACGCTGTTGAA…	.	PASS	GT:DR:DV	./.:.:83
P2Bm2011b,2018	2	1402356	Insertion of IS5 into intergenic	SVTYPE=INS	75	PRECISE	SVMETHOD=Snifflesv1.0.11	CHR2=2	END=1403552	STD_quant_start=0.604858	STD_quant_stop=7.217864	Kurtosis_quant_start=6.402507	Kurtosis_quant_stop=0.161929	SUPTYPE=AL,SR	SVLEN=1184	STRANDS=+-	RE=82	N	AGGAAACGCTGATCAATGAGCCTGTCGTCCATAACGGACGAGGCAGGTGCAATTTTCAGATTGACGTAGAATTTGACGATGCGAGGTGAGTTTCGCTCGTATTCGGGCCTCACTTCCCGCGTTTTCACACATGACGGATTGCTCCCATGAGTCGACAACAGCTGATTTTCGCGATCACCAGGTTCGCCAGCGCGAACAGACTGAACAGCTGTGCCGTGTTCCTGGCTAGACCCGCTGGCGCACCTTGCGATGACCGAAACGGGTTCTTCACGACATGAAACGGATGCTCGACCCGGGCGCGGATCTGCGCCTTGGTTCGCTCGACCGCGATCACGGGTCCTTCAGCGGACCTTCCTGCATCGCCTGATCTTTCCGCGCTTGAGCGCCCACATTGCCACT…	.	PASS	GT:DR:DV	./.:.:82
P2Bm2011b,2018	2	1770117	Insertion of IS5 into Tat pathway signal protein	SVTYPE=INS	77	PRECISE	SVMETHOD=Snifflesv1.0.11	CHR2=2	END=1771301	STD_quant_start=0.632456	STD_quant_stop=7.893035	Kurtosis_quant_start=13.615026	Kurtosis_quant_stop=4.767061	SUPTYPE=AL,SR	SVLEN=1194	STRANDS=+-	RE=100	N	GGGAAACACTGATCACCCGGCTTATGGTCATCGCTGACGAGGCCATAAAGCGCAGAAAGAAGCTCACGAATGGTTCCACGACGATGCAGCGGCAGATCGGTTATTTTGCAGCGGAAAGGTGCGGTAGCGGGTGACCGCCGTCAACGCTTTCTGGCCGAGATGGAGAAGGTCGTCCCTTGGTCGCGGTTGTCGGTGATTGGTCATTACCTGAAGCGGGCGAAGTGGCCGGCCGCCGATCGGAACGGATGCTGCGGATCTACTGGCTGCAGCAGCGGTACGGGTTGGTTTGGACGAAGTGGTTTGAAGATGCGCGCCTACGACAAAGCATCGCGATGTGCCTTCGCGGGCATCGACCTGGCGCGCGAGAACGTGCCGGACGCCACCACGCTGTTGAAATTC…	.	PASS	GT:DR:DV	./.:.:100
P2Bm2011b	2	1892870	Prophage deletion	SVTYPE=DEL	78	PRECISE	SVMETHOD=Snifflesv1.0.11	CHR2=2	END=1926945	STD_quant_start=8.206843	STD_quant_stop=2.207940	Kurtosis_quant_start=-0.868776	Kurtosis_quant_stop=-1.649731	SUPTYPE=SR	SVLEN=-34075	STRANDS=+-	RE=176	N	<DEL>	.	PASS	GT:DR:DV	./.:.:176
P2Bm2011b	2	2088288	Insertion of IS5 into intergenic	SVTYPE=INS	81	PRECISE	SVMETHOD=Snifflesv1.0.11	CHR2=2	END=2089478	STD_quant_start=1.465656	STD_quant_stop=7.879885	Kurtosis_quant_start=27.518648	Kurtosis_quant_stop=3.601112	SUPTYPE=AL,SR	SVLEN=1185	STRANDS=+-	RE=109	N	GGAAACGCTGATCAATGAGCCTGTCGTCCGCACGCGGACGAGGCGGGTTCTGAATTTTCCAGATTGACGTAGGAATTTGACGACATGCGAGGTGAGTTTCGCTCGTATTCGGGCCTCACTTCCCGCGTTTTTCACACACGCGACGGATTGCTCCATGAGTCGACAACAGCTGATTTTCGCGATCTGGGTTCATAGCGCGAACAGACTGAACAACTGTGCCGTGTTCCTGGCTAGACCCTTGTAGCGCACCTTGCGATGACAGAGCAAGGTTCTTCACGACATGGAAACGGATGCTCGACCCGGGCGCGGATCTGCGCCTTGGTTCGGCATCGACCACGAGGTCCTTCAGCGGACCTTCCTGCATCGCCTAATCTTTCCGCGCTTGAGCGCCACGTGCCA…	.	PASS	GT:DR:DV	./.:.:109
P2Bm2011b,2018	2	2268776	Insertion of IS5 into hypothetical protein	SVTYPE=INS	85	PRECISE	SVMETHOD=Snifflesv1.0.11	CHR2=2	END=2269956	STD_quant_start=0.933992	STD_quant_stop=8.089920	Kurtosis_quant_start=43.215876	Kurtosis_quant_stop=19.740421	SUPTYPE=AL,SR	SVLEN=1187	STRANDS=+-	RE=94	N	ACGCTGATCAATGGAGCCTGTCGTCCGCATAACGGACGGGCAGGTTGCAATTTTCAGATTGACGTAGGAATTTGACGACATGCGAGTGAGTTTCGCTCGTATTCGGGCTATCACTTCCGCGTTTTCACACATGACGGATTGCTCCCATGAGTCGACAACAGCTGATTTTCGCGATCACCAGGTTTCGCCAGCGCGAACAGACTGAACAGCTGTGCCGTGTTCCTGGCTAGACCTTGTAGCGCACCTTGCGATGACGAAACAGGTTCTTCACGACATGAAACGGATGCTCGACCCGGGCGCGGATCTGCCCTTGGTTCGCTCGACCGCGATCACGAGGTCCTTCAGCGGACCTTCGCCATCGCCTGATCTTCCGCGCTTGAGCGCCACGTGCCACTTCAC…	.	PASS	GT:DR:DV	./.:.:94
P2Bm2011b	2	2294168	Insertion of IS5 into aldo/keto reductase	SVTYPE=INS	87	PRECISE	SVMETHOD=Snifflesv1.0.11	CHR2=2	END=2295358	STD_quant_start=0.695222	STD_quant_stop=4.591659	Kurtosis_quant_start=55.115703	Kurtosis_quant_stop=39.067715	SUPTYPE=AL,SR	SVLEN=1192	STRANDS=+-	RE=121	N	GGGAAACACTGATCAATTCGGCCTGGCGGTCATCGCTGACGAGCTAAGGGCGTTGTAGAAAGAAGCTCACGGAACGGACTCAATGATGCAGCGGCGATCGAAGTTTTGCGGCGAGTGCGGGCAAGAAGCGGGTGACCGCGCCGTCAACGCTTTCTGGCCGAGATGGAGAAGGTCGTCCTTGGTCGCGGTTGCTGTCGGTGATCAGCCGGGTTACCCGAAGGCGAGCGTGGCCGGCCGCCGACAGCCTGGAACGGATGCTGCGGATCTACTTGCTGCAGTGGTACGGTTGTCGGACGAAGGGCTTGAAGATGCGCTCTACGACAGCATCGCGATGTGCGCCTTCGCGGGCATCGACCTGGCGCGAGAACGTGCCGGACGCCACCACGCTGTTGAAATTCC…	.	PASS	GT:DR:DV	./.:.:121
P2Bm2011a,b,2018	3	128274	Prophage deletion	SVTYPE=DEL	41	PRECISE	SVMETHOD=Snifflesv1.0.11	CHR2=3	END=164363	STD_quant_start=3.834058	STD_quant_stop=3.860052	Kurtosis_quant_start=0.421727	Kurtosis_quant_stop=-1.312053	SUPTYPE=SR	SVLEN=-36089	STRANDS=+-	RE=11	N	<DEL>	.	PASS	GT:DR:DV	./.:.:11
P2Bm2011b,2018	3	479192	Insertion of IS5 into intergenic	SVTYPE=INS	91	PRECISE	SVMETHOD=Snifflesv1.0.11	CHR2=3	END=480392	STD_quant_start=0.665062	STD_quant_stop=6.780912	Kurtosis_quant_start=36.826355	Kurtosis_quant_stop=5.471717	SUPTYPE=AL,SR	SVLEN=1190	STRANDS=+-	RE=104	N	GGGAGGAACGCTGATCAATGAGCCTGTCGTCCGCATAACGGACGGGCAGGTTGCAATTTTCAGATTGACGTAGAATTTGACGACATGCGGGTAGTTTTTCGCTCGTATTCGGGCCTCACTTCCGCGTTTTTCACACACATGACGGATTGCTCCCATGAGTCGACAACAGCTGATTTTCGCGATCACCAGGTTCGCCAGCGCGAACAGACTGAACAGCTTTGTGCCGTGTTCCTGGCTAGACCCTTGTAGCGCACCTTGCGATGACGAAACAGGTTCTTCACGACATGAAACGGATGCTCGACCCGGGCGCGGATCTGCGCCTTGGTTCGCTCGACCCGCGATCACGGGTCCTTCAGCGGACCTTCCTGCATCGCCCTGATCTTTCCGCGCTTGAGCGCG…	.	PASS	GT:DR:DV	./.:.:104
P2Bm2011a,b	3	599926	Insertion of IS5 into PLP-dependent aminotransferase family protein	SVTYPE=INS	44	PRECISE	SVMETHOD=Snifflesv1.0.11	CHR2=3	END=601132	STD_quant_start=0.603023	STD_quant_stop=8.836906	Kurtosis_quant_start=-0.872696	Kurtosis_quant_stop=-0.420811	SUPTYPE=AL,SR	SVLEN=1205	STRANDS=+-	RE=22	N	AGAAACGCTTGATCAATGAGCCTGTCGTCCGCAGCGGACGAGGGCAGGTTCACACAATTTCAGATTGACGTAGAGATTTGACGACATGCGAGGTGAGTTTCGCTTCCGTATTCGAGGGCCTCGCGCGTTTTTTACACGCTGACAGTTGCTTTCCCATGAGTCGACAACAGCTGATTTTTCGCGATCACCAGGTTTCGCCAGCGCGAACAGACTGGTTTAACTGTGCCGTGTTCCTGGCCGGGCCGCTTAGCGCACCGCGCGATGACGAAACAGGTTCAGCTTCACGACATGAAACGGATGCTCGACGGGCGCGGATCTACGCCTTGGTTCGCTCGACCGCGATCACGAGGTCCTTCCAGCGGACCTTCCTGCATCGCCAATCTTTCGCGCTTGAAGCGC…	.	PASS	GT:DR:DV	./.:.:22
Patient 1 isolates
P1Bm2013-2015	1	481429	Close to rRNA cluster (16S, 23S, 5S)	SVTYPE=BND	12	PRECISE	SVMETHOD=Snifflesv1.0.11			STD_quant_start=1.264911	STD_quant_stop=1.843909	Kurtosis_quant_start=5.998608	Kurtosis_quant_stop=-0.207108	SUPTYPE=SR	SVLEN=0	STRANDS=--	RE=13	N	]2:2264811]N	.	PASS	GT:DR:DV	./.:.:13
P1Bm2011b-2015	1	821700	glycosyltransferase BREAKEND	SVTYPE=DEL	3	PRECISE	SVMETHOD=Snifflesv1.0.11	CHR2=1	END=1250972	STD_quant_start=2.588436	STD_quant_stop=1.612452	Kurtosis_quant_start=2.363925	Kurtosis_quant_stop=-0.391401	SUPTYPE=SR	SVLEN=-429272	STRANDS=+-	RE=12	N	<DEL>	.	PASS	GT:DR:DV	./.:.:12
P1Bm2011a-2015	1	1250976	Intergenic, next to IS256 family transposase	SVTYPE=INV	4	PRECISE	SVMETHOD=Snifflesv1.0.11	CHR2=1	END=1252327	STD_quant_start=2.144761	STD_quant_stop=1.549193	Kurtosis_quant_start=2.100779	Kurtosis_quant_stop=-0.778157	SUPTYPE=SR	SVLEN=1351	STRANDS=++	RE=14	N	<INV>	.	PASS	GT:DR:DV	./.:.:14
P1Bm2011a-2015	1	1801829	Deletion in phosphoribosyltransferase	SVTYPE=DEL	1	PRECISE	SVMETHOD=Snifflesv1.0.11	CHR2=1	END=1801943	STD_quant_start=2.280351	STD_quant_stop=2.529822	Kurtosis_quant_start=1.084171	Kurtosis_quant_stop=2.078350	SUPTYPE=AL	SVLEN=-114	STRANDS=+-	RE=14	GGCGGGCGCCCGGCCCGCAAACGAAAACGGCGCCGCAAGCGGCGCCGTACGAGGCTTTCGTCGATAGACCGGCGCGCTTACGCGCCCGCGCCGTCGCGCTGTGCGCGACCGCGC	N	.	PASS	GT:DR:DV	./.:.:14
P1Bm2012b	1	2394293	Deletion in glycosyltransferase	SVTYPE=DEL	5	PRECISE	SVMETHOD=Snifflesv1.0.11	CHR2=1	END=2394344	STD_quant_start=2.688359	STD_quant_stop=3.183766	Kurtosis_quant_start=-0.738301	Kurtosis_quant_stop=-1.067157	SUPTYPE=AL	SVLEN=-51	STRANDS=+-	RE=44	ACTTCGGCCGCGATGCCGAACACTTCGACGCGGCTGCGCTCGTCGCCGCCG	N	.	PASS	GT:DR:DV	./.:.:44
P1Bm2015	1	3087612	Deletion in oxidoreductase (SDR family NADp-dependent)	SVTYPE=DEL	6	PRECISE	SVMETHOD=Snifflesv1.0.11	CHR2=1	END=3087666	STD_quant_start=0.542326	STD_quant_stop=0.542326	Kurtosis_quant_start=-1.398786	Kurtosis_quant_stop=0.733723	SUPTYPE=AL	SVLEN=-54	STRANDS=+-	RE=35	CTCGCGCGCAACGTGACGGCGCCGCTCGCGCTGGCACGCGCGCTCGCCG	N	.	PASS	GT:DR:DV	./.:.:35

## Sheet: I. MasterListSNPsRef2009
ISOLATE	CHROM	POS	Shared3Patients?	Shared4Patients?	TYPE	REF	ALT	EVIDENCE	FTYPE	STRAND	NT_POS	AA_POS	EFFECT	LOCUS_TAG	GENE	PRODUCT
P1Bm2011a	1	508323			ins	G	GC	GC:138 G:0	CDS	+	2662/2799	888/932	frameshift_variant c.2661dupC p.Thr888fs	pgaptmp_000489	secA	preprotein translocase subunit SecA
P1Bm2011a	1	523900			snp	C	T	T:182 C:0	CDS	-	73/648	25/215	missense_variant c.73G>A p.Gly25Ser	pgaptmp_000507		RNA pyrophosphohydrolase
P1Bm2011a	1	605663			snp	C	T	T:148 C:0	CDS	-	55/1389	19/462	missense_variant c.55G>A p.Asp19Asn	pgaptmp_000592	purB	adenylosuccinate lyase
P1Bm2011a	1	1052604			del	GACT	G	G:126 GACT:0	CDS	+	177/180	59/59	stop_lost&disruptive_inframe_deletion&splice_region_variant c.177_179delCTA p.Asp59_Ter60delinsGlu	pgaptmp_001044	rpmF	50S ribosomal protein L32
P1Bm2011a	1	1568178			snp	C	T	T:122 C:0	CDS	-	640/693	214/230	missense_variant c.640G>A p.Glu214Lys	pgaptmp_001535		amino acid ABC transporter permease
P1Bm2011a	1	1626149	yes		del	CTCCATCTTGTTGCGGTA	C	C:102 CTCCATCTTGTTGCGGTA:0	CDS	-	170/666	52/221	frameshift_variant c.154_170delTACCGCAACAAGATGGA p.Tyr52fs	pgaptmp_001600		TetR family transcriptional regulator
P1Bm2011a	1	1801939			snp	C	T	T:13 C:0	CDS	-	529/561	177/186	missense_variant c.529G>A p.Gly177Ser	pgaptmp_001760		phosphoribosyltransferase
P1Bm2011a	1	2397365			snp	C	T	T:137 C:0	CDS	-	56/1179	19/392	missense_variant c.56G>A p.Arg19His	pgaptmp_002375		glycosyltransferase family 9 protein
P1Bm2011a	1	2882472			del	CA	C	C:148 CA:0	CDS	+	19/456	7/151	frameshift_variant c.19delA p.Ile7fs	pgaptmp_002848		PTS sugar transporter subunit IIA
P1Bm2011a	1	3000743			snp	G	A	A:117 G:0	CDS	-	1296/1377	432/458	synonymous_variant c.1296C>T p.Ala432Ala	pgaptmp_002965		patatin-like phospholipase family protein
P1Bm2011a	2	1409879	yes		del	CACCGGCAT	C	C:81 CACCGGCAT:0
P1Bm2011a	2	1490964			snp	G	A	A:130 G:0	CDS	-	1158/1209	386/402	synonymous_variant c.1158C>T p.Leu386Leu	pgaptmp_004663		3-hydroxybenzoate 6-monooxygenase
P1Bm2011a	2	1761617	yes	yes	ins	G	GC	GC:10 G:0	CDS	-	351/2195	117/730	frameshift_variant c.351dupG p.Pro118fs	pgaptmp_004911		pilus assembly protein FimV
P1Bm2011a	3	583160			ins	C	CGGCTGCG	CGGCTGCG:18 C:0
P1Bm2011a	3	602010	yes	yes	snp	G	C	C:77 G:0	CDS	-	399/456	133/151	synonymous_variant c.399C>G p.Ser133Ser	pgaptmp_006144		DUF1269 domain-containing protein
P1Bm2011b	1	136458	yes	yes	ins	C	CG	CG:126 C:2	CDS	+	1278/1592	426/529	frameshift_variant c.1277dupG p.Cys427fs	pgaptmp_000129		MFS transporter
P1Bm2011b	1	196114			ins	C	CG	CG:135 C:0
P1Bm2011b	1	508323			ins	G	GC	GC:100 G:0	CDS	+	2662/2799	888/932	frameshift_variant c.2661dupC p.Thr888fs	pgaptmp_000489	secA	preprotein translocase subunit SecA
P1Bm2011b	1	523900			snp	C	T	T:133 C:0	CDS	-	73/648	25/215	missense_variant c.73G>A p.Gly25Ser	pgaptmp_000507		RNA pyrophosphohydrolase
P1Bm2011b	1	605663			snp	C	T	T:143 C:0	CDS	-	55/1389	19/462	missense_variant c.55G>A p.Asp19Asn	pgaptmp_000592	purB	adenylosuccinate lyase
P1Bm2011b	1	652562			del	AG	A	A:98 AG:0	CDS	-	667/733	223/243	frameshift_variant c.667delC p.Leu223fs	pgaptmp_000639		membrane integrity-associated transporter subunit PqiC
P1Bm2011b	1	778365			snp	C	T	T:124 C:0	CDS	-	1417/1443	473/480	missense_variant c.1417G>A p.Gly473Ser	pgaptmp_000763		DHA2 family efflux MFS transporter permease subunit
P1Bm2011b	1	1052604			del	GACT	G	G:124 GACT:0	CDS	+	177/180	59/59	stop_lost&disruptive_inframe_deletion&splice_region_variant c.177_179delCTA p.Asp59_Ter60delinsGlu	pgaptmp_001044	rpmF	50S ribosomal protein L32
P1Bm2011b	1	1212642	yes		del	GA	G	G:113 GA:0	CDS	-	824/1111	275/369	frameshift_variant c.824delT p.Leu275fs	pgaptmp_001201		DUF2242 domain-containing protein
P1Bm2011b	1	1345102			ins	C	CG	CG:88 C:0	CDS	-	928/1211	310/402	frameshift_variant c.928dupC p.Arg310fs	pgaptmp_001333		transglycosylase SLT domain-containing protein
P1Bm2011b	1	1360880			del	CA	C	C:148 CA:0	CDS	+	111/1282	37/426	frameshift_variant c.111delA p.Gly38fs	pgaptmp_001346	bcsZ	cellulase
P1Bm2011b	1	1568178			snp	C	T	T:175 C:0	CDS	-	640/693	214/230	missense_variant c.640G>A p.Glu214Lys	pgaptmp_001535		amino acid ABC transporter permease
P1Bm2011b	1	1626149	yes		del	CTCCATCTTGTTGCGGTA	C	C:106 CTCCATCTTGTTGCGGTA:0	CDS	-	170/666	52/221	frameshift_variant c.154_170delTACCGCAACAAGATGGA p.Tyr52fs	pgaptmp_001600		TetR family transcriptional regulator
P1Bm2011b	1	1801939			snp	C	T	T:14 C:0	CDS	-	529/561	177/186	missense_variant c.529G>A p.Gly177Ser	pgaptmp_001760		phosphoribosyltransferase
P1Bm2011b	1	1829361	yes		complex	A	GG	GG:80 A:0	CDS	-	1712/2447	571/814	frameshift_variant&missense_variant c.1712delTinsCC p.Val571fs	pgaptmp_001788		DNA polymerase III subunit gamma/tau
P1Bm2011b	1	2241894	yes	yes	ins	A	AGC	AGC:102 A:0	CDS	-	1430/1750	477/582	frameshift_variant c.1429_1430dupGC p.Ala478fs	pgaptmp_002211		DNA alkylation response protein
P1Bm2011b	1	2397365			snp	C	T	T:153 C:0	CDS	-	56/1179	19/392	missense_variant c.56G>A p.Arg19His	pgaptmp_002375		glycosyltransferase family 9 protein
P1Bm2011b	1	2408757			del	GC	G	G:114 GC:0	CDS	+	721/784	241/260	frameshift_variant c.721delC p.Arg241fs	pgaptmp_002385		DNA translocase FtsK
P1Bm2011b	1	2830998			ins	C	CG	CG:12 C:0	CDS	-	308/378	103/125	frameshift_variant c.308dupC p.Pro104fs	pgaptmp_002798		zinc ribbon domain-containing protein
P1Bm2011b	1	2882472			del	CA	C	C:117 CA:1	CDS	+	19/456	7/151	frameshift_variant c.19delA p.Ile7fs	pgaptmp_002848		PTS sugar transporter subunit IIA
P1Bm2011b	1	3000743			snp	G	A	A:145 G:0	CDS	-	1296/1377	432/458	synonymous_variant c.1296C>T p.Ala432Ala	pgaptmp_002965		patatin-like phospholipase family protein
P1Bm2011b	1	3002162	yes		complex	GCGCGGCCTCGGCCGCGGGCGCGGGCTCCGGTG	CGGCGCGGCCTCGGCCGCGGGCGCGGGCTCCGGTGT	CGGCGCGGCCTCGGCCGCGGGCGCGGGCTCCGGTGT:33 GCGCGGCCTCGGCCGCGGGCGCGGGCTCCGGTG:0	CDS	-	690/792	220/263	missense_variant&conservative_inframe_insertion c.658_690delCACCGGAGCCCGCGCCCGCGGCCGAGGCCGCGCinsACACCGGAGCCCGCGCCCGCGGCCGAGGCCGCGCCG p.His220_Arg230delinsThrProGluProAlaProAlaAlaGluAlaAlaPro	pgaptmp_002966		alginate biosynthesis protein AlgP
P1Bm2011b	1	3204222			ins	C	CG	CG:78 C:0	CDS	-	1326/1403	442/466	frameshift_variant c.1326dupC p.Ala443fs	pgaptmp_003171		HAMP domain-containing histidine kinase
P1Bm2011b	2	781313			del	CG	C	C:131 CG:1	CDS	+	1148/1497	383/498	frameshift_variant c.1148delG p.Gly383fs	pgaptmp_004025		chemotaxis protein CheA
P1Bm2011b	2	781407			ins	C	CG	CG:119 C:0	CDS	+	1241/1497	414/498	frameshift_variant c.1240dupG p.Ala414fs	pgaptmp_004025		chemotaxis protein CheA
P1Bm2011b	2	1409879	yes		del	CACCGGCAT	C	C:36 CACCGGCAT:0
P1Bm2011b	2	1490964			snp	G	A	A:162 G:0	CDS	-	1158/1209	386/402	synonymous_variant c.1158C>T p.Leu386Leu	pgaptmp_004663		3-hydroxybenzoate 6-monooxygenase
P1Bm2011b	2	1761604	yes	yes	snp	T	C	C:170 T:0	CDS	-	365/2195	122/730	missense_variant c.365A>G p.Gln122Arg	pgaptmp_004911		pilus assembly protein FimV
P1Bm2011b	2	1761617	yes	yes	ins	G	GC	GC:141 G:0	CDS	-	351/2195	117/730	frameshift_variant c.351dupG p.Pro118fs	pgaptmp_004911		pilus assembly protein FimV
P1Bm2011b	2	1940856			ins	G	GC	GC:73 G:0	CDS	+	564/857	188/284	frameshift_variant c.563dupC p.Ala189fs	pgaptmp_005101		LysR family transcriptional regulator
P1Bm2011b	3	509181	yes		del	GA	G	G:117 GA:0	CDS	+	1956/2632	652/876	frameshift_variant c.1956delA p.Ala653fs	pgaptmp_006056	ctaD	cytochrome c oxidase subunit I
P1Bm2011b	3	582212	yes		ins	G	GC	GC:103 G:0	CDS	-	442/1085	148/360	frameshift_variant c.442dupG p.Ala148fs	pgaptmp_006124		BON domain-containing protein
P1Bm2011b	3	583160			ins	C	CGGCTGCG	CGGCTGCG:80 C:0
P1Bm2011b	3	602010	yes	yes	snp	G	C	C:191 G:0	CDS	-	399/456	133/151	synonymous_variant c.399C>G p.Ser133Ser	pgaptmp_006144		DUF1269 domain-containing protein
P1Bm2011b	3	606380	yes		del	GC	G	G:61 GC:0
P1Bm2011b	3	606440	yes		complex	CGCCGCCCGGCGCGCTGCGCGCCGAGGTCGCGGCGCGCGCCGCACGCGCCGCCTGCCGCCGCCTTT	GCCGCCGCCCGGCGCGCTGCGCGCCGAGGTCGCGGCGCGCGCCGCACGCGCCGCCTGCCGCCGCCTTTC	GCCGCCGCCCGGCGCGCTGCGCGCCGAGGTCGCGGCGCGCGCCGCACGCGCCGCCTGCCGCCGCCTTTC:19 CGCCGCCCGGCGCGCTGCGCGCCGAGGTCGCGGCGCGCGCCGCACGCGCCGCCTGCCGCCGCCTTT:0
P1Bm2011b	3	630015			ins	C	CCG	CCG:110 C:0	CDS	+	411/550	137/182	frameshift_variant c.409_410dupGC p.Ala138fs	pgaptmp_006174		helix-turn-helix domain-containing protein
P1Bm2012a	1	136458	yes	yes	ins	C	CG	CG:130 C:0	CDS	+	1278/1592	426/529	frameshift_variant c.1277dupG p.Cys427fs	pgaptmp_000129		MFS transporter
P1Bm2012a	1	196114			ins	C	CG	CG:119 C:0
P1Bm2012a	1	508323			ins	G	GC	GC:117 G:0	CDS	+	2662/2799	888/932	frameshift_variant c.2661dupC p.Thr888fs	pgaptmp_000489	secA	preprotein translocase subunit SecA
P1Bm2012a	1	523900			snp	C	T	T:120 C:0	CDS	-	73/648	25/215	missense_variant c.73G>A p.Gly25Ser	pgaptmp_000507		RNA pyrophosphohydrolase
P1Bm2012a	1	652562			del	AG	A	A:79 AG:0	CDS	-	667/733	223/243	frameshift_variant c.667delC p.Leu223fs	pgaptmp_000639		membrane integrity-associated transporter subunit PqiC
P1Bm2012a	1	778365			snp	C	T	T:125 C:0	CDS	-	1417/1443	473/480	missense_variant c.1417G>A p.Gly473Ser	pgaptmp_000763		DHA2 family efflux MFS transporter permease subunit
P1Bm2012a	1	1052604			del	GACT	G	G:116 GACT:0	CDS	+	177/180	59/59	stop_lost&disruptive_inframe_deletion&splice_region_variant c.177_179delCTA p.Asp59_Ter60delinsGlu	pgaptmp_001044	rpmF	50S ribosomal protein L32
P1Bm2012a	1	1053662	yes		snp	G	C	C:145 G:0	CDS	+	924/1107	308/368	missense_variant c.924G>C p.Glu308Asp	pgaptmp_001045	plsX	phosphate acyltransferase PlsX
P1Bm2012a	1	1212642	yes		del	GA	G	G:130 GA:0	CDS	-	824/1111	275/369	frameshift_variant c.824delT p.Leu275fs	pgaptmp_001201		DUF2242 domain-containing protein
P1Bm2012a	1	1345102			ins	C	CG	CG:118 C:2	CDS	-	928/1211	310/402	frameshift_variant c.928dupC p.Arg310fs	pgaptmp_001333		transglycosylase SLT domain-containing protein
P1Bm2012a	1	1360880			del	CA	C	C:132 CA:0	CDS	+	111/1282	37/426	frameshift_variant c.111delA p.Gly38fs	pgaptmp_001346	bcsZ	cellulase
P1Bm2012a	1	1568178			snp	C	T	T:139 C:0	CDS	-	640/693	214/230	missense_variant c.640G>A p.Glu214Lys	pgaptmp_001535		amino acid ABC transporter permease
P1Bm2012a	1	1626149	yes		del	CTCCATCTTGTTGCGGTA	C	C:108 CTCCATCTTGTTGCGGTA:0	CDS	-	170/666	52/221	frameshift_variant c.154_170delTACCGCAACAAGATGGA p.Tyr52fs	pgaptmp_001600		TetR family transcriptional regulator
P1Bm2012a	1	1801939			snp	C	T	T:12 C:0	CDS	-	529/561	177/186	missense_variant c.529G>A p.Gly177Ser	pgaptmp_001760		phosphoribosyltransferase
P1Bm2012a	1	1829361	yes		complex	A	GG	GG:87 A:0	CDS	-	1712/2447	571/814	frameshift_variant&missense_variant c.1712delTinsCC p.Val571fs	pgaptmp_001788		DNA polymerase III subunit gamma/tau
P1Bm2012a	1	1865550			snp	G	A	A:150 G:0	CDS	+	483/1152	161/383	synonymous_variant c.483G>A p.Gln161Gln	pgaptmp_001822		DegT/DnrJ/EryC1/StrS aminotransferase family protein
P1Bm2012a	1	2241894	yes	yes	ins	A	AGC	AGC:112 A:0	CDS	-	1430/1750	477/582	frameshift_variant c.1429_1430dupGC p.Ala478fs	pgaptmp_002211		DNA alkylation response protein
P1Bm2012a	1	2397365			snp	C	T	T:144 C:0	CDS	-	56/1179	19/392	missense_variant c.56G>A p.Arg19His	pgaptmp_002375		glycosyltransferase family 9 protein
P1Bm2012a	1	2408757			del	GC	G	G:114 GC:0	CDS	+	721/784	241/260	frameshift_variant c.721delC p.Arg241fs	pgaptmp_002385		DNA translocase FtsK
P1Bm2012a	1	2830998			ins	C	CG	CG:50 C:0	CDS	-	308/378	103/125	frameshift_variant c.308dupC p.Pro104fs	pgaptmp_002798		zinc ribbon domain-containing protein
P1Bm2012a	1	2875639	yes		snp	A	G	G:106 A:0	CDS	-	668/2007	223/668	missense_variant c.668T>C p.Val223Ala	pgaptmp_002840		potassium transporter
P1Bm2012a	1	2882472			del	CA	C	C:99 CA:0	CDS	+	19/456	7/151	frameshift_variant c.19delA p.Ile7fs	pgaptmp_002848		PTS sugar transporter subunit IIA
P1Bm2012a	1	2976030			del	ACGAGCGGCAAATACG	A	A:135 ACGAGCGGCAAATACG:0	CDS	-	541/966	176/321	disruptive_inframe_deletion c.527_541delCGTATTTGCCGCTCG p.Ala176_Leu180del	pgaptmp_002937		ABC transporter permease subunit
P1Bm2012a	1	3000743			snp	G	A	A:135 G:0	CDS	-	1296/1377	432/458	synonymous_variant c.1296C>T p.Ala432Ala	pgaptmp_002965		patatin-like phospholipase family protein
P1Bm2012a	1	3002162	yes		complex	GCGCGGCCTCGGCCGCGGGCGCGGGCTCCGGTG	CGGCGCGGCCTCGGCCGCGGGCGCGGGCTCCGGTGT	CGGCGCGGCCTCGGCCGCGGGCGCGGGCTCCGGTGT:15 GCGCGGCCTCGGCCGCGGGCGCGGGCTCCGGTG:0	CDS	-	690/792	220/263	missense_variant&conservative_inframe_insertion c.658_690delCACCGGAGCCCGCGCCCGCGGCCGAGGCCGCGCinsACACCGGAGCCCGCGCCCGCGGCCGAGGCCGCGCCG p.His220_Arg230delinsThrProGluProAlaProAlaAlaGluAlaAlaPro	pgaptmp_002966		alginate biosynthesis protein AlgP
P1Bm2012a	1	3204222			ins	C	CG	CG:63 C:0	CDS	-	1326/1403	442/466	frameshift_variant c.1326dupC p.Ala443fs	pgaptmp_003171		HAMP domain-containing histidine kinase
P1Bm2012a	1	3312282			snp	C	G	G:125 C:0	CDS	-	1200/1665	400/554	synonymous_variant c.1200G>C p.Thr400Thr	pgaptmp_003286		L-lactate permease
P1Bm2012a	2	423664			snp	A	G	G:168 A:0	CDS	-	167/1506	56/501	missense_variant c.167T>C p.Leu56Pro	pgaptmp_003695		PLP-dependent aminotransferase family protein
P1Bm2012a	2	677212			snp	G	T	T:190 G:0	CDS	-	372/903	124/300	missense_variant c.372C>A p.Phe124Leu	pgaptmp_003936		LysR family transcriptional regulator
P1Bm2012a	2	781313			del	CG	C	C:132 CG:0	CDS	+	1148/1497	383/498	frameshift_variant c.1148delG p.Gly383fs	pgaptmp_004025		chemotaxis protein CheA
P1Bm2012a	2	781407			ins	C	CG	CG:137 C:0	CDS	+	1241/1497	414/498	frameshift_variant c.1240dupG p.Ala414fs	pgaptmp_004025		chemotaxis protein CheA
P1Bm2012a	2	1009621			ins	C	CG	CG:74 C:0
P1Bm2012a	2	1490964			snp	G	A	A:152 G:0	CDS	-	1158/1209	386/402	synonymous_variant c.1158C>T p.Leu386Leu	pgaptmp_004663		3-hydroxybenzoate 6-monooxygenase
P1Bm2012a	2	1495694			snp	G	A	A:187 G:0	CDS	+	868/945	290/314	missense_variant c.868G>A p.Val290Ile	pgaptmp_004667		LysR family transcriptional regulator
P1Bm2012a	2	1761604	yes	yes	snp	T	C	C:144 T:0	CDS	-	365/2195	122/730	missense_variant c.365A>G p.Gln122Arg	pgaptmp_004911		pilus assembly protein FimV
P1Bm2012a	2	1761617	yes	yes	ins	G	GC	GC:122 G:0	CDS	-	351/2195	117/730	frameshift_variant c.351dupG p.Pro118fs	pgaptmp_004911		pilus assembly protein FimV
P1Bm2012a	2	1940856			ins	G	GC	GC:115 G:0	CDS	+	564/857	188/284	frameshift_variant c.563dupC p.Ala189fs	pgaptmp_005101		LysR family transcriptional regulator
P1Bm2012a	3	509181	yes		del	GA	G	G:151 GA:0	CDS	+	1956/2632	652/876	frameshift_variant c.1956delA p.Ala653fs	pgaptmp_006056	ctaD	cytochrome c oxidase subunit I
P1Bm2012a	3	582212	yes		ins	G	GC	GC:127 G:0	CDS	-	442/1085	148/360	frameshift_variant c.442dupG p.Ala148fs	pgaptmp_006124		BON domain-containing protein
P1Bm2012a	3	583160			ins	C	CGGCTGCG	CGGCTGCG:84 C:0
P1Bm2012a	3	602010	yes	yes	snp	G	C	C:196 G:0	CDS	-	399/456	133/151	synonymous_variant c.399C>G p.Ser133Ser	pgaptmp_006144		DUF1269 domain-containing protein
P1Bm2012a	3	606380	yes		del	GC	G	G:106 GC:0
P1Bm2012a	3	606437	yes		ins	A	AGC	AGC:52 A:0
P1Bm2012a	3	606505	yes		ins	T	TC	TC:122 T:0
P1Bm2012a	3	630015			ins	C	CCG	CCG:120 C:0	CDS	+	411/550	137/182	frameshift_variant c.409_410dupGC p.Ala138fs	pgaptmp_006174		helix-turn-helix domain-containing protein
P1Bm2012b	1	136458	yes	yes	ins	C	CG	CG:147 C:0	CDS	+	1278/1592	426/529	frameshift_variant c.1277dupG p.Cys427fs	pgaptmp_000129		MFS transporter
P1Bm2012b	1	186772			snp	C	A	A:173 C:0	CDS	+	516/987	172/328	synonymous_variant c.516C>A p.Ala172Ala	pgaptmp_000174		chemotaxis protein CheR
P1Bm2012b	1	196114			ins	C	CG	CG:130 C:1
P1Bm2012b	1	508323			ins	G	GC	GC:112 G:0	CDS	+	2662/2799	888/932	frameshift_variant c.2661dupC p.Thr888fs	pgaptmp_000489	secA	preprotein translocase subunit SecA
P1Bm2012b	1	605663			snp	C	T	T:151 C:0	CDS	-	55/1389	19/462	missense_variant c.55G>A p.Asp19Asn	pgaptmp_000592	purB	adenylosuccinate lyase
P1Bm2012b	1	652562			del	AG	A	A:91 AG:0	CDS	-	667/733	223/243	frameshift_variant c.667delC p.Leu223fs	pgaptmp_000639		membrane integrity-associated transporter subunit PqiC
P1Bm2012b	1	778365			snp	C	T	T:145 C:0	CDS	-	1417/1443	473/480	missense_variant c.1417G>A p.Gly473Ser	pgaptmp_000763		DHA2 family efflux MFS transporter permease subunit
P1Bm2012b	1	881796			snp	A	G	G:167 A:0
P1Bm2012b	1	1052604			del	GACT	G	G:131 GACT:0	CDS	+	177/180	59/59	stop_lost&disruptive_inframe_deletion&splice_region_variant c.177_179delCTA p.Asp59_Ter60delinsGlu	pgaptmp_001044	rpmF	50S ribosomal protein L32
P1Bm2012b	1	1212642	yes		del	GA	G	G:111 GA:0	CDS	-	824/1111	275/369	frameshift_variant c.824delT p.Leu275fs	pgaptmp_001201		DUF2242 domain-containing protein
P1Bm2012b	1	1345102			ins	C	CG	CG:61 C:0	CDS	-	928/1211	310/402	frameshift_variant c.928dupC p.Arg310fs	pgaptmp_001333		transglycosylase SLT domain-containing protein
P1Bm2012b	1	1360880			del	CA	C	C:121 CA:0	CDS	+	111/1282	37/426	frameshift_variant c.111delA p.Gly38fs	pgaptmp_001346	bcsZ	cellulase
P1Bm2012b	1	1568178			snp	C	T	T:140 C:0	CDS	-	640/693	214/230	missense_variant c.640G>A p.Glu214Lys	pgaptmp_001535		amino acid ABC transporter permease
P1Bm2012b	1	1606414			snp	C	G	G:138 C:0
P1Bm2012b	1	1626149	yes		del	CTCCATCTTGTTGCGGTA	C	C:125 CTCCATCTTGTTGCGGTA:0	CDS	-	170/666	52/221	frameshift_variant c.154_170delTACCGCAACAAGATGGA p.Tyr52fs	pgaptmp_001600		TetR family transcriptional regulator
P1Bm2012b	1	1829361	yes		complex	A	GG	GG:77 A:0	CDS	-	1712/2447	571/814	frameshift_variant&missense_variant c.1712delTinsCC p.Val571fs	pgaptmp_001788		DNA polymerase III subunit gamma/tau
P1Bm2012b	1	1881078			del	CGCCCGAGGCCCGAG	C	C:41 CGCCCGAGGCCCGAG:0
P1Bm2012b	1	2034104			snp	C	T	T:154 C:0	CDS	+	249/261	83/86	synonymous_variant c.249C>T p.Ser83Ser	pgaptmp_001998		hypothetical protein
P1Bm2012b	1	2213390			snp	G	A	A:154 G:0	CDS	+	1776/2517	592/838	missense_variant c.1776G>A p.Met592Ile	pgaptmp_002189		PAS domain S-box protein
P1Bm2012b	1	2241894	yes	yes	ins	A	AGC	AGC:125 A:0	CDS	-	1430/1750	477/582	frameshift_variant c.1429_1430dupGC p.Ala478fs	pgaptmp_002211		DNA alkylation response protein
P1Bm2012b	1	2394288			del	TCGCCGACTTCGGCCGCGATGCCGAACACTTCGACGCGGCTGCGCTCGTCGC	T	T:37 TCGCCGACTTCGGCCGCGATGCCGAACACTTCGACGCGGCTGCGCTCGTCGC:0	CDS	+	386/843	129/280	disruptive_inframe_deletion c.386_436delACTTCGGCCGCGATGCCGAACACTTCGACGCGGCTGCGCTCGTCGCCGCCG p.Asp129_Ala145del	pgaptmp_002373		glycosyltransferase
P1Bm2012b	1	2408757			del	GC	G	G:93 GC:0	CDS	+	721/784	241/260	frameshift_variant c.721delC p.Arg241fs	pgaptmp_002385		DNA translocase FtsK
P1Bm2012b	1	2414368			snp	G	C	C:166 G:0	CDS	-	285/1173	95/390	synonymous_variant c.285C>G p.Gly95Gly	pgaptmp_002387		lactonase family protein
P1Bm2012b	1	2830998			ins	C	CG	CG:13 C:0	CDS	-	308/378	103/125	frameshift_variant c.308dupC p.Pro104fs	pgaptmp_002798		zinc ribbon domain-containing protein
P1Bm2012b	1	2875190	yes		del	CCAGCATCGACAG	C	C:118 CCAGCATCGACAG:0	CDS	-	1116/2007	369/668	conservative_inframe_deletion c.1105_1116delCTGTCGATGCTG p.Leu369_Leu372del	pgaptmp_002840		potassium transporter
P1Bm2012b	1	2882472			del	CA	C	C:116 CA:0	CDS	+	19/456	7/151	frameshift_variant c.19delA p.Ile7fs	pgaptmp_002848		PTS sugar transporter subunit IIA
P1Bm2012b	1	3002158	yes		ins	T	TGC	TGC:61 T:0	CDS	-	693/792	231/263	frameshift_variant c.692_693dupGC p.Lys232fs	pgaptmp_002966		alginate biosynthesis protein AlgP
P1Bm2012b	1	3002194	yes		ins	G	GT	GT:54 G:3	CDS	-	657/792	219/263	frameshift_variant c.657_658insA p.His220fs	pgaptmp_002966		alginate biosynthesis protein AlgP
P1Bm2012b	1	3204222			ins	C	CG	CG:78 C:0	CDS	-	1326/1403	442/466	frameshift_variant c.1326dupC p.Ala443fs	pgaptmp_003171		HAMP domain-containing histidine kinase
P1Bm2012b	1	3256084			snp	A	G	G:209 A:0
P1Bm2012b	2	52772			snp	T	C	C:192 T:0	CDS	-	85/4143	29/1380	missense_variant c.85A>G p.Ile29Val	pgaptmp_003349		PAS domain S-box protein
P1Bm2012b	2	737143			snp	G	C	C:154 G:0	CDS	+	1885/2190	629/729	missense_variant c.1885G>C p.Gly629Arg	pgaptmp_003990		FHIPEP family type III secretion protein
P1Bm2012b	2	781313			del	CG	C	C:122 CG:0	CDS	+	1148/1497	383/498	frameshift_variant c.1148delG p.Gly383fs	pgaptmp_004025		chemotaxis protein CheA
P1Bm2012b	2	781407			ins	C	CG	CG:113 C:0	CDS	+	1241/1497	414/498	frameshift_variant c.1240dupG p.Ala414fs	pgaptmp_004025		chemotaxis protein CheA
P1Bm2012b	2	1751228			snp	C	A	A:178 C:0	CDS	-	271/1533	91/510	missense_variant c.271G>T p.Val91Leu	pgaptmp_004901	purF	amidophosphoribosyltransferase
P1Bm2012b	2	1761604	yes	yes	snp	T	C	C:156 T:0	CDS	-	365/2195	122/730	missense_variant c.365A>G p.Gln122Arg	pgaptmp_004911		pilus assembly protein FimV
P1Bm2012b	2	1761617	yes	yes	ins	G	GC	GC:143 G:0	CDS	-	351/2195	117/730	frameshift_variant c.351dupG p.Pro118fs	pgaptmp_004911		pilus assembly protein FimV
P1Bm2012b	2	1940856			ins	G	GC	GC:143 G:0	CDS	+	564/857	188/284	frameshift_variant c.563dupC p.Ala189fs	pgaptmp_005101		LysR family transcriptional regulator
P1Bm2012b	3	509181	yes		del	GA	G	G:131 GA:0	CDS	+	1956/2632	652/876	frameshift_variant c.1956delA p.Ala653fs	pgaptmp_006056	ctaD	cytochrome c oxidase subunit I
P1Bm2012b	3	582212	yes		ins	G	GC	GC:109 G:0	CDS	-	442/1085	148/360	frameshift_variant c.442dupG p.Ala148fs	pgaptmp_006124		BON domain-containing protein
P1Bm2012b	3	602010	yes	yes	snp	G	C	C:182 G:0	CDS	-	399/456	133/151	synonymous_variant c.399C>G p.Ser133Ser	pgaptmp_006144		DUF1269 domain-containing protein
P1Bm2012b	3	606380	yes		del	GC	G	G:100 GC:0
P1Bm2012b	3	606437	yes		ins	A	AGC	AGC:35 A:0
P1Bm2012b	3	606505	yes		ins	T	TC	TC:119 T:0
P1Bm2012b	3	630015			ins	C	CCG	CCG:138 C:0	CDS	+	411/550	137/182	frameshift_variant c.409_410dupGC p.Ala138fs	pgaptmp_006174		helix-turn-helix domain-containing protein
P1Bm2013	1	102143			snp	C	A	A:178 C:11	CDS	+	393/876	131/291	synonymous_variant c.393C>A p.Gly131Gly	pgaptmp_000103	atpG	F0F1 ATP synthase subunit gamma
P1Bm2013	1	136458	yes	yes	ins	C	CG	CG:141 C:0	CDS	+	1278/1592	426/529	frameshift_variant c.1277dupG p.Cys427fs	pgaptmp_000129		MFS transporter
P1Bm2013	1	196114			ins	C	CG	CG:153 C:1
P1Bm2013	1	508323			ins	G	GC	GC:146 G:0	CDS	+	2662/2799	888/932	frameshift_variant c.2661dupC p.Thr888fs	pgaptmp_000489	secA	preprotein translocase subunit SecA
P1Bm2013	1	523900			snp	C	T	T:191 C:0	CDS	-	73/648	25/215	missense_variant c.73G>A p.Gly25Ser	pgaptmp_000507		RNA pyrophosphohydrolase
P1Bm2013	1	605477			snp	C	T	T:146 C:16	CDS	-	241/1389	81/462	missense_variant c.241G>A p.Ala81Thr	pgaptmp_000592	purB	adenylosuccinate lyase
P1Bm2013	1	605663			snp	C	T	T:181 C:0	CDS	-	55/1389	19/462	missense_variant c.55G>A p.Asp19Asn	pgaptmp_000592	purB	adenylosuccinate lyase
P1Bm2013	1	652562			del	AG	A	A:101 AG:0	CDS	-	667/733	223/243	frameshift_variant c.667delC p.Leu223fs	pgaptmp_000639		membrane integrity-associated transporter subunit PqiC
P1Bm2013	1	669743			snp	C	T	T:234 C:0	CDS	+	24/162	8/53	synonymous_variant c.24C>T p.Val8Val	pgaptmp_000655		hypothetical protein
P1Bm2013	1	778365			snp	C	T	T:146 C:0	CDS	-	1417/1443	473/480	missense_variant c.1417G>A p.Gly473Ser	pgaptmp_000763		DHA2 family efflux MFS transporter permease subunit
P1Bm2013	1	1052604			del	GACT	G	G:133 GACT:0	CDS	+	177/180	59/59	stop_lost&disruptive_inframe_deletion&splice_region_variant c.177_179delCTA p.Asp59_Ter60delinsGlu	pgaptmp_001044	rpmF	50S ribosomal protein L32
P1Bm2013	1	1053662	yes		snp	G	C	C:172 G:1	CDS	+	924/1107	308/368	missense_variant c.924G>C p.Glu308Asp	pgaptmp_001045	plsX	phosphate acyltransferase PlsX
P1Bm2013	1	1212642	yes		del	GA	G	G:100 GA:0	CDS	-	824/1111	275/369	frameshift_variant c.824delT p.Leu275fs	pgaptmp_001201		DUF2242 domain-containing protein
P1Bm2013	1	1345102			ins	C	CG	CG:108 C:5	CDS	-	928/1211	310/402	frameshift_variant c.928dupC p.Arg310fs	pgaptmp_001333		transglycosylase SLT domain-containing protein
P1Bm2013	1	1360880			del	CA	C	C:125 CA:0	CDS	+	111/1282	37/426	frameshift_variant c.111delA p.Gly38fs	pgaptmp_001346	bcsZ	cellulase
P1Bm2013	1	1568178			snp	C	T	T:144 C:0	CDS	-	640/693	214/230	missense_variant c.640G>A p.Glu214Lys	pgaptmp_001535		amino acid ABC transporter permease
P1Bm2013	1	1626149	yes		del	CTCCATCTTGTTGCGGTA	C	C:111 CTCCATCTTGTTGCGGTA:0	CDS	-	170/666	52/221	frameshift_variant c.154_170delTACCGCAACAAGATGGA p.Tyr52fs	pgaptmp_001600		TetR family transcriptional regulator
P1Bm2013	1	1801939			snp	C	T	T:16 C:0	CDS	-	529/561	177/186	missense_variant c.529G>A p.Gly177Ser	pgaptmp_001760		phosphoribosyltransferase
P1Bm2013	1	1829361	yes		complex	A	GG	GG:85 A:0	CDS	-	1712/2447	571/814	frameshift_variant&missense_variant c.1712delTinsCC p.Val571fs	pgaptmp_001788		DNA polymerase III subunit gamma/tau
P1Bm2013	1	1941833			snp	G	T	T:134 G:0	CDS	-	368/1347	123/448	missense_variant c.368C>A p.Ala123Asp	pgaptmp_001894		trigger factor
P1Bm2013	1	2241894	yes	yes	ins	A	AGC	AGC:124 A:1	CDS	-	1430/1750	477/582	frameshift_variant c.1429_1430dupGC p.Ala478fs	pgaptmp_002211		DNA alkylation response protein
P1Bm2013	1	2397365			snp	C	T	T:172 C:0	CDS	-	56/1179	19/392	missense_variant c.56G>A p.Arg19His	pgaptmp_002375		glycosyltransferase family 9 protein
P1Bm2013	1	2408757			del	GC	G	G:104 GC:0	CDS	+	721/784	241/260	frameshift_variant c.721delC p.Arg241fs	pgaptmp_002385		DNA translocase FtsK
P1Bm2013	1	2830998			ins	C	CG	CG:8 C:0	CDS	-	308/378	103/125	frameshift_variant c.308dupC p.Pro104fs	pgaptmp_002798		zinc ribbon domain-containing protein
P1Bm2013	1	2875639	yes		snp	A	G	G:124 A:0	CDS	-	668/2007	223/668	missense_variant c.668T>C p.Val223Ala	pgaptmp_002840		potassium transporter
P1Bm2013	1	2882472			del	CA	C	C:173 CA:4	CDS	+	19/456	7/151	frameshift_variant c.19delA p.Ile7fs	pgaptmp_002848		PTS sugar transporter subunit IIA
P1Bm2013	1	2885561			snp	G	A	A:178 G:16	CDS	+	537/636	179/211	synonymous_variant c.537G>A p.Pro179Pro	pgaptmp_002851		ATP-dependent protease
P1Bm2013	1	3000743			snp	G	A	A:160 G:0	CDS	-	1296/1377	432/458	synonymous_variant c.1296C>T p.Ala432Ala	pgaptmp_002965		patatin-like phospholipase family protein
P1Bm2013	1	3002162	yes		complex	GCGCGGCCTCGGCCGCGGGCGCGGGCTCCGGTG	CGGCGCGGCCTCGGCCGCGGGCGCGGGCTCCGGTGT	CGGCGCGGCCTCGGCCGCGGGCGCGGGCTCCGGTGT:41 GCGCGGCCTCGGCCGCGGGCGCGGGCTCCGGTG:0	CDS	-	690/792	220/263	missense_variant&conservative_inframe_insertion c.658_690delCACCGGAGCCCGCGCCCGCGGCCGAGGCCGCGCinsACACCGGAGCCCGCGCCCGCGGCCGAGGCCGCGCCG p.His220_Arg230delinsThrProGluProAlaProAlaAlaGluAlaAlaPro	pgaptmp_002966		alginate biosynthesis protein AlgP
P1Bm2013	1	3204222			ins	C	CG	CG:60 C:0	CDS	-	1326/1403	442/466	frameshift_variant c.1326dupC p.Ala443fs	pgaptmp_003171		HAMP domain-containing histidine kinase
P1Bm2013	2	423664			snp	A	G	G:150 A:0	CDS	-	167/1506	56/501	missense_variant c.167T>C p.Leu56Pro	pgaptmp_003695		PLP-dependent aminotransferase family protein
P1Bm2013	2	781313			del	CG	C	C:112 CG:0	CDS	+	1148/1497	383/498	frameshift_variant c.1148delG p.Gly383fs	pgaptmp_004025		chemotaxis protein CheA
P1Bm2013	2	781407			ins	C	CG	CG:102 C:0	CDS	+	1241/1497	414/498	frameshift_variant c.1240dupG p.Ala414fs	pgaptmp_004025		chemotaxis protein CheA
[truncated: 22,824 more rows]

## Sheet: J. HighDensitySNPs
	chr1		chr2		chr3
[truncated: 16 more rows]

[truncated: 3 more sheets: K. SNPsP2Bm2011aVsP2Bm2011b, L. MutationStudies, M. FunctionalAnnotHighSNPDens]
